# Supplementary material for: A lamprey neural cell type atlas illuminates the origins of the vertebrate brain
Source: Nat Ecol Evol. 2023 Sep 14;7(10):1714–28. doi: 10.1038/s41559-023-02170-1 (PMC10555824; doi:10.1038/s41559-023-02170-1)
Supplement: Supplementary file 4 — Supplementary Tables 1–8. [file 41559_2023_2170_MOESM4_ESM.xlsx]

## Sheet: Sup.Tab. 1 (scRNA-seq)
Sample ID	Individual name	Species	Stage	Sex	Length	Tissue	Library ID	Lab origin	Geographical origin	Run date	Platform	Dissociation protocol	Resuspension buffer
SN046	LAM Ammo 1 140918	Petromyzon marinus	Ammocoete	N/A	11.7 cm	Diencephalon	SN046	Barreiro-Iglesias, Santiago de Compostela	Ulla River, Spain	2018-09-14	Chomium V2	Papain	Leibovitz
SN047	LAM Ammo 1 140918	Petromyzon marinus	Ammocoete	N/A	11.7 cm	Rhombencephalon	SN047	Barreiro-Iglesias, Santiago de Compostela	Ulla River, Spain	2018-09-14	Chomium V2	Papain	Leibovitz
SN054	LAM Ammo 1 260918	Petromyzon marinus	Ammocoete	N/A	9.7 cm	Diencephalon	SN054	Barreiro-Iglesias, Santiago de Compostela	Ulla River, Spain	2018-09-26	Chomium V2	Papain	Leibovitz
SN076	LAM Ammo 1 161118	Petromyzon marinus	Ammocoete	N/A	10 cm	Rhombencephalon	SN076	Barreiro-Iglesias, Santiago de Compostela	Ulla River, Spain	2018-11-16	Chomium V2	Papain	Leibovitz
SN077	LAM Ammo 1 161118	Petromyzon marinus	Ammocoete	N/A	10 cm	Mesencephalon	SN077	Barreiro-Iglesias, Santiago de Compostela	Ulla River, Spain	2018-11-16	Chomium V2	Papain	Leibovitz
SN078	LAM Ammo 1 161118	Petromyzon marinus	Ammocoete	N/A	10 cm	Diencephalon	SN078	Barreiro-Iglesias, Santiago de Compostela	Ulla River, Spain	2018-11-16	Chomium V2	Papain	Leibovitz
SN079	LAM Ammo 1 161118	Petromyzon marinus	Ammocoete	N/A	10 cm	Telencephalon	SN078	Barreiro-Iglesias, Santiago de Compostela	Ulla River, Spain	2018-11-16	Chomium V2	Papain	Leibovitz
SN110	LAM Ammo 1 190219	Petromyzon marinus	Ammocoete	N/A	7.3 cm	Encephalon	SN110	Barreiro-Iglesias, Santiago de Compostela	Ulla River, Spain	2019-02-19	Chomium V2	Papain	Leibovitz
SN118	LAM Ammo 1 010319	Petromyzon marinus	Ammocoete	N/A	11 cm	Telencephalon	SN118	Barreiro-Iglesias, Santiago de Compostela	Ulla River, Spain	2019-03-01	Chomium V2	Papain	Leibovitz
SN119	LAM Ammo 1 010319	Petromyzon marinus	Ammocoete	N/A	11 cm	Mesencephalon	SN119	Barreiro-Iglesias, Santiago de Compostela	Ulla River, Spain	2019-03-01	Chomium V2	Papain	Leibovitz
SN144	LAM Ammo 1 270319	Petromyzon marinus	Ammocoete	N/A	12.2 cm	Encephalon	SN144	Barreiro-Iglesias, Santiago de Compostela	Ulla River, Spain	2019-03-27	Chomium V2	Papain	Leibovitz
SN158	LAM Adult 1 030419	Petromyzon marinus	Adult, mature	N/A	N/A	Diencephalon	SN158	Barreiro-Iglesias, Santiago de Compostela	Ulla River, Spain	2019-04-03	Chomium V3	Papain	Leibovitz
SN159	LAM Adult 1 030419	Petromyzon marinus	Adult, mature	N/A	N/A	Rhombencephalon	SN159	Barreiro-Iglesias, Santiago de Compostela	Ulla River, Spain	2019-04-03	Chomium V3	Papain	Leibovitz
SN161	LAM Adult 1 040419	Petromyzon marinus	Adult, mature	N/A	N/A	Mesencephalon	SN161	Barreiro-Iglesias, Santiago de Compostela	Ulla River, Spain	2019-04-04	Chomium V3	Papain	Leibovitz
SN162	LAM Adult 1 050419	Petromyzon marinus	Adult, mature	N/A	N/A	Telencephalon	SN162	Barreiro-Iglesias, Santiago de Compostela	Ulla River, Spain	2019-04-05	Chomium V3	Papain	Leibovitz
SN163	LAM Adult 1 050419	Petromyzon marinus	Adult, mature	N/A	N/A	Diencephalon	SN163	Barreiro-Iglesias, Santiago de Compostela	Ulla River, Spain	2019-04-05	Chomium V3	Papain	Leibovitz
SN164	LAM Adult 1 050419	Petromyzon marinus	Adult, mature	N/A	N/A	Mesencephalon	SN164	Barreiro-Iglesias, Santiago de Compostela	Ulla River, Spain	2019-04-05	Chomium V3	Papain	Leibovitz
SN165	LAM Adult 1 050419	Petromyzon marinus	Adult, mature	N/A	N/A	Rhombencephalon	SN165	Barreiro-Iglesias, Santiago de Compostela	Ulla River, Spain	2019-04-05	Chomium V3	Papain	Leibovitz
SN166	LAM Adult 1 060419	Petromyzon marinus	Adult, mature	N/A	N/A	Encephalon	SN166	Barreiro-Iglesias, Santiago de Compostela	Ulla River, Spain	2019-04-06	Chomium V3	Papain	Leibovitz
SN167	LAM Adult 1 060419	Petromyzon marinus	Adult, mature	N/A	N/A	Encephalon	SN167	Barreiro-Iglesias, Santiago de Compostela	Ulla River, Spain	2019-04-06	Chomium V3	Papain	Leibovitz
SN179	LAM Adult 1 020419	Petromyzon marinus	Adult, mature	N/A	N/A	Telencephalon	SN179	Barreiro-Iglesias, Santiago de Compostela	Ulla River, Spain	2019-04-02	Chomium V3	Papain	Leibovitz
SN580	LAM Ammo 1 121222	Petromyzon marinus	Ammocoete	N/A	13 cm	Encephalon	SN580	Barreiro-Iglesias, Santiago de Compostela	Ulla River, Spain	2022-12-12	Chomium V3	Papain	Leibovitz
SN582	LAM Ammo 1 240123	Petromyzon marinus	Ammocoete	N/A	13 cm	Encephalon	SN582	Barreiro-Iglesias, Santiago de Compostela	Ulla River, Spain	2023-01-24	Chomium V3	Papain	Leibovitz
SN588	LAM Ammo 1 260123	Petromyzon marinus	Ammocoete	N/A	13 cm	Encephalon	SN588	Barreiro-Iglesias, Santiago de Compostela	Ulla River, Spain	2023-01-26	Chomium V3	Papain	Leibovitz

## Sheet: Sup. Tab. 1 (bulk RNA-seq)
Sample ID	Individual name	Species	Stage	Sex	Length	Tissue	Library ID	Lab origin	Geographical origin	Extraction date	Extraction protocol	RQN	Number of reads	Mapped reads	Uniquely mapped reads
4306	LAM M1 171014	Petromyzon marinus	Adult, mature	Male	N/A	Brain	4306sTS	Bronner, Caltech	N/A	2014-11-04	Qiagen Rneasy Micro (modified)	8.6	25244038	23923013	20931242
4307	LAM M1 171014	Petromyzon marinus	Adult, mature	Male	N/A	Heart	4307sTS	Bronner, Caltech	N/A	2014-11-04	Qiagen Rneasy Micro (modified)	9.7	43762054	39546848	33437978
4308	LAM M1 171014	Petromyzon marinus	Adult, mature	Male	N/A	Kidney	4308sTS	Bronner, Caltech	N/A	2014-11-04	Qiagen Rneasy Micro (modified)	8.7	33630099	30914172	26457015
4321	LAM M1 171014	Petromyzon marinus	Adult, mature	Male	N/A	Testis	4321sTS	Bronner, Caltech	N/A	2014-11-04	Qiagen Rneasy Micro (modified)	7.8	28818436	26947234	23475304
5066	LAM F1 171014	Petromyzon marinus	Adult, mature	Female	N/A	Brain	5066sTS	Bronner, Caltech	N/A	2015-02-05	Qiagen miRNeasy	7.6	30313669	28825598	25118590
5067	LAM F1 171014	Petromyzon marinus	Adult, mature	Female	N/A	Heart	5067sTS	Bronner, Caltech	N/A	2015-02-05	Qiagen miRNeasy	8.4	30627588	29136891	25164458
5068	LAM F1 171014	Petromyzon marinus	Adult, mature	Female	N/A	Kidney	5068sTS	Bronner, Caltech	N/A	2015-02-05	Qiagen miRNeasy	8.1	35748020	33637749	28904238
5069	LAM F1 171014	Petromyzon marinus	Adult, mature	Female	N/A	Ovary	5069sTS	Bronner, Caltech	N/A	2015-02-05	Qiagen miRNeasy	7.5	27023708	26234400	22971713
6312	LAM Ammo 1 220116	Petromyzon marinus	Ammocoete	N/A	9 cm.	Liver	6312sTS	Meulemans-Medeiros, Boulder	Maine, USA	2016-10-05	Qiagen miRNeasy	6.5	34153034	32674145	29265886
6315	LAM YA 3 260116	Petromyzon marinus	Juvenile (Youson st. 7)	Female	13 cm.	Brain	6315sTS	Meulemans-Medeiros, Boulder	Maine, USA	2016-10-07	Direct-zol RNA MiniPrep	10.0	29085951	27664786	24413518
6316	LAM YA 3 260116	Petromyzon marinus	Juvenile (Youson st. 7)	Female	13 cm.	Liver	6316sTS	Meulemans-Medeiros, Boulder	Maine, USA	2016-10-07	Direct-zol RNA MiniPrep	9.0	36813261	35302547	32202025
6317	LAM YA 3 260116	Petromyzon marinus	Juvenile (Youson st. 7)	Female	13 cm.	Brain	6317sTS	Meulemans-Medeiros, Boulder	Maine, USA	2016-10-12	TRIzol	9.1	30210163	29216549	24249131
6318	LAM YA 3 260116	Petromyzon marinus	Juvenile (Youson st. 7)	Female	13 cm.	Heart	6318sTS	Meulemans-Medeiros, Boulder	Maine, USA	2016-10-12	TRIzol	8.6	31525550	30063923	25787341
6319	LAM YA 3 260116	Petromyzon marinus	Juvenile (Youson st. 7)	Female	13 cm.	Kidney	6319sTS	Meulemans-Medeiros, Boulder	Maine, USA	2016-10-12	TRIzol	8.3	41620649	40785423	30077538
6320	LAM YA 3 260116	Petromyzon marinus	Juvenile (Youson st. 7)	Female	13 cm.	Ovary	6320sTS	Meulemans-Medeiros, Boulder	Maine, USA	2016-10-12	TRIzol	8.4	47139591	46377462	33886228
6321	LAM Ammo 2 260116	Petromyzon marinus	Ammocoete	N/A	9 cm.	Heart	6321sTS	Meulemans-Medeiros, Boulder	Maine, USA	2016-10-19	TRIzol	8.2	31642279	29675035	24475031
6322	LAM Ammo 2 260116	Petromyzon marinus	Ammocoete	N/A	9 cm.	Hindbrain	6322sTS	Meulemans-Medeiros, Boulder	Maine, USA	2016-10-19	TRIzol	5.2	33392379	31054048	26075065
6323	LAM M2 160616	Petromyzon marinus	Adult, mature	Male	N/A	Liver	6323sTS	Meulemans-Medeiros, Boulder	Maine, USA	2016-10-19	TRIzol	9.9	25721412	24619440	20842918
6324	LAM M2 160616	Petromyzon marinus	Adult, mature	Male	N/A	Testis	6324sTS	Meulemans-Medeiros, Boulder	Maine, USA	2016-10-19	TRIzol	8.8	25372517	24254314	20636261
6376	LAM YA 4 260116	Petromyzon marinus	Juvenile (Youson st. 6)	Female	13 cm.	Forebrain	6376sTS	Meulemans-Medeiros, Boulder	Maine, USA	2017-06-07	TRIzol	9.5	37044143	35797803	31294086
6377	LAM YA 4 260116	Petromyzon marinus	Juvenile (Youson st. 6)	Female	13 cm.	Hindbrain	6377sTS	Meulemans-Medeiros, Boulder	Maine, USA	2017-06-07	TRIzol	8.7	21345233	20383400	17642013
6378	LAM YA 4 260116	Petromyzon marinus	Juvenile (Youson st. 6)	Female	13 cm.	Heart	6378sTS	Meulemans-Medeiros, Boulder	Maine, USA	2017-06-07	TRIzol	8.4	34380585	32568265	27666900
6379	LAM YA 4 260116	Petromyzon marinus	Juvenile (Youson st. 6)	Female	13 cm.	Kidney	6379sTS	Meulemans-Medeiros, Boulder	Maine, USA	2017-06-07	TRIzol	8.4	29905307	29365305	22260282
6380	LAM YA 4 260116	Petromyzon marinus	Juvenile (Youson st. 6)	Female	13 cm.	Liver	6380sTS	Meulemans-Medeiros, Boulder	Maine, USA	2017-06-07	TRIzol	9.8	25218088	24264686	21650568
6381	LAM M2 160616	Petromyzon marinus	Adult, mature	Male	N/A	Forebrain	6381sTS	Meulemans-Medeiros, Boulder	Maine, USA	2017-06-07	TRIzol	10.0	27875607	26849910	23690281
6382	LAM F1 130616	Petromyzon marinus	Adult, mature	Female	N/A	Heart	6382sTS	Meulemans-Medeiros, Boulder	Maine, USA	2017-06-07	TRIzol	9.8	30382296	28362755	24294712
6383	LAM F1 130616	Petromyzon marinus	Adult, mature	Female	N/A	Kidney	6383sTS	Meulemans-Medeiros, Boulder	Maine, USA	2017-06-08	TRIzol	10.0	26637630	25232722	21996121
6384	LAM YA 5 260116	Petromyzon marinus	Juvenile (Youson st. 6)	Female	13 cm.	Forebrain	6384sTS	Meulemans-Medeiros, Boulder	Maine, USA	2017-06-08	TRIzol	9.9	27850658	26753151	23628477
6385	LAM YA 5 260116	Petromyzon marinus	Juvenile (Youson st. 6)	Female	13 cm.	Hindbrain	6385sTS	Meulemans-Medeiros, Boulder	Maine, USA	2017-06-08	TRIzol	7.7	19830457	19071347	15077406
6386	LAM YA 5 260116	Petromyzon marinus	Juvenile (Youson st. 6)	Female	13 cm.	Heart	6386sTS	Meulemans-Medeiros, Boulder	Maine, USA	2017-06-08	TRIzol	8.9	32988901	31001052	26713879
6387	LAM YA 5 260116	Petromyzon marinus	Juvenile (Youson st. 6)	Female	13 cm.	Kidney	6387sTS	Meulemans-Medeiros, Boulder	Maine, USA	2017-06-08	TRIzol	7.8	38738243	37765847	29237400
6388	LAM YA 5 260116	Petromyzon marinus	Juvenile (Youson st. 6)	Female	13 cm.	Liver	6388sTS	Meulemans-Medeiros, Boulder	Maine, USA	2017-06-08	TRIzol	9.6	24054550	23197420	20891481
6389	LAM YA 4 260116	Petromyzon marinus	Juvenile (Youson st. 6)	Female	13 cm.	Ovary	6389sTS	Meulemans-Medeiros, Boulder	Maine, USA	2017-06-07	TRIzol	9.1	37062075	36426268	26588697
6390	LAM F1 130616	Petromyzon marinus	Adult, mature	Female	N/A	Hindbrain	6390sTS	Meulemans-Medeiros, Boulder	Maine, USA	2017-06-09	TRIzol	9.2	38475967	37003616	32729923
6391	LAM F1 130616	Petromyzon marinus	Adult, mature	Female	N/A	Ovary	6391sTS	Meulemans-Medeiros, Boulder	Maine, USA	2017-06-09	TRIzol	8.9	34368986	33353557	26989978
6392	LAM F1 130616	Petromyzon marinus	Adult, mature	Female	N/A	Forebrain	6392sTS	Meulemans-Medeiros, Boulder	Maine, USA	2017-06-09	TRIzol	10.0	22636283	21834013	19288523
6393	LAM M2 160616	Petromyzon marinus	Adult, mature	Male	N/A	Hindbrain	6393sTS	Meulemans-Medeiros, Boulder	Maine, USA	2017-06-09	TRIzol	9.5	35564253	34291247	30417135
6394	LAM M2 160616	Petromyzon marinus	Adult, mature	Male	N/A	Heart	6394sTS	Meulemans-Medeiros, Boulder	Maine, USA	2017-06-09	TRIzol	9.2	27486983	25464427	21663683
6395	LAM M2 160616	Petromyzon marinus	Adult, mature	Male	N/A	Kidney	6395sTS	Meulemans-Medeiros, Boulder	Maine, USA	2017-06-09	TRIzol	9.9	26682127	25322810	21813218
6396	LAM F1 130616	Petromyzon marinus	Adult, mature	Female	N/A	Liver	6396sTS	Meulemans-Medeiros, Boulder	Maine, USA	2017-06-09	TRIzol	9.7	31457718	30891428	24240111
6397	LAM M3 160616	Petromyzon marinus	Adult, mature	Male	N/A	Testis	6397sTS	Meulemans-Medeiros, Boulder	Maine, USA	2017-06-09	TRIzol	9.4	32185882	30496365	26273304
6398	LAM Ammo 2 260116	Petromyzon marinus	Ammocoete	N/A	9 cm.	Kidney	6398sTS	Meulemans-Medeiros, Boulder	Maine, USA	2017-06-09	TRIzol	7.5	27423446	26894151	18749114
6399	LAM Ammo 2 260116	Petromyzon marinus	Ammocoete	N/A	9 cm.	Forebrain	6399sTS	Meulemans-Medeiros, Boulder	Maine, USA	2017-06-09	TRIzol	8.6	37907575	36590226	32308681
6400	LAM F5 160616	Petromyzon marinus	Adult, mature	Female	N/A	Ovary	6400sTS	Meulemans-Medeiros, Boulder	Maine, USA	2017-06-09	TRIzol	8.4	24000000	23416496	18628677
6401	LAM Ammo 200616	Petromyzon marinus	Ammocoete	N/A	9 cm.	Brain	6401sTS	Meulemans-Medeiros, Boulder	Maine, USA	2017-06-12	TRIzol	9.7	22017263	21214211	18444575
6402	LAM Ammo 200616	Petromyzon marinus	Ammocoete	N/A	9 cm.	Kidney	6402sTS	Meulemans-Medeiros, Boulder	Maine, USA	2017-06-12	TRIzol	8.3	31513986	30135981	20132565
6403	LAM Ammo 2 260116	Petromyzon marinus	Ammocoete	N/A	9 cm.	Liver	6403sTS	Meulemans-Medeiros, Boulder	Maine, USA	2017-06-12	TRIzol	9.1	34835781	33388082	29579122
6404	LAM M3 160616	Petromyzon marinus	Adult, mature	Male	N/A	Forebrain	6404sTS	Meulemans-Medeiros, Boulder	Maine, USA	2017-06-12	TRIzol	9.2	26556431	25434044	22490699
6405	LAM M3 160616	Petromyzon marinus	Adult, mature	Male	N/A	Hindbrain	6405sTS	Meulemans-Medeiros, Boulder	Maine, USA	2017-06-12	TRIzol	9.8	12000000	11527027	10151998
6406	LAM M3 160616	Petromyzon marinus	Adult, mature	Male	N/A	Heart	6406sTS	Meulemans-Medeiros, Boulder	Maine, USA	2017-06-12	TRIzol	9.5	30500259	28397730	24325751
6407	LAM M4 160616	Petromyzon marinus	Adult, mature	Male	N/A	Kidney	6407sTS	Meulemans-Medeiros, Boulder	Maine, USA	2017-06-26	TRIzol	9.6	36483617	34860434	30385581
6408	LAM M3 160616	Petromyzon marinus	Adult, mature	Male	N/A	Liver	6408sTS	Meulemans-Medeiros, Boulder	Maine, USA	2017-06-12	TRIzol	9.9	41173461	39785502	35350858
6409	LAM F6 160616	Petromyzon marinus	Adult, mature	Female	N/A	Ovary	6409sTS	Meulemans-Medeiros, Boulder	Maine, USA	2017-06-12	TRIzol	9.2	32480619	31643104	26164998
6410	LAM M4 160616	Petromyzon marinus	Adult, mature	Male	N/A	Testis	6410sTS	Meulemans-Medeiros, Boulder	Maine, USA	2017-06-28	TRIzol	8.7	27255370	25910782	22118450
6422	LAM Ammo 1 111217	Petromyzon marinus	Ammocoete	N/A	13 cm.	Kidney	6422sTS	Meulemans-Medeiros, Boulder	Maine, USA	2018-06-04	TRIzol	7.6	58284315	56261878	42669134
6423	LAM Ammo 1 111217	Petromyzon marinus	Ammocoete	N/A	13 cm.	Liver	6423sTS	Meulemans-Medeiros, Boulder	Maine, USA	2018-06-04	TRIzol	8.4	56174053	54411713	46762292
6424	LAM Ammo 1 111217	Petromyzon marinus	Ammocoete	N/A	13 cm.	Forebrain	6424sTS	Meulemans-Medeiros, Boulder	Maine, USA	2018-06-04	TRIzol	7.7	52881784	51324818	42727317
6425	LAM Ammo 1 111217	Petromyzon marinus	Ammocoete	N/A	13 cm.	Hindbrain	6425sTS	Meulemans-Medeiros, Boulder	Maine, USA	2018-06-04	TRIzol	7.6	73415919	71730901	61094614
6426	LAM Ammo 1 111217	Petromyzon marinus	Ammocoete	N/A	13 cm.	Heart	6426sTS	Meulemans-Medeiros, Boulder	Maine, USA	2018-06-04	TRIzol	7.4	48635884	46222056	38984817
6427	LAM Ammo 2 111217	Petromyzon marinus	Ammocoete	N/A	13 cm.	Kidney	6427sTS	Meulemans-Medeiros, Boulder	Maine, USA	2018-06-04	TRIzol	6.5	74094758	71597543	59176965
6428	LAM Ammo 2 111217	Petromyzon marinus	Ammocoete	N/A	13 cm.	Forebrain	6428sTS	Meulemans-Medeiros, Boulder	Maine, USA	2018-06-04	TRIzol	8.2	58652953	57009320	48154457
6429	LAM Ammo 2 111217	Petromyzon marinus	Ammocoete	N/A	13 cm.	Hindbrain	6429sTS	Meulemans-Medeiros, Boulder	Maine, USA	2018-06-04	TRIzol	7.8	44442894	43322738	37530919
6430	LAM Ammo 2 111217	Petromyzon marinus	Ammocoete	N/A	13 cm.	Heart	6430sTS	Meulemans-Medeiros, Boulder	Maine, USA	2018-06-04	TRIzol	8.6	89475064	85924673	72468413

## Sheet: Sup. Tab. 2
Sample	Stage	Tissue	N_cells_du	N_used_cells	N_reads_tot	P_mapped_reads	P_uniq_mapped	P_uniq_mapped_exon	P_usable_reads	P_intergenic_reads	P_intronic_reads	P_antisense_reads	Med_genes_du	Med_UMI_du	Med_mito_du	N_usable_reads	N_reads_per_cell
SN079	Ammocoete	Telencephalon	11037	8763	286968653	13:51:00	12:29:00	00:56:00	08:18:00	01:49:00	01:19:00	00:47:00	626	917	00:08:00	142910389	11509			Legend:
SN118	Ammocoete	Telencephalon	2974	2137	200739155	13:47:00	12:34:00	09:47:00	08:47:00	01:38:00	01:08:00	00:45:00	822	1252	00:03:00	105789535	35571			N_cells_du = total number of cells
SN162	Adult	Telencephalon	6652	5637	247354413	13:07:00	11:57:00	09:15:00	08:48:00	01:34:00	01:08:00	00:18:00	1785	4767	00:02:00	130603130	19634			N_used_cells = number of used for in the atlas
SN179	Adult	Telencephalon	9004	7868	224663785	12:31:00	11:09:00	07:57:00	07:36:00	01:39:00	01:33:00	00:14:00	1365	3243	00:01:00	102446686	11378			N_reads_tot = total number of reads
SN046	Ammocoete	Diencephalon	8216	6483	281499136	12:37:00	11:06:00	08:29:00	07:58:00	01:36:00	01:02:00	00:21:00	585	921	00:06:00	134556587	16377			P_mapped_reads = % of reads mapped to genome
SN054	Ammocoete	Diencephalon	3340	2934	246220675	12:06:00	10:33:00	08:04:00	07:34:00	01:33:00	00:56:00	00:02:00	442	678	00:08:00	111784186	33468			P_uniq_mapped = % of uniquely mapped reads
SN078	Ammocoete	Diencephalon	15519	14454	274594693	01:24:00	01:16:00	09:14:00	08:35:00	01:46:00	0.1	00:27:00	551	848	00:07:00	141416267	7981			P_uniq_mapped_exon = % of reads mapped to exons
SN158	Adult	Diencephalon	7219	6249	202715322	12:21:00	11:04:00	07:27:00	07:06:00	01:52:00	01:45:00	00:14:00	2050	4519	00:15:00	86356727	11962			P_usable_reads = % of usable reads
SN163	Adult	Diencephalon	7531	6167	238469437	12:55:00	11:55:00	00:53:00	08:22:00	01:37:00	01:29:00	00:19:00	1826	4279	00:02:00	119711657	15896			P_intergenic_reads = % of reads mapped to intergenic regions
SN077	Ammocoete	Midbrain	9131	5297	285067517	13:41:00	12:16:00	09:29:00	08:54:00	01:49:00	00:58:00	00:23:00	559	835	00:18:00	152226054	16671			P_intronic_reads = % of reads mapped to introns
SN119	Ammocoete	Midbrain	5954	3256	203102193	14:09:00	12:27:00	09:39:00	08:58:00	01:36:00	01:12:00	00:28:00	561	822	00:03:00	109268980	18352			P_antisense_reads = % of antisense reads
SN161	Adult	Midbrain	7624	7026	241252125	12:28:00	11:19:00	08:01:00	07:37:00	01:46:00	01:33:00	00:16:00	1495	3449	00:13:00	110252221	14461			Med_genes_du = median number of expressed genes per cell
SN164	Adult	Midbrain	6837	5940	245739786	12:44:00	11:45:00	08:15:00	07:51:00	00:11:00	0.1	00:16:00	1920	4409	00:15:00	115743439	16929			Med_UMI_du = median number of UMIs per cell
SN047	Ammocoete	Hindbrain	9857	6853	280940467	12:33:00	11:04:00	08:14:00	07:45:00	01:45:00	01:05:00	00:02:00	550	804	00:07:00	130637317	13253			Med_mito_du = median fraction of mitochondrial reads per cell
SN076	Ammocoete	Hindbrain	3884	3053	284717435	13:39:00	12:18:00	08:51:00	08:12:00	01:55:00	01:33:00	00:27:00	695	1004	00:04:00	140080978	36066			N_usable_reads = number of usable reads
SN159	Adult	Hindbrain	6246	5077	243057889	11:44:00	10:14:00	07:41:00	07:27:00	01:35:00	00:58:00	00:07:00	1628	4379	00:02:00	108646876	17395			N_reads_per_cell = median number of reads per cell
SN165	Adult	Hindbrain	7570	5117	252143589	12:54:00	12:03:00	08:46:00	08:24:00	02:13:00	01:04:00	00:15:00	1363	3497	00:37:00	127080369	16787
SN110	Ammocoete	Brain	6135	4741	270078560	01:24:00	12:41:00	09:31:00	08:49:00	0.1	00:09:00	00:29:00	618	898	00:03:00	142871558	23288
SN144	Ammocoete	Brain	10524	8560	157121169	13:43:00	12:24:00	09:39:00	08:59:00	01:36:00	01:08:00	00:03:00	610	937	00:04:00	84688310	8047
SN166	Adult	Brain	7776	5652	242737543	12:39:00	11:31:00	00:51:00	08:06:00	01:42:00	01:19:00	00:16:00	1469	3789	00:02:00	117970446	15171
SN167	Adult	Brain	6351	4905	245858470	12:46:00	11:32:00	08:48:00	08:27:00	01:31:00	01:14:00	00:13:00	1466	3555	00:02:00	124650244	19627
SN580	Ammocoete	Brain	6769	5138	237431958	11:38:00	10:33:00	06:33:00	00:46:00	01:51:00	02:09:00	01:01:00	1837	3300	00:01:00	121090299	35076
SN582	Ammocoete	Brain	39054	10813	228126737	11:58:00	01:05:00	06:55:00	00:48:00	01:49:00	02:07:00	00:06:00	965	1408	00:02:00	111782101	5841
SN588	Ammocoete	Brain	7622	6999	227553616	10:43:00	09:42:00	05:59:00	06:56:00	01:54:00	01:49:00	00:52:00	1523	2596	00:01:00	113776954	29855

## Sheet: Sup. Tab. 3
Adult brain atlas
Cell type	Description	Putative location	Comments
Chor1	Choroid plexus epithelial cells	Mesencephalon/Rhombencephalon
Chor2	Choroid plexus epithelial cells	Mesencephalon/Rhombencephalon
Chor3	Choroid plexus epithelial cells	Mesencephalon/Rhombencephalon
Chor4	Choroid plexus epithelial cells	Mesencephalon/Rhombencephalon
DeAstro1	Astrocytes; dbx1+ (MSTRG.865)	Diencephalon
DeAstroepen1	Astroependymal cells; six3/6+ (MSTRG.9404)	Diencephalon
DeAstroepen2	Astroependymal cells; igr5/6 (MSTRG.5324)	Diencephalon
DeChol1	Cholinergic neurons; chat/vacht+ (MSTRG.7934)	Diencephalon; Medial Habenula (MH)
DeChol2	Cholinergic neurons; npy+ (MSTRG.14454)	Diencephalon; Medial Habenula (MH)
DeChol3	Cholinergic neurons	Diencephalon; Medial Habenula (MH)
DeChol4	Cholinergic neurons; pcp4+ (PMZ-0040019)	Diencephalon; Right Habenula (RH)
DeEpen1	Ependymal cells; wnt3+ (MSTRG.9105)	Diencephalon
DeEpen2	Ependymal cells	Diencephalon
DeEpen3	Ependymal cells	Diencephalon
DeEpen4	Ependymal cells	Diencephalon
DeEpen5	Ependymal cells; bfsp1+ (PMZ-0028848)	Diencephalon
DeExc1	Excitatory neurons;cck/gast+ (MSTRG.6070)	Diencephalon, Left Habenula (LH)
DeExc2	Excitatory neurons	Diencephalon, Right Habenula (RH)
DeExc3	Excitatory neurons; penk+ (MSTRG.6365)	Diencephalon, Right Habenula (RH)
DeExc4	Excitatory neurons; shox2+ (MSTRG.322)	Diencephalon; Thalamus
DeExc5	Excitatory neurons; shox2+ (MSTRG.322)	Diencephalon; Thalamus
DeHypen1	Hypendimal cells	Diencephalon; Sub-Commissural Organ (SCO)
DeInh1	Inhibitory neurons	Diencephalon; Posterior hypothalamus
DeInh2	Inhibitory neurons	Diencephalon; Hypothalamus
DeInh3	Inhibitory neurons	Diencephalon; Sub-pallium
DeInh4	Inhibitory neurons	Diencephalon; Hypothalamus
DeInh5	Inhibitory neurons	Diencephalon; Hypothalamus
DeInh6	Inhibitory neurons; (MSTRG.14486)	Telencephalon	Mixed with glutamatergic neurons
DeInh7	Inhibitory neurons; vax1/2+ (MSTRG.5734)	Diencephalon; Sub-pallium
DeInh8	Inhibitory neurons; vatr+ (MSTRG.8781)	Diencephalon; Sub-pallium
DeInh9	Inhibitory neurons; prdm12+ (MSTRG.18138)	Diencephalon; Pre-thalamus (Pth)	Similar to OB inhibitory
DeMono1	Monoaminergic neurons	Diencephalon
DeMono2	Monoaminergic neurons; nts+ (MSTRG.5332)	Diencephalon; Posterior hypothalamus
DeMono3	Monoaminergic neurons	Diencephalon
DeNeb1	Neuroblasts; meis1/2+ (MSTRG.9235)	Diencephalon
DeNeb2	Neuroblasts; meis2+ (MSTRG.11960)	Diencephalon
DeNeb3	Excitatory neurons; ebf1/2+ (MSTRG.6549)	Telencephalon/Diencephalon; Medial Pallium (MPal)/Thalamic eminence (THh)
DeNeb4	Neuroblasts	Diencephalon
DeNeb5	Excitatory neurons	Diencephalon/Mesencephalon; Thalamus/Pre-tectum
DePep1	Peptidergic neurons; six6+ (MSTRG.3757)	Diencephalon; Ventral hypothalamus/Infundibulum
DePep10	Peptidergic neurons; lhcgr/fshr + (PMZ-0017577)	Diencephalon; Sub-pallium/Septum/Pre-optic Area (POA)
DePep2	Peptidergic neurons; six6+ (MSTRG.3757)	Diencephalon; Ventral hypothalamus/Postoptic Commissure Nucleus (PCN)
DePep3	Peptidergic neurons; slco1c1+ (MSTRG.773)	Diencephalon; Hypothalamus	Nitrergic
DePep4	Peptidergic neurons; prlh (MSTRG.1821)	Diencephalon; Posterior hypothalamus
DePep5	Peptidergic neurons	Diencephalon; Posterior hypothalamus
DePep6	Peptidergic neurons; pnoc+ (MSTRG.149)	Diencephalon; Posterior hypothalamus
DePep7	Peptidergic neurons; lhx1/5 (MSTRG.2966)	Diencephalon; Posterior hypothalamus
DePep8	Peptidergic neurons	Diencephalon; Posterior hypothalamus
DePep9	Peptidergic neurons; gnrh1+ (MSTRG.5691)	Diencephalon; Preoptic nucleus; Rostral Paraventricular area (RPa) (DePep9.2)
DePigm1	Pigmented cells	Diencephalon; Pineal/Parapineal organs
DePigm2	Pigmented cells	Diencephalon; Pineal/Parapineal organs
DeProl1	Proliferating glia	Diencephalon
DMAstro1	Astrocytes; ntn1+ (MSTRG.1533)	Diencephalon/Mesencephalon
DMEpen1	Ependymal cells; wnt7+ (MSTRG.8834)	Diencephalon/Mesencephalon
Erythro1	Erythrocytes	Whole brain
Erythro2	Erythrocytes; plek2+ (MSTRG.10871)	Whole brain
Fibro1	Fibroblast-like cells; pdgfra+ (MSTRG.8489)	Whole brain; leptomeninges/choroid plexuses
Fibro2	Fibroblast-like cells; pah+ (MSTRG.5559)	Whole brain; leptomeninges/choroid plexuses
Fibro3	Fibroblast-like cells; cfh+ (MSTRG.12979)	Whole brain; leptomeninges/choroid plexuses
Fibro4	Fibroblast-like cells; (MSTRG.3969)	Whole brain; leptomeninges/choroid plexuses
Imm1	Immune cells; lyz1/2 (MSTRG.16265)	Whole brain
Imm2	Immune cells	Whole brain
Imm3	Immune cells	Whole brain
Lympho1	Lymphocytes; vlra+ (MSTRG.16587)	Whole brain
Lympho2	Lymphocytes	Whole brain
Lympho3	Lymphocytes	Whole brain
MeAstro1	Astrocytes; pitx1-3+ (MSTRG.4850)	Mesencephalon
MeDopa1	Dopaminergic neurons	Mesencephalon/Diencephalon; Posterior Tuberculum Nucleus (PTN)
MeDopa2	Dopaminergic neurons	Mesencephalon; Ventral
MeEpen1	Ependymal cells	Mesencephalon
MeExc1	Excitatory neurons; sh3yl1+ (MSTRG.187)	Diencephalon/Mesencephalon; Thalamus/Pre-tectum
MeExc2	Excitatory neurons; vip+ (MSTRG.621)	Diencephalon/Mesencephalon; Thalamus/Pre-tectum
MeExc3	Excitatory neurons; en1/2+ (MSTRG.9098)	Mesencephalon
MeExc4	Excitatory neurons; shox2+ (MSTRG.322)	Mesencephalon; Optic Tectum (OT)
MeExc5	Excitatory neurons; shox2+ (MSTRG.322)	Mesencephalon; Optic Tectum (OT)
MeExc6	Excitatory neurons; neurod+ (MSTRG.5979)	Mesencephalon; Dorsal
MeExc7	Excitatory neurons; tfap2+ (MSTRG.591)	Mesencephalon; Dorsal
MeExc8	Excitatory neurons; meis1/2 (MSTRG.16491)	Mesencephalon/Rhombencephalon; Dorsal isthmic area
MeInh1	Inhibitory neurons; uncx+ (MSTRG.11167)	Mesencephalon; Pre-tectum
MeInh10	Inhibitory neurons; tfap2+ (MSTRG.21377)	Mesencephalon
MeInh11	Inhibitory neurons; emx1/2+ (MSTRG.6588)	Mesencephalon
MeInh2	Inhibitory neurons; otx2+ (MSTRG.8275)	Mesencephalon
MeInh3	Inhibitory neurons; otx2+ (MSTRG.8275)	Mesencephalon; Optic Tectum (OT)
Meinh4	Inhibitory neurons; meis+ (MSTRG.17403)	Mesencephalon; Optic Tectum (OT)
MeInh5	Inhibitory neurons; npy+ (MSTRG.14454)	Mesencephalon/Rhombencephalon
MeInh6	Inhibitory neurons; six3/6+ (MSTRG.9404)	Mesencephalon/Rhombencephalon; Ventral isthmic area
MeInh7	Inhibitory neurons; gata2+ (MSTRG.13735)	Mesencephalon/Rhombencephalon; Ventral isthmic area
MeInh8	Inhibitory neurons; en1/2+	Mesencephalon/Rhombencephalon; Ventral isthmic area
MeInh9	Inhibitory neurons; ebf1/2+ (MSTRG.6549)	Mesencephalon
MeMono1	Monoaminergic neurons	Mesencephalon/Diencephalon; Posterior Tuberculum Nucleus (PTN)
MeNeb1	Neuroblasts	Rhombencephalon	Maybe low quality
MeSero1	Serotonergic neurons; tph1/2+ (MSTRG.1130)	Diencephalon; Habenula
MeSero2	Serotonergic neurons	Mesencephalon/Rhombencephalon
MeSero3	Serotonergic neurons	Mesencephalon/Rhombencephalon
Micro1	Microglia	Whole brain
MRAstro1	Astrocytes; dao+ (MSTRG.2978)	Mesencephalon/Rhombencephalon
MRAstro2	Astrocytes	Mesencephalon/Rhombencephalon
MREpen1	Ependymal cells; kera+ (MSTRG.4061)	Mesencephalon/Rhombencephalon
NCGlia1	Neural crest-derved glia; sox8+ (MSTRG.4669)	Cranial nerve ganglia
PeAstro1	Astrocytes; c1qtnf3+ (MSTRG.5194)	Prosencephalon
PeAstro2	Astrocytes	Prosencephalon
PeAstroepen1	Astroependymal cells; wif1+ (MSTRG.19793)	Prosencephalon
Photo1	Photoreceptor; arrestin+ (MSTRG.14157)	Diencephalon; Pineal Organ (PO) Cone-like
Photo2	Photoreceptor; rhodopsin+ (MSTRG.12344)	Diencephalon; Pineal Organ (PO) Rod-like
Photo3	Photoreceptor; parietopsin+ (MSTRG.13797)	Diencephalon; Parapineal Organ (PpO)
Photo4	Photoreceptor; parietopsin+ (MSTRG.13797)	Diencephalon; Parapineal Organ (PpO)
ReAstro1	Astrocytes	Rhombencephalon
ReEpen1	Ependymal cells; foxa1/2+	Rhombencephalon
ReEpen2	Ependymal cells; ptch2+ (MSTRG.7734)	Rhombencephalon
ReEpen3	Ependymal cells; gdf10/bmp3+	Rhombencephalon
ReExc1	Excitatory neurons; phox2b+ (MSTRG.8564)	Rhombencephalon
ReExc2	Excitatory neurons; tac1+ (MSTRG.6115)	Rhombencephalon
ReInh1	Inhibitory neurons; pkd2l1/2+ (MSTRG.4895)	Spinal cord; central canal	CSF-contacting neurons
ReInh2	Inhibitory neurons; pkd2l1/2+ (MSTRG.4895)	Spinal cord; central canal	CSF-contacting neurons
ReInh3	Inhibitory neurons; slc25a4/5/31+ (MSTRG.7381)	Rhombencephalon
ReInh4	Inhibitory neurons	Mesencephalon/Rhombencephalon; Ventral isthmic area
ReInh5	Inhibitory neurons	Rhombencephalon; Medulla	Glycinergic neurons; reticulospinal
ReInh6	Inhibitory neurons	Rhombencephalon; Medulla	Glycinergic neurons; reticulospinal
ReInh7	Inhibitory neurons	Rhombencephalon/Spinal cord	Glycinergic neurons
ReInh8	Inhibitory neurons	Rhombencephalon
ReProl1	Proliferating vascular cells	Rhombencephalon
TeAstro1	Astrocytes; dao+ (MSTRG.2978)	Telencephalon
TeAstroepen1	Astroependymal cells; znfx1+ (MSTRG.12877)	Telencephalon
TeAstroepen2	Astroependymal cells; nkx2-4+ (MSTRG.8326)	Telencephalon
TeDopa1	Dopaminergic neurons	Telencephalon; Olfactory Bulbs (OB)
TeEpen1	Ependymal cells	Telencephalon
TeEpen2	Ependymal cells; megf10+ (MSTRG.13637)	Telencephalon
TeExc1	Excitatory neurons; (MSTRG.6115)	Telencephalon; Dorsomedial Telencephalic Nucleus (DMTN) / Tufted-like cells of Glomerular layer OB (GLOB)
TeExc2	Excitatory neurons; lhx1/5+ (MSTRG.2966)	Telencephalon; Lateral Pallium (Internal) (LPal)
TeExc3	Excitatory neurons; pnoc+ (MSTRG.149)	Telencephalon; Sub-Medial Pallium (SMPal)
TeExc4	Excitatory neurons; c1ql1-4+ (MSTRG.9001)	Telencephalon; Medial Pallium (MPal)
TeExc5	Excitatory neurons; ikzf1/3+ (MSTRG.2004)	Telencephalon; Lateral Pallium (LPal)
TeExc6	Excitatory neurons; emx1/2+ (MSTRG.6588)	Telencephalon; Lateral Pallium (LPal)
TeExc7	Excitatory neurons; vip+ (MSTRG.621)	Telencephalon; Lateral Pallium (LPal)
TeExc8	Excitatory neurons; meis+ (MSTRG.17403)	Telencephalon; Lateral Pallium (Internal) (LPal)
TeInh1	Inhibitory neurons	Telencephalon
TeInh2	Inhibitory neurons; pbx+ (MSTRG.17644)	Telencephalon; Lateral Pallium (Dorsal) (LPal)
TeInh3	Inhibitory neurons; otx2+ (MSTRG.8275)	Telencephalon;
TeInh4	Inhibitory neurons; isl1/2+ (MSTRG.9785)	Telencephalon; Medial Preoptic Nucleus (MPO)
TeInh5	Inhibitory neurons; lhx6/8 (MSTRG.10404)	Telencephalon; Striatum/Pallidum
TeInh6	Inhibitory neurons; slc32a1+ (MSTRG.11808)	Telencephalon; Olfactory Bulbs (OB)
TeInh7	Inhibitory neurons;pdyn+ (MSTRG.652)	Telencephalon; Olfactory Bulbs (OB)
TeInh8	Inhibitory neurons; penk+ (MSTRG.6365)	Telencephalon; Olfactory Bulbs (OB)
TeMono1	Peptidergic neurons	Diencephalon; Preoptic nucleus
TeNeb1	Neuroblasts; tnnt1/2 (MSTRG.16125)	Telencephalon
TeProl1	Proliferating glia	Telencephalon
Vasc1	Vascular cells; vwf+ (MSTRG.16087)	Whole brain
Vasc2	Vascular cells; tmem204+ (MSTRG.19555)	Whole brain
Vasc3	Vascular cells	Whole brain
Vasc4	Vascular cells	Whole brain
Vasc5	Smooth muscle-like cells; actg+ (MSTRG.12125)	Whole brain; leptomeninges/choroid plexuses

## Sheet: Sup. Tab. 4 (ISS ammocoete)
List of ISS marker genes (larval)
Gene ID	Gene name	Description
MSTRG.6835	ACTG1/2	actin gamma 1/2
MSTRG.19810	AKAP5	A-kinase anchor protein 5
MSTRG.18084	ALOX5	arachidonate-5-lipoxygenase
MSTRG.2032	CCK	cholecystokinin
MSTRG.6070	CCK-like	cholecystokinin/gastrin-like
MSTRG.1234	CCN2/3/4/5	cellular communication network factor 2/3/4/5
MSTRG.7934	CHAT	choline acetyltransferase/vesicular acetylcholine transporter
MSTRG.9450	CHGA	chromogranin a
MSTRG.6109	DLX1a	distal-less homeobox 1
MSTRG.2263	DLX1b	distal-less homeobox 1
MSTRG.6108	DLX2/3/5	distal-less homeobox 2/3/5
MSTRG.6549	EBF1	early B cell factor 1/2/3/4
MSTRG.5689	EBF2/3	early B cell factor 1/2/3/4
MSTRG.6637	EGR2/3	early growth response protein 2/3
MSTRG.6588	EMX1/2b	empty spiracles homeobox 1/2
MSTRG.12094	ESRRA	estrogen related receptor alpha
MSTRG.2258	ETV1	ets variant 1
MSTRG.5760	FGF8	fibroblast growth factor 8
MSTRG.10634	GAD1/2	glutamate decarboxylase 1/2
MSTRG.5367	GAL	galanin
MSTRG.5777	GRN	granulin
MSTRG.17441	HES5a	hes family bHLH transcription factor 5
MSTRG.1871	HOXA/B/5	homeobox A/B/C6
MSTRG.2004	IKZF1/3	IKAROS family zinc finger 1/2/3/4
MSTRG.1319	KDR	kinase insert domain protein receptor
MSTRG.10404	LHX6/8	LIM homeobox protein 6/8
MSTRG.17402	MEIS1/2a	homeobox protein Meis1
MSTRG.16491	MEIS2a	homeobox protein Meis 2
MSTRG.9797	MYO9A	unconventional myosin a
MSTRG.5979	NEUROD2/6a	Neurogenic differentiation factor 2/6
MSTRG.1633	NEUROD2/6b	Neurogenic differentiation factor 2/6
MSTRG.3884	NKX2-2	NK2 homeobox 2
MSTRG.2984	NOS/1/2/3a	nitric oxide synthase 2, inducible
MSTRG.14454	NPY	neuropeptide y
MSTRG.9839	NR2F1/6a	Nuclear receptor subfamily 2 group F member 1/6
MSTRG.5128	NR2F1/6b	Nuclear receptor subfamily 2 group F member 1/6
MSTRG.5332	NTS	neurotensin
MSTRG.8275	OTX2	orthodenticle homeobox 1/2
MSTRG.5559	PAH	phenylalanine-4-hydroxylase
MSTRG.5329	PAX6-like/TMTC2	paired box 6
MSTRG.8560	PDE2A	phosphodiesterase 2A, cGMP-stimulated
MSTRG.8489	PDGFRA	platelet-derived growth factor receptor alpha
MSTRG.6365	PENK	pre-pro-dynorphin
MSTRG.4895	PKD2L1	polycystic kidney disease 2-like 1
MSTRG.7309	PLP1/GPM6B	proteolipid protein (myelin) 1/glycoprotein m6a/b
MSTRG.149	PNOC	pre-pro-nociceptin
MSTRG.616	POMCa	pro-opiomelanocortin
MSTRG.4578	POMCb	pro-opiomelanocortin
MSTRG.8398	PPP1R14A/B/C	protein phosphatase 1, regulatory (inhibitor) subunit 14A/B/C
MSTRG.18138	PRDM12	PR domain containing 12
MSTRG.16433	PRKCQ	protein kinase C theta/delta
MSTRG.3757	SIX3/6a	homeobox protein SIX6
MSTRG.857	SLC17A6/7/8	vesicular glutamate transporter 6/7/8
MSTRG.6582	SLC18A1a	Solute carrier family 18 member 2
MSTRG.939	SLC1A2	solute carrier family 1 member 2
MSTRG.7780	SLC1A3/6a	solute carrier family 1, member 3/6
MSTRG.11808	SLC32A1b	solute carrier family 32 (GABA vesicular transporter), member 1
MSTRG.419	SLC5A7b	solute carrier family 5 (choline transporter), member 7
MSTRG.16163	SLC6A5	solute carrier family 6 member 5
MSTRG.4994	SNCA	alpha synuclein
MSTRG.17344	SP8/9	trans-acting transcription factor 8/9
MSTRG.23085	SSTa	cortistatin
MSTRG.13621	SSTc	pre-pro-somatostatin
MSTRG.6115	TAC1-like	pro-tachykinin 1
MSTRG.3380	TBX6/20	T-box 6/20
MSTRG.2012	TFPI2	tissue factor pathway inhibitor 2
MSTRG.5560	TH	tyrosine hydroxylase
MSTRG.7030	TMEM64	transmembrane protein 64
MSTRG.911	TPH1/2	tryptophan hydroxylase 1/2
MSTRG.5690	VAT	vasotocin
MSTRG.621	VIP	vasoactive intestinal peptide
MSTRG.14371	YJEFN3	YjeF N-terminal domain containing 3
MSTRG.4350	ZFP704	zinc-finger protein 704

## Sheet: Sup. Tab. 4 (ISS adult)
List of ISS marker genes (adult)
Gene ID	Gene name	Description
MSTRG.6835	ACTG1/2	actin gamma 1/2
MSTRG.4985	ADORA2A	Adenosine receptor A2a
MSTRG.19810	AKAP5	A-kinase anchor protein 5
MSTRG.8862	ALAS1/2	aminolevulinic acid synthase 1/2, erythroid
MSTRG.18084	ALOX5	arachidonate-5-lipoxygenase
MSTRG.3946	BCL11B	B cell leukemia/lymphoma 11B
MSTRG.2032	CCK	cholecystokinin
MSTRG.6070	CCK-like	cholecystokinin/gastrin-like
MSTRG.1234	CCN2/3/4/5	cellular communication network factor 2/3/4/5
MSTRG.7934	CHAT	choline acetyltransferase/vesicular acetylcholine transporter
MSTRG.9450	CHGA	chromogranin a
MSTRG.6109	DLX1a	distal-less homeobox 1
MSTRG.2263	DLX1b	distal-less homeobox 1
MSTRG.6108	DLX2/3/5	distal-less homeobox 2/3/5
MSTRG.6549	EBF1	early B cell factor 1/2/3/4
MSTRG.5689	EBF2/3	early B cell factor 1/2/3/4
MSTRG.6637	EGR2/3	early growth response protein 2/3
MSTRG.6588	EMX1/2b	empty spiracles homeobox 1/2
MSTRG.9098	EN1/2	Engrailed 1/2
MSTRG.12094	ESRRA	estrogen related receptor alpha
MSTRG.2258	ETV1	ets variant 1
MSTRG.5760	FGF8	fibroblast growth factor 8
MSTRG.1268	FOXJ1	forkhead box J1
MSTRG.10634	GAD1/2	glutamate decarboxylase 1/2
MSTRG.5367	GAL	galanin
MSTRG.13735	GATA2/3a	GATA binding protein 2/3
MSTRG.11994	GNG2	guanine nucleotide binding protein (G protein), gamma 2
MSTRG.5777	GRN	granulin
MSTRG.850	GUCA1B	guanylate cyclase activator 1B
MSTRG.17441	HES5a	hes family bHLH transcription factor 5
MSTRG.1871	HOXA/B/5	homeobox A/B/C6
MSTRG.2004	IKZF1/3	IKAROS family zinc finger 1/2/3/4
MSTRG.1319	KDR	kinase insert domain protein receptor
MSTRG.4061	KERA	keratocan/proline arginine-rich end leucine-rich repeat
MSTRG.10404	LHX6/8	LIM homeobox protein 6/8
MSTRG.17402	MEIS1/2a	homeobox protein Meis1
MSTRG.16491	MEIS2a	homeobox protein Meis 2
MSTRG.9797	MYO9A	unconventional myosin a
MSTRG.5979	NEUROD2/6a	Neurogenic differentiation factor 2/6
MSTRG.1633	NEUROD2/6b	Neurogenic differentiation factor 2/6
MSTRG.3884	NKX2-2	NK2 homeobox 2
MSTRG.2984	NOS/1/2/3a	nitric oxide synthase 2, inducible
MSTRG.14454	NPY	neuropeptide y
MSTRG.9839	NR2F1/6a	Nuclear receptor subfamily 2 group F member 1/6
MSTRG.5128	NR2F1/6b	Nuclear receptor subfamily 2 group F member 1/6
MSTRG.5332	NTS	neurotensin
MSTRG.8275	OTX2	orthodenticle homeobox 1/2
MSTRG.5559	PAH	phenylalanine-4-hydroxylase
MSTRG.5329	PAX6-like/TMTC2	paired box 6
MSTRG.8560	PDE2A	phosphodiesterase 2A, cGMP-stimulated
MSTRG.8489	PDGFRA	platelet-derived growth factor receptor alpha
MSTRG.6365	PENK	pre-pro-dynorphin
MSTRG.4895	PKD2L1	polycystic kidney disease 2-like 1
MSTRG.7309	PLP1/GPM6B	proteolipid protein (myelin) 1/glycoprotein m6a/b
MSTRG.149	PNOC	pre-pro-nociceptin
MSTRG.616	POMCa	pro-opiomelanocortin
MSTRG.4578	POMCb	pro-opiomelanocortin
MSTRG.8398	PPP1R14A/B/C	protein phosphatase 1, regulatory (inhibitor) subunit 14A/B/C
MSTRG.18138	PRDM12	PR domain containing 12
MSTRG.16433	PRKCQ	protein kinase C theta/delta
MSTRG.6758	RCVRN	recoverin
MSTRG.11404	RTN4R	reticulon 4 receptor
MSTRG.322	SHOX2	short stature homeobox 2
MSTRG.3757	SIX3/6a	homeobox protein SIX3/6
MSTRG.857	SLC17A6/7/8	vesicular glutamate transporter 6/7/8
MSTRG.6582	SLC18A1a	Solute carrier family 18 member 2
MSTRG.939	SLC1A2	solute carrier family 1 member 2
MSTRG.7780	SLC1A3/6a	solute carrier family 1, member 3/6
MSTRG.20425	SLC1A3/6b	solute carrier family 1 (high affinity aspartate/glutamate transporter), member 3/6
MSTRG.4456	SLC32A1a	solute carrier family 32 (GABA vesicular transporter), member 1
MSTRG.11808	SLC32A1b	solute carrier family 32 (GABA vesicular transporter), member 1
MSTRG.419	SLC5A7b	solute carrier family 5 (choline transporter), member 7
MSTRG.16163	SLC6A5	solute carrier family 6 member 5
MSTRG.4994	SNCA	alpha synuclein
MSTRG.6852	SOXE1	SRY (sex determining region Y)-box 8/9/10
MSTRG.4669	SOXE2	SRY (sex determining region Y)-box 8/9/10
MSTRG.1257	SOXE3	SRY (sex determining region Y)-box 8/9/10
MSTRG.17344	SP8/9	trans-acting transcription factor 8/9
MSTRG.23085	SSTa	somatostatin a
MSTRG.13621	SSTc	somatostatin c
MSTRG.6410	STMN4	stathmin-like 4
MSTRG.6115	TAC1-like	pro-tachykinin 1-like
MSTRG.6042	TBR1	T-box brain gene 1
MSTRG.3380	TBX6/20	T-box 6/20
MSTRG.2012	TFPI2	tissue factor pathway inhibitor 2
MSTRG.5560	TH	tyrosine hydroxylase
MSTRG.7030	TMEM64	transmembrane protein 64
MSTRG.12608	TMPRSS9	Transmembrane protease serine 9
MSTRG.911	TPH1/2	tryptophan hydroxylase 1/2
MSTRG.5690	VAT	vasotocin
MSTRG.621	VIP	vasoactive intestinal peptide
MSTRG.14371	YJEFN3	YjeF N-terminal domain containing 3
MSTRG.4350	ZFP704	zinc-finger protein 704

## Sheet: Sup. Tab. 4 (smFISH ammocoete)
List of smFISH marker genes (larval)
Gene ID	Gene name	Description
MSTRG.5691	GNRH1a	gonadotropin releasing hormone 1
MSTRG.2351	SSPOa	SCO-spondin
MSTRG.5690	VAT	vasotocin
MSTRG.4350	ZFP704	zinc-finger protein 704

## Sheet: Sup. Tab. 5
SAMap mapping score: lamprey vs mouse (all genes)
	Pm_Chor1	Pm_Chor2	Pm_Chor3	Pm_Chor4	Pm_DMAstro1	Pm_DMEpen1	Pm_DeAstro1	Pm_DeAstroepen1	Pm_DeAstroepen2	Pm_DeChol1	Pm_DeChol2	Pm_DeChol3	Pm_DeChol4	Pm_DeEpen1	Pm_DeEpen2	Pm_DeEpen3	Pm_DeEpen4	Pm_DeEpen5	Pm_DeExc1	Pm_DeExc2	Pm_DeExc3	Pm_DeExc4	Pm_DeExc5	Pm_DeHypen1	Pm_DeInh1	Pm_DeInh2	Pm_DeInh3	Pm_DeInh4	Pm_DeInh5	Pm_DeInh6	Pm_DeInh7	Pm_DeInh8	Pm_DeInh9	Pm_DeMono1	Pm_DeMono2	Pm_DeMono3	Pm_DeNeb1	Pm_DeNeb2	Pm_DeNeb3	Pm_DeNeb4	Pm_DeNeb5	Pm_DePep1	Pm_DePep10	Pm_DePep2	Pm_DePep3	Pm_DePep4	Pm_DePep5	Pm_DePep6	Pm_DePep7
Mm_ABC	0	0	0	0	0	0.000424215	0	0	0	0	6.15993e-05	0	0	0	0	0.000163097	0	0.000519661	0	0	0	0	0	0	0	0	0	0	0	0	0	0	0	0	0	0	0.0003911	0	0	0	0	0	0	0	0	0	0	0	0
Mm_ACBG	0	0	0	0	0.00890139	0.105681	0.00633686	0.000183067	0.0417809	0	0	0	0	0.0218882	0.00352138	0.00383835	0.00187181	0	0	0	0	0	0	0	0	0	0	0	0	0	0	0	0	0	0	0	0	0	0	0	0	0	0	0	0	0	0	0	0
Mm_ACMB	0	4.69808e-05	2.0584e-05	0.000732642	0.00504444	0.00227951	6.23578e-05	0	0.000515592	0	0	0	0	0	0.000653676	0.00145145	0.000252059	8.54542e-05	0	0	0	0	0	0	0	0	0	0	0	0	0	0	0	0	0	0	0	0	0	0	0	0	0	0	0	0	0	0	0
Mm_ACNT1	0.00352284	0.000122226	4.59556e-06	0.00011303	0.0411884	0.00557131	0.00754983	0.000722935	0.0183178	0	0	7.35601e-07	0	0.00899478	0.000636997	0.000870876	0.00014213	2.60507e-05	1.11348e-06	0	0	0	0	5.49589e-05	0	0	0	0	0	0	0	0	0	0	0	0	0	0	0	0	0	0	0	4.68103e-06	0	0	0	0	0
Mm_ACNT2	0.000114107	5.9264e-05	7.89669e-06	5.32358e-05	0.021345	0.00214084	0.00306145	0.00114484	0.00310042	0	0	0	0	0.00140606	0.000290911	0.000699063	3.65803e-05	3.18122e-06	0	0	0	0	0	2.0923e-06	0	0	0	0	0	0	0	0	0	0	0	0	0	0	0	0	0	0	0	0	0	0	0	0	0
Mm_ACOB	7.50009e-05	0.000584149	0.000112852	0.000543112	0.0287161	0.0393003	0.0069046	0	0.00337393	0	0	0	0	0.0108295	0.0050192	0.00630828	0.00173632	0.00366121	0	0	0	0	0	0.000305923	0	0	0	0	3.16124e-05	0	0	0	0	0	0	0	0	0	0	0	0	0	0	0	0	0	0	0	0
Mm_ACTE1	2.95224e-05	0.00354948	0.000459973	0.00308356	0.00860231	0.0090992	0.00348934	0.000491881	0.0054487	0	0	1.56216e-06	0	0.00490761	0.00238933	0.00583794	0.000209083	0.000943582	3.54548e-06	0	0	0	0	1.46241e-05	0	0	0	9.25168e-06	0	0	0	8.94586e-06	0	0	0	1.53443e-05	0	0	0	7.62917e-06	0	6.5972e-06	1.32666e-05	0	0	0	0	0	0
Mm_ACTE2	0	0.00432386	0.000128333	0.00145382	0.0275239	0.00751112	0.0146001	0.000786388	0.00833324	0	0	0	0	0.0211033	0.0033867	0.0032838	8.88274e-05	0.000182756	0	0	0	0	2.53786e-05	3.31597e-06	0	0	0	0	0	0	0	6.19895e-06	0	0	0	0	0	0	0	0	0	0	0	0	0	0	0	0	0
Mm_CBGRC	0	0	0	0	4.6831e-05	0	5.82433e-05	0	0	0	1.43388e-05	0.000260152	0.00108809	2.25964e-05	0	1.16919e-05	4.31999e-06	0	0.000278716	0.00818885	0.000585559	1.69557e-05	5.18383e-05	1.94873e-06	0.000111012	0.000117601	0.000470942	7.25505e-06	0.000138302	0.0012068	5.59883e-05	4.89299e-05	3.52965e-05	0	0	3.62982e-05	0	1.24272e-05	0.000579239	1.80465e-05	0.129501	8.26778e-05	4.40109e-06	0.0004545	0.00212122	0.0022446	0.000222495	0	1.67478e-06
Mm_CBINH1	0	0	0	0	0	0	0	0	0	0	0.000103358	0.000185446	0	0	0	0	0	0	0	2.17516e-05	0	0	0	0	0	0.000221151	6.84043e-05	0	0	0	0	0	0	0	0	0	0	0	1.83007e-05	0	0.000852079	0	0	0	0.00484863	0	0.00817855	0	0
Mm_CBINH2	0	0	0	0	0	0	0	0	0	0	0	0	0	0	0	0	0	0	0	0	0	0	0	0	0	0	0.00121784	0.000217169	0	0	0.00211343	0.00155136	0	9.32328e-05	0	0	0	0	0	0	0.00146554	0	0.000604949	0	9.21657e-05	0	0	0	0.00312738
Mm_CBNBL1	0	0	0	0	0	0	0	0	0	0	0	0	0	0	0	0	0	0	0.000136727	0.000302585	0	0.00756621	0	3.31328e-05	0.00055006	0	0	0	0	0.00286559	0	0	0	0	0	0.00318177	0	0.00474913	0.000174802	0.000173958	0.00152731	0	0	0	9.57525e-05	0.000205305	0	0	0
Mm_CBNBL2	0	0	0	0	0	0	0	0	0	0	0.000223809	4.03427e-05	0.00116342	0	0	0.000220236	1.17871e-05	0.000670683	0.000184572	0.00335419	0.000414209	0	2.25746e-05	0.000360453	5.36803e-05	4.24885e-05	0.000183533	9.42588e-05	3.33526e-05	0.000445319	0	0	0	0	0	0.0001161	0	0	0.000145162	0	0.0818119	0	0	9.97367e-05	0.000775039	0.000465138	0	0	0
Mm_CBPC	0	0	0	0	0	0	0	0	0	0	0	0	0	0	0	0	0	0	0	0.00031226	0	0	0	0	3.67557e-05	0	0	0	0	0	0	0	0	0	0	0	0	0	0	0	0.0144095	0	0	3.34632e-05	0.00179844	0.000733256	0.00273993	0	0
Mm_CHOR	0.00338145	0.00725499	0.211819	0.0582884	0	0.000147107	0	0	7.9907e-05	0	0	0	0	0	0	0.000283556	8.77641e-05	0.000320654	0	0	0	0	0	0.000330711	0	0	0	0	0	0	0	0	0	0	0	0	0	0	0	0	0	0	0	0	0	0	0	0	0
Mm_COP1	0.00172973	0.000416946	2.69503e-05	0.000454473	1.4175e-05	0.00464759	9.36024e-05	0	6.59609e-05	0	0	0	0	0	0.00477674	0.0198974	0.00432957	0.00191477	0	0	0	0	0	0.000214683	0	0	0	0	0	0	0	0	0	0	0	0	0	0	0	0	0	0	0	0	0	0	0	0	0
Mm_COP2	3.22755e-05	2.17317e-05	0	0	0	0.0261238	0	0	0.000355717	0	0	0	0	0	0.0454463	0.0999042	0.00903608	0.00921199	0	0	0	0	0	0	0	0	0	0	0	0	0	0	0	0	0	0	0	0	0	0	0	0	0	0	0	0	0	0	0
Mm_CR	0	0	0.00427935	0.00204594	0	0	0	0.00147715	0	0	3.63603e-05	0.000195234	0	0	0	0	0	0.000515068	0	4.77162e-05	0	0.000262014	0.000608663	1.73018e-05	0.000145189	5.2652e-05	4.84995e-05	8.15157e-05	0.000251463	0.000117332	3.45275e-05	0	0	6.43444e-05	0	0.000144568	4.8284e-05	0	0.00031822	9.02868e-05	0.000811101	0.000354485	0	6.41828e-05	0.000745431	0	0.000184034	0.000291747	6.73364e-05
Mm_DECHO1	0	0	0	0	0	0	0	0	0	0	0.00117397	0.0139463	0	0	0	0	0	0.00231043	0	0	0	5.06645e-05	0	0.00129658	0.00459068	0.000225095	0.000183683	0.000728989	0.00247257	0.00058908	0.000228939	0.000145641	0	0	0	0.000388677	0	0	8.90219e-05	0	0	0	0.000364714	0	0.000124698	0	0	0.00267608	0
Mm_DECHO2	0	0	0	0	0	0	0	0	0	0.0142338	0.020141	0.102982	0	0	0	0	0	0	0	0.0019978	0	8.55102e-05	0	0	0	0	0	0	0	0	0	0	0	0	0	0	0	0	0	0	0	0	0	0	0	0	0	0	0
Mm_DEGLU1	0	0	0	0	1.02279e-05	2.42285e-05	0	0	0	0.000183964	0.000244005	0.00292984	5.15151e-05	0	0	0	1.20821e-05	0	0.000658889	1.77465e-05	0.000316164	0.0723752	0.0785938	0	0	0	0	0	3.08292e-05	0	0	0	0	0	0	0	0	0.00156763	1.98101e-05	2.8196e-05	0.0289771	4.05249e-05	0	7.17966e-05	0	2.22145e-05	0	4.48387e-06	0
Mm_DEGLU2	0	0	0	0	0	0	0	0	0	0	0.000360525	0.000309212	3.61231e-05	0	0	0	0	0	0.000386041	2.37983e-05	0.000102457	0.144046	0.0139407	0	0.00126345	0.000326792	0	0.000355772	0.000584682	8.84913e-05	0	2.90894e-05	0	9.19945e-05	6.33668e-05	0.000899594	0	0.0355206	0.000122838	0.000524291	0.0325087	0	7.31179e-05	0	0	0.000149716	4.90838e-05	0.000302758	0
Mm_DEGLU3	0	0	0	0	0	1.42744e-05	0	0	0	0.00026651	0.00102141	0.00270437	0.000194561	0	0	0	0	0	0.000341428	0.000137239	0.000243064	0.262518	0.0896534	0	6.74489e-05	1.8102e-05	5.12721e-05	6.78815e-05	0.000805973	0	1.27018e-05	6.61247e-05	0	0.000385863	3.08702e-05	0.00027768	1.65251e-05	0.00744093	9.80353e-05	2.67341e-05	0.138846	0.00586182	0	0.0029015	5.4171e-05	6.382e-05	0.000173753	0	0
Mm_DEGLU4	0	0	0	0	0	0	0	0	0.000644772	0	0.00044183	0.00183483	0.00603076	0	0	0	0	0	0.0200653	0.00656294	0.000900907	0.00210329	0.0179168	0	0	0	0.000635968	0	0.00106362	0.00160605	0.000799101	0.000465654	0	0	0	5.39099e-05	8.56372e-05	0.000123366	0	0.000157358	0.00427646	0	0.000161768	0	0	0.000456188	6.84455e-05	0	0.000203517
Mm_DEGLU5	9.18757e-05	0	0	0	0	0	0	0	3.59786e-05	0.000407157	0.00570441	0.0195505	0.000349651	0	0	0	1.30456e-05	0.000117589	0.00151851	0.000491285	7.40871e-05	0.0141856	0.0102327	0.000312617	0.00210215	0.0011838	0.00117002	0.00384219	0.00319477	0.000357172	0.00248429	0.0026457	0	0.000125667	0	0.000666229	0.000285021	0.00771665	0.00461432	0.00697291	0.00856337	0.00645173	0.00114674	0.00218453	8.28763e-05	0.000779894	0.000967359	0.000877355	0.00305095
Mm_DEINH1	0	0	0	0	0	0	0	0	0	0	0	0	0	0	0	0	0	0	0	0	0	0	0.00011283	0	0.0052343	0.000807687	0.0164651	0.0031174	0.0345121	0.00166317	0.064517	0.00309169	0	0	0	0	0	0.00167353	0.000305748	0.000483246	0	0.000167433	0	0.031348	0.0335105	0.020194	0.000218021	0	0.000111547
Mm_DEINH2	0	0	0	0	0	0	0	0	0	0	0	0	0	0	0	0	0	0	0	0	0	0	0	1.5212e-05	0.00531746	0.00417885	0.0289151	0.0144644	0.0132952	0.00286621	0.0316827	0.0311338	0	0	0	0	0	9.33146e-05	0.000474603	0.000390826	0	0.00425214	0	0.000589987	0.000206843	0.00103882	0.00216069	0	0.00430091
Mm_DEINH3	2.66002e-05	0	0	0	0.00015541	0	0	0	0	0	0	0.000172595	0	0	0	0	0	5.30404e-05	0	0	0	0.000258506	0	0.000208694	0.00302378	0.00411404	0.00485845	0.013909	0.00772901	0.0039206	0.015564	0.0284888	0.000526164	0.000173039	0	0.000950789	5.34442e-05	0	0	6.54724e-05	0.00259933	0.00281733	0.000246249	0.000873094	0.000833818	0.000838456	0.000330138	0	0.0377853
Mm_DEINH4	0	0	0	0	0	2.65513e-05	0	0	0	0.000360341	0.00243047	0.0038459	0	0	0	0	0	0	0	0	0	0.00200031	0	0.000119401	0.00365455	0.0206305	0.00126173	0.00800381	0.00935359	0.00287598	0.00216668	0.000378809	9.8101e-05	0.000484243	0	0.0091848	0.00171008	0.000951598	0.00146033	0.00379008	0.000965045	0.000138638	0	0.000632412	0.00495483	0.00159063	0.00196782	0.000780396	0.000870431
Mm_DEINH5	0	0	0	4.23562e-05	0	3.18674e-05	0	6.4243e-05	0	0	3.90213e-05	0.000949534	0	0	0	0	0	0.00026693	2.73436e-05	0	0	0.00104706	8.1285e-05	0.000322632	0.00776802	0.00806938	0.00122133	0.0104382	0.0147315	0.000268792	0.0127069	0.00452574	0.000103852	0.00196757	0.000103608	0.01874	0.00101213	0.00100479	0.00117671	0.00314583	0.00219886	0.0012639	0.0090288	0.00192638	0.0027413	0.00182525	0.000542122	0.00433452	0.00516095
Mm_DEINH6	0	0	0	0.000188967	0	0	0	0	0	0	0	1.47155e-05	0	0	0	0	0.000152917	0	0	0	0	0	0	0	0	0	0.000484444	0	0.00188051	0	0.0018992	7.71332e-05	0	0.00145149	0	6.58783e-05	0	0	0	0	0	0.000184828	0	0.0026747	0.00124236	0.000712369	0.00132977	0	0
Mm_DEINH7	0	0	0	0	4.71123e-05	0	0.000149193	0.0223397	0.00244501	0	0	0	0	0	0	0	0	0	0	0	0	0	0	0	0.000221538	0	0	0	0.0028757	0	0	0	0	0	0	0.0484428	0	0	0	0	0	0.00105251	0	0.00272748	0.000701856	0	3.49336e-05	0.00247799	0
Mm_DEINH8	0	0	0	0	0.000832283	0	0.00145498	0.127419	0.00717085	0	0	3.68019e-05	0	0	0	0.00016021	0	0.000451149	0.00107792	0.000530205	0.00098397	0.00260221	4.73279e-05	3.72342e-05	0.000559591	0.00163286	0.00019993	0.00177377	0.0031553	0.00107624	0.000146428	0.000107084	0	5.18835e-05	0	0.012837	4.92807e-05	0.00180438	0.00331478	4.50408e-05	0.000244036	0.00181025	0	0.00283898	0.00298038	0.000680942	0.0016176	0	0.000422442
Mm_DETPH	0	0	0	0	0	0.000179444	0	0	0	0	0	0	0	0	0	0	0	0.000258764	0	0	0	0	0	0	0	0	0	0	0	0	0	0	0	0.000143084	0	0.000216084	0	0	0	0	0	0	0	6.92955e-05	0	0	0	0	0
Mm_DGGRC1	0	0	0	0	0	0	0	0	3.35714e-05	0	0.00143548	0.00661083	1.7685e-05	0	0	7.22853e-05	0	0.000190036	0.00170095	0.00550077	0.00174455	0	0.00371949	0.000189467	7.34559e-05	9.9627e-06	1.73405e-05	0	0.000547145	7.67557e-05	0	0	0	0	0	0.000205571	8.59336e-06	0	0	0	0.00791137	0	0	0.000740964	4.51609e-05	0.000333664	0.00106086	0	0
Mm_DGGRC2	0	0	0	0	6.96292e-06	0	0	0	1.51484e-05	0	0.00322205	0.0245685	1.11224e-05	0	0	4.40329e-05	0	1.24348e-05	0.00311905	0.0107825	0.00227096	0	0.00522016	1.72337e-06	0.000516609	0	4.14453e-06	0	0.00154275	3.23734e-06	5.32333e-06	0	0	4.94403e-06	0	0.000869674	6.85416e-06	1.51191e-05	4.74417e-05	6.67768e-05	0.00657082	5.16518e-05	0	0.00239697	0	0.00120242	0.0020731	0	0
Mm_DGNBL1	0	0	0	0	0	6.27475e-05	0	0	0	0	0	0	0	0	0	0.00113985	0.00027876	0.00308729	0	0	0	0	0	0.000207951	0	0	0	0	0	8.70641e-05	0	0	0	0	0	0	0	0	0	0	0	0	0	0	0	0	0	0	0
Mm_DGNBL2	0	0	0	0	0	6.0596e-05	0	8.39876e-06	0	0	5.88198e-06	5.41487e-05	0	0	0	0.000308265	0.000117184	0.000805116	3.88672e-06	2.94334e-05	6.53845e-06	0	4.80946e-06	0.000270652	0	0	0	1.80827e-05	0	0.000266771	0	0	0	0	0	0.000130687	0	0	0	1.61503e-05	7.40229e-05	0	0	0	1.33648e-05	0	6.05466e-06	0	0
Mm_EPEN	5.82895e-05	0	0.000452028	0.000273694	3.19041e-05	0.0014616	0.00111756	0.000690982	0.00701996	0	0	0	0	0.00514827	0	0.00787231	0.361954	0.000155369	0	0	0	0	0	0.000425191	0	0	0	0	0	0	0	0	0	0	0	0	0	0	0	0	0	0	0	0	0	0	0	0	0
Mm_EPMB	2.86894e-05	0.000145701	0.000542196	0	0.000946913	0.000582399	0.00295852	0.00522864	0.00373824	0	0	0	0	0.00405475	0	0.0118896	0.0116402	0.00795393	0	0	0	0	0	0.000886643	0	0	0	0	0	0	0	0	0	0	0	0	0	0	0	0	0	0	0	0	0	0	0	0	0
Mm_EPSC	0	0	0	9.74016e-05	0.000371902	0.0103344	0.000718259	0.00772625	0.0071225	0	0	0	0	0	0	0.0213998	0.138894	0.00541944	0	0	0	0	0	7.70796e-05	0	0	0	0	0	0	0	0	0	0	0	0	0	0	0	0	0	0	0	0	0	0	0	0	0
Mm_HBADR	0	0	0	0	0	9.02619e-05	0	0	0	0	0.000730109	0.000794211	0.00119074	0	0	0	0	0	0.00292892	0.00058742	8.60928e-05	0	0	1.31764e-05	0	0	0.00059783	0.003694	0.000694384	0	0.000184589	0.000112495	0.000226477	0.0426173	0.0494958	0.0231309	0	0	0	0	0.00235273	0	0	0.000509146	0.00267369	0.000638831	0	0	0
Mm_HBCHO1	0	0	0	0	0	0	0	0	0	0.000856091	0.00407998	0.00502234	0.00110243	0	0	0	0	0	0	6.7249e-05	0	0	0.000193394	0	0.000176868	0	0.000160265	0	0	0.000837441	0	9.89165e-05	0	0	0	0	0	0	0	0	0.000242244	0	0	0	0	0	0	0	0
Mm_HBCHO2	0	0	0	0	0	0	0	0	0	0.000807574	0.0040979	0.00451667	0.00062282	0	0	0	0	0.000260624	0	0	0	0	0.00637597	0	0.0004066	9.30063e-05	0.00213439	0	0.00058025	0.00169848	0.00103442	0.0011676	0	0.000104132	0	0.000377779	0	0	0	0	0.00443074	0.000106607	0	0.000117131	0	0.000948271	0.000579518	0	0
Mm_HBCHO3	0	0	0	0	0	0	0	0	0	0.00103433	0.0177295	0.021379	0.0233554	0	0	0	0	0.000106241	0	0.00590315	0	0.000303046	0.000691576	0	0.0051161	0.00111362	0.000956784	0.00261582	0.000569187	0.000314904	0.000278471	0.00272319	0	0	4.22144e-05	0.000588948	0	0	0	0	0.00019219	0	0.00323035	0	0.000472429	0.00020873	0	0.00864172	0.000315425
Mm_HBCHO4	0	0	0	0	0	0	0	0	0	0	0.0178753	0.0310651	0.00502346	0	0	0	0	0.00243293	0	0.000712466	0	0	0.00010237	0	0	0	0.00011317	0	0	0	0.000126142	0	0	0	0	0	0	0	0	0	8.53729e-05	0	0	0	0	0	0	0	0
Mm_HBGLU1	0	0	0	0	2.53748e-05	0	0	0	0	0	0	0	0	0	0	0	0	0	0	0	0	0	0.00176943	0	0	0	0	0	5.80634e-05	0	0	9.37647e-05	0	0	0	0	0	0	0	0	0	0	0	0	0	0	0	0	0
Mm_HBGLU10	0	0	0	0	0	0	0	4.78165e-05	0	0	0	0	0	0	0	0	0	0	0	0	0	0	0.00524727	0	0	0	6.83732e-05	0	0.000483707	0.000244865	0	0	0	0.00587569	0.00243871	0.000766831	0	0	0.0829803	0.00224985	0.0068494	0	0	0	0.000275036	0	0	0	0
Mm_HBGLU2	3.25283e-05	0	0	0	0	1.40629e-05	0	0	0.000324487	0.000623674	0.0068624	0.0135753	0.00290137	0	0	0	0	0.000399759	0	0.0013334	3.77647e-05	0.000280358	0.0291268	1.19512e-05	0.000463427	0.000357374	0.00177969	0.000574062	0.00396969	0.0010925	0.00130316	0.0015088	2.36885e-05	0.00291748	0.000671896	0.00458986	6.29038e-05	0	0.00201206	0.000276176	0.0453511	0.00591707	0.000527661	0.00331879	0.00604274	0.0046002	0.00399912	0.000227596	0.000559148
Mm_HBGLU3	5.55923e-05	0	0	0	0	0	0	0	0	0	7.29218e-05	5.91033e-05	0.00303489	0	0	0	0	0	0.00262234	0.00167528	0	0.000717401	0.0117638	1.37029e-05	0.0235077	0.00532795	0.00374624	0.0202733	0.0141007	0.00122575	0.00526604	0.021826	0	0.00049239	3.45858e-05	0.00217645	0	0	0.0190241	0.00275968	0.018582	0.00021769	0.0256396	6.51863e-05	0.00528542	0.00103328	0.0018502	0.0115243	0.000718145
Mm_HBGLU4	0	0	0	0	0	0	0	0	0	0	0	0	0	0	0	0	0	0	0	0	0	0	0.00534409	0	0	0	0	0	0.00020446	0	0	0.000201338	0	0	0	0	0	0	0	0	0.0019903	0	0	0	0	5.91376e-05	0.000108105	0	0
Mm_HBGLU5	0	0	0	0	0	0	0	0	0	0	0	4.43473e-05	0	0	0	0	0	0	0	0	0	0.0237348	0.0143227	0	5.53026e-05	0	0.000337905	5.05398e-05	0.00112992	0.00024314	0.000134795	0.000962597	0	0.000231258	0	0	0	0.0136137	0.00447376	0.016096	0.00305703	0	0	0.00128839	0.00222832	0.000526116	0.00325059	0	0
Mm_HBGLU6	0	0	0	0	0	0	0	0	0	0	0	0	0	0	0	0	0	0	0	0	0	0.00101446	0.0677489	0	9.05616e-05	0	5.09118e-05	0.000189506	0.00122662	0.00196002	0.000956772	0.000693485	0	0.000454133	0	7.75961e-05	0	9.75851e-05	0	0	0.0246376	0.00109529	0	0.00073134	6.37235e-05	0.000827954	0.00200592	0	0
Mm_HBGLU7	0	0	0	0	0	0	0	0	0	0	0	5.58412e-06	0	0	0	0	0	0	0	0	0	0.000638208	0.0717668	0	0.000551692	4.76054e-05	0.000288391	0.00030994	0.000446607	0.00262463	0.000868012	0.00242178	0	0.000662982	0	8.5778e-05	0	4.42916e-05	0	0	0.0324086	0.000675654	0	0.000345212	0.000224732	0.000402749	0.00109026	0	0
Mm_HBGLU8	0	0	0	0	0	0	0	0	0	0	0	0	0	0	0	0	0	0	0	0	0	0	0.00836006	0	0	0	0	0	0	0	0	0	0	0	0	0	0	0	0	0	0.0011737	0	0	0	0	0	0	0	0
Mm_HBGLU9	0	0	0	0	0	0	0	0	0	0	0	0	0	0	0	0	0	0	0	0	0	0	0.0253356	0	0.000134861	0	7.5952e-05	0	9.15675e-05	0.00167766	4.77785e-05	0.000703888	0	0	0	0	0	0	0.00100358	0.000343695	0.0094806	0.000113351	0	0	0	0.000183034	5.23697e-05	0	0
Mm_HBINH1	0	0	0	0	0	0	0	0	0	0	7.73645e-05	6.75703e-05	0.000198929	0	0	0	0	0	0	8.61984e-05	0	0.000252327	0	0	0	0.000135472	0.000417521	0.000386857	0	0	0.000823436	0.000523655	0.000814429	0.000133006	0	0.000304089	0	0	0	0	0.000903393	0	0	0.00011129	0.000272514	9.18418e-05	0	0	0
Mm_HBINH2	0	0	0	0	3.32282e-05	0	0	0	0	0	0.0013976	0.00157706	0	0	0	0	0	6.774e-05	0	0	0	0	8.93271e-05	3.0418e-05	0.00287559	0.00286229	0.00921358	0.00346623	0.00216566	0.00326625	0.01025	0.0133025	0.000515394	0	0	0.000490051	0.000279509	0	0	0	0.00270669	0	0	5.4773e-05	0.00281198	0.000412231	0.00120051	0	0.00548012
Mm_HBINH3	0	0	0	0	0	0	0	0	0	0.000663618	0.0120305	0.0130884	0	0	0	5.51109e-05	8.14241e-05	3.97671e-05	0	0	0	6.16649e-05	0.000143807	4.54351e-05	0.000759586	0.00134687	0.00465261	0.0013271	0.00119329	0.00130469	0.00526049	0.00315245	0.00140763	0.000482096	0	0.000794114	0.000472046	0	0.000636513	0.000164881	0.00734178	0.00212191	0	0.00244168	0.0062051	0.000665458	0.000345689	0	0.000714039
Mm_HBINH4	0	0	0	0	0	0	0	0	0	0	0	1.23623e-05	0	0	0	0	0	0.000290631	0	0	0	0	0.000187141	0	0.00134343	0.00250829	0.00913374	0.00245379	0.000714185	0.00250568	0.00862377	0.00783127	0.00160332	0	0	0.000476444	0.000222984	0	0	0	0.00702815	0	0	0	0.000621618	0.000373111	0.000166573	0	0.00330776
Mm_HBINH5	0	0	0	0	0.000108126	0	0	0	0	4.30331e-05	0.000391324	0.0011968	0	0	0	0	0	6.30306e-05	0	0	0	0	0.000373739	1.36231e-05	0.004451	0.00401388	0.0218963	0.00405453	0.0013678	0.0044755	0.0147413	0.0396674	0.00195928	0	0	0.000879215	0.000296413	0	0	0	0.0189914	5.92577e-05	0.000358779	0.000879492	0.00213903	0.00100708	0.000495831	0	0.00610216
Mm_HBINH6	0	0	0	8.30182e-05	0	0	0	0	0	0	0	9.27726e-06	0	0	0	0	0	0	0	0	0	0.000329761	0.000536023	0	0.00552893	0.00857961	0.0195097	0.00798619	0.00169356	0.00481712	0.0162282	0.0130114	0.00391282	0	0	0.00834202	0.000437777	0	0.000101533	0.000441962	0.00349663	0.000112871	0.000976306	0.0061492	0.00490878	0.00124279	0.000651725	0	0.00463207
Mm_HBINH7	0	0	0	0	0	0	0	0	0	0	0	0	0	0	0	0	0	0	0	0	0	0	0.000407169	0	0	0	0	0	0	0	0	0	0	0	0	0	0	0	0	0	0.00178048	0	0	0	0	0.000155442	0	0	0
Mm_HBINH8	0	0	0	0	0	0	0	0	0	0	0	0	0	0	0	0	0	0	0	0	0	0	0	0	0	0	0	0	0	0	0	0.000249487	0	0	0	0	0	0	0	0	0.000742841	0	0	0	0	0	0	0	0
Mm_HBINH9	0	0	0	0	0	0	0	0	0	0	0	0.000156702	0	0	0	0	2.57939e-05	4.8572e-05	0	0	0	0.000128416	0.000880191	3.97133e-05	0.00341544	0.000732016	0.000714253	0.00176278	0.000331921	0.000734013	0.000920451	0.00184193	0.00102015	3.45898e-05	0	0.0010884	7.11542e-05	0.000197171	0.0065844	0.00109816	0.0111297	0	0.000933193	0	0.00267339	0.000287259	3.49698e-05	0.0154563	0.000725962
Mm_HBNOR	0	0	0	0	0	0	0	0	0	0	0	0	0	0	0	0	0	0	0	0	0	0.00020056	0	2.17403e-05	0.00400415	0.000411968	0.000182108	0.000732779	0.00116856	0.000129394	0	0.000815544	0	0.00396819	0.00215103	0.0025544	0	0	0	0.000177519	0.000887102	7.52907e-05	0.00139945	0.000259667	0.00112878	0.000190058	0.000193135	0.00715965	0
Mm_HBSER1	0	0	0	0	0	0	0	0	0	0	0	0	0	0	0	0	0	0	0	0	0	0	0	0	0	0	0.000101183	0	0	0	0	0	0	0.0453518	0.0609253	0.00225679	0	0	0	0	0	0	0	0	0.000444966	0	0	0	0
Mm_HBSER2	0	0	0	0	0	0	0	0	0	0	0	0	0	0	0	0	0	0	0	0	0	0	0	0	0	0	0.000116616	0	0	0	0	0	0	0.0471493	0.0926273	0.00367844	0	0	0	0	0	0	0	0	0.00101588	0	0	0	0
Mm_HBSER3	0	0	0	0	0	0	0	0	0	0	0	0	0	0	0	0	0	0	0	0	0	0	0	1.32735e-05	0	0	0	0	0	0	0	0	0	0.0240429	0.0791996	0.00517991	0	0	0	0	0	0	0	0	0.000957548	0	0	0	0
Mm_HBSER4	0	0	0	0	0	0	0	0	0	0	0	0	0	0	0	0	0	0	0	0	0	0	1.38657e-05	5.21961e-05	0	0	0.00192195	0	0.00047848	0	0	0	0	0.0757882	0.182879	0.0470898	0	0	0	0	0.00254713	0	0	0.000205579	0.00403596	0.000934654	0.000162669	0	0
Mm_HBSER5	0	0	0	0	0	0	0	0	0	0	0	0	0	0	0	0	0	0	0	0	0	0	0	7.74511e-06	0	0	0	0	0	0	0	0	0	0.0118967	0.0533618	0.000678869	0	0	0	0	0	0	0	0	0.000346072	0	0	0	0
Mm_HYPEN	0	0	0	0	0	0	0.00543236	0.0022991	0	0	0	0	0	0	0	0.0136476	1.24494e-05	0.0106077	0	0	0	0	0	0.65423	0	0	0	0	0	0	0	0	0	0	0	0	0	0	0	0	0	0	0	0	0	0	0	0	0
Mm_HYPEP1	0	0	0	0	0	0	0	0	0	0	1.89429e-05	9.17238e-05	0	0	0	0	0	0	0.0011073	0	0.000187709	0	0	0	7.45696e-05	0.000390278	0.000296848	0	7.33712e-05	0.00136381	0.00110434	0	0	0	0	0.00623932	3.35184e-05	0.00117731	0.000487592	0	0.00635883	0	0	0.000721448	0.001346	0.000943316	2.02653e-05	0	0
Mm_HYPEP2	0	0	0	0	0	0	0	0	0	0	0	3.99958e-06	0	0	0	0	0	0	0.0001623	0	0.00020626	0	0	7.00903e-06	0.000149649	0.000181018	0.00031375	0.000275421	0.00159244	0.000784818	0.000782774	0	0	0.000127074	0	0.00496877	4.2958e-05	0.000458505	0.000385035	0	0.00212988	0	0	0.000465094	0.0142979	0.0024244	0.000542413	0	0
Mm_HYPEP3	0	0	0	0	0	0	0	0	0	0	0.00083583	0.00329483	0	0	0	0	0	6.60486e-05	0	0	2.57616e-05	0.00656454	0.00106164	0.000249316	0.00290291	0.00451786	0.000857716	0.00360551	0.00981562	0.000158587	0.00298862	0.00259952	0.000820633	0.00383909	0.0011052	0.00529109	0.000339156	0.0018061	0.00478505	0.0100661	0.00475039	0.00137238	0.000217209	0.00173093	0.00654456	0.00347373	0.00257388	0.00126513	0.00156893
Mm_HYPEP4	0	0	0	0	0	0	0	0	2.86259e-05	0	0.000144491	0.000344951	0	0	0	0	0	0	0	0	0	0	0	0	0.00183415	0	0	0.00010709	0.000206844	0.000427446	0	0	0	0	0	0.00139381	0.00139878	0	0.00153617	7.53777e-05	0.000210785	0	0.000115947	0	0.00047635	1.82337e-05	3.50936e-05	0.0126332	0
Mm_HYPEP5	0	0	0	0	0	0	0	0	0	0	0	0	0	0	0	0	0	0	0	0	0	0	0	0	0.00283247	0	0	0.00118055	9.13592e-05	0	0	0	0	0	0	0.00957316	0.000134136	0	9.37281e-05	0.00026774	0	0	0	0	0	0	0	0.0455482	0
Mm_HYPEP6	0	0	0	0	0	0	0	0	0	0	0	0	0	0	0	0	0	0	0.0172191	0.0033306	0.0010906	0.000187417	0	0	0.00309092	0.000252342	0	0.000166778	0.00294574	0	5.23132e-05	0	0	0.00143501	0	0.00686553	0.000274461	0	6.18594e-05	0.00010438	0.00100941	0.000765467	0.000604088	0.00102617	0.000570226	0.00313304	5.78304e-05	0.00379355	0
Mm_HYPEP7	0	0	0	0	0	0	0	0	0	0	0	1.97767e-05	0	0	0	0	0	4.09497e-05	0	0	0	0	0	8.59028e-06	0.000280064	0	0	0.000695685	0.000433378	0	0.000127139	0	0	0	0	0.000446669	0	0	0.000172919	0	3.72045e-05	0	0	0.000142747	0.00013537	0.000114399	0.00127813	0.000497024	0
Mm_HYPEP8	0	0	0	0	0	0	0	7.94627e-05	0	0	0	0	0	0	0	0	0	0	0	0	0	0	0	1.70775e-05	0.000888452	0	0.000762834	0	0.000490228	0	0	0.000207211	0	0	0	0	0	0	0	0	0	0	0.00468246	0	0	0	0.000101316	0.00267426	0
Mm_MBCHO1	0	0	0	0	0	0	0	0	0.000187906	0.0011179	0.0009448	0.00481767	0.0321547	0	0	0	0	0.000330239	0	0.0156489	0	0.00133412	0.00440784	0	0	0	0.000507387	3.23659e-05	0.00172044	0.000409619	0.000269397	0	0	0	0	0.00028196	0	0.000658572	0.000112618	0.000656358	0	0	0	0	0.000865113	0	0.000161571	0	0
Mm_MBDOP1	0	0	0	0	0	4.45165e-05	0	0	0	0	0	0	0	0	0	0	0	0	0	0	0	5.63747e-05	0.000100604	0	0	0	0	0.0004865	7.46671e-05	0	0	0	0	0.0332179	0.0188502	0.0227436	0	0.000151025	0.000169921	0	0.000641428	0	0	0.000350115	0	3.32615e-05	0	0	0.000487944
Mm_MBDOP2	0	0	0	0	0	0.000132009	0	0	0	0	0	0	0	0	0	0	0	0	0	0	0	0	0	0	0	0	0	0.000942137	0	0	0	0	0	0.0603551	0.120771	0.0358203	0	0	0	0	0	0	0	0.000129499	0	0	0	0	0.000300313
Mm_MEGLU1	0.000121537	0	0	0	2.61494e-05	0	0	0	3.92219e-05	0	0.000278328	0.000510089	0.000552513	0	0	0	0	0	0	0.000373053	0	0.00120432	0.0113083	0.000170173	0.000654377	0.000939605	0.000327815	0.00391363	0.00225112	0.00246186	0.00133692	0.00866761	0	0.000539009	0	0.000266015	6.23946e-05	0.000512953	0.00436986	0.00286348	0.00831692	0.000446134	0	0.000506768	2.17608e-05	0.00111212	0.000557847	0	0.0098423
Mm_MEGLU10	4.37798e-05	0	0	0	0	0	0	0	0	8.93954e-05	0.00171083	0.0152502	0.00184299	0	0	0	4.6645e-05	0	1.13182e-05	0.0024511	0.000736219	0.0124639	0.0283779	0.000540604	0.000656468	0.000196453	0.000742317	0.00173217	0.00585545	0	0.00130281	0.000408831	2.06648e-05	0.0010284	0.000139098	0.000202559	0.000316733	0.00568534	0.00446241	0.0109862	0.0142074	0.000420187	0.000216807	0.00052603	0.00190352	0.000446214	0.00184827	0.000436753	0.00124487
Mm_MEGLU11	0	0	0	0	0	0	0	0	0	0.000113153	0.00012061	0.00156834	0	0	0	0	0	4.20065e-05	0	1.72613e-05	0	0.00257248	0.0375906	8.71948e-05	0.000457786	8.8169e-05	0.00023608	0.000465389	0.00231928	0	5.22645e-05	0	0	0.00015546	0.000110446	0.000220758	0.000100995	0.00149423	0.000617177	0.000589706	0.0246272	0.000318919	7.37861e-05	0.000426178	8.42874e-05	0.000681258	0.000356301	0.000304187	0.000416651
Mm_MEGLU14	0	0	0	0	0	0	0	0	0	0	0	0	0	0	0	0	0	0	0	0	0	0	0	0	0.00100617	0.000177521	0	0.000330761	0.00029197	0	9.3423e-05	0	0	0	0	0	0	0	0.000240201	0	0	0	0.00138146	0	0	0	0	0.000799344	0
Mm_MEGLU2	0	0	0	0	0	0	0	0	0	0.000141415	0.000536527	0.00570516	0	0	0	0	0	6.08012e-05	0.00017128	0.000374052	0.000886706	0.00271229	0.00482355	0.000434734	0.00478859	0.000226378	0.000592325	0.00128418	0.00619316	0.000303656	0.00190989	0.00301874	0	0.000806212	0	0.00139015	0	0.00134849	0.00810186	0.0132223	0.00843807	0.00243216	0.00119185	0.00108508	0.000217379	0.000691742	0.00155354	0.00434679	0.00259744
Mm_MEGLU3	8.19352e-05	0	0	0	0	0	0	0	0	9.03906e-05	0.000840898	0.00170128	9.949e-05	0	0	0	0	0.00011121	0	8.72844e-05	0	0.00106231	0.00135121	0.00023303	0.000707384	0.000176275	0.000580756	0.00156203	0.00218476	0	0.00145279	0.00151411	0	0.000377559	3.22906e-05	0.000262478	6.26118e-05	9.33201e-05	0.0038835	0.00478309	0.00304543	4.6683e-05	0.000779559	0	0.000977847	0.000148366	0.00171371	0.000313296	0.00228145
Mm_MEGLU4	5.64215e-05	0	0	0	0	0	0	0	0	5.30623e-05	0.000151668	0.000356334	7.48019e-05	0	0	0	0	0	0	0.000357374	0.00044296	0	0.00277806	1.51263e-05	3.15508e-05	0	0.000102558	0.000108697	0.000524261	0	0.000225752	0.000198131	0	0.00145172	0.000541809	0.000609898	4.87367e-05	6.80737e-05	0.0129999	0.00763638	0.00647747	0	0	7.78296e-05	0	0.000170912	0.000373649	0	0
Mm_MEGLU5	7.03995e-05	0	0	0	0	0	0	0	0	3.43448e-05	8.97096e-05	0.000770895	2.36379e-05	0	0	0	1.2533e-05	0	0	6.30041e-05	0	0.000365672	0.00692019	1.26756e-05	0	4.56636e-05	0.000157347	0.000410101	0.000282629	0	0.000440945	0.0002134	0	0	0	5.46763e-05	0	0.000824021	0.0236238	0.00951811	0.00436634	0	0	0.000360626	1.80289e-05	9.88539e-06	7.18609e-05	0	3.86752e-05
Mm_MEGLU6	3.75327e-05	0	0	0	0	0	0	0	0	0	3.59537e-05	0.000210241	0.000707514	0	0	0	0	0	0	0.000265771	4.88863e-05	0.00102432	0.011746	2.4326e-05	3.42484e-05	0	0	0.000196211	0.000801547	0.000487477	0.00037767	0.00029765	0	0	0	0.000289032	0.000124554	0	0.00241273	0.00182628	0.00495862	0.000543138	0	0.000522168	0.000135161	7.77755e-05	0.000184659	0	0.000274089
Mm_MEGLU7	0	0	0	0	0	0	0	0	0	0	0	4.44229e-05	0	0	0	0	0	0	0	0.000142085	0	3.18902e-05	0.0138209	0	0	0	0.00112889	0	6.14214e-05	0	5.53734e-05	0.000162471	0	0.00122786	0	0	0	0	0.00227493	0.000804197	0.00322997	0	0	0	0	0	0	0	0.000204743
Mm_MEGLU8	0	0	0	0	0	0	0	0	0	0	0.000383097	0.00121	0	0	0	0	3.87958e-05	0	0	0	0	0.000743618	0.0544054	0	5.06975e-05	1.36505e-05	0.00121944	2.54229e-05	0.000733455	0	0	9.16143e-05	0	0.00105279	0	2.65768e-05	0	0	0.00278488	0.000662269	0.000638777	5.08294e-05	0	5.78592e-05	0.000413739	3.11981e-05	7.2237e-05	0	0.000313954
Mm_MEGLU9	0	0	0	0	0.000154085	0	0	0	0	5.96932e-05	0.0017651	0.0135661	8.43498e-05	0	0	0	0	3.54747e-05	0	0.000406528	3.67819e-05	0.00403091	0.0162939	0.00028359	0.00130722	7.13737e-05	0.00029602	0.000766668	0.00229343	8.73483e-05	0.00043269	0.000433744	0	0.00123929	7.0854e-05	0.00130118	0.000494934	0.00288043	0.00378069	0.00929589	0.00615924	0.000283643	0.000428007	0.000785203	0.00177967	0.000419078	0.00138098	0.00136419	0.000250085
Mm_MEINH1	0	0	0	0	0	0	0	0	0	0	7.36321e-05	4.73968e-05	0	0	0	0	0	0	0	0	0	0	0	0	0	4.26167e-05	0	0	0	0	0	0	0	0	0	0	0	0	0	0	0.000101619	0	0	0	0.00196789	0	0.00345303	0	0
Mm_MEINH10	0	0	0	0	0	0	0	0	0	0	0	0	0	0	0	0	0	0	0	0	0	0.000278417	0	6.33153e-05	0.00234809	0.00337423	0.00318567	0.00113799	0.00357227	4.86121e-05	0.00470556	0.00546764	0.00063614	0.00193436	0	0.00638217	0.00145697	0.0158006	0	3.1454e-05	0.000415844	0	0	0.000683106	0.0158398	5.90074e-06	7.83168e-05	2.77863e-05	8.16872e-05
Mm_MEINH11	0	0	0	0	0	0	0	0	0	0	0	0	0	0	0	0	0	0	0	0	0	0	0	3.62089e-06	0.000965873	0.00162483	0.00324585	0.00345564	0.00192601	0.00017162	0.00254909	0.000948221	0.00102149	0.000500085	0	0.00320017	0.000504537	0.00149502	9.14526e-05	0.000266332	7.18351e-05	0	0	0.000246852	0.00334359	0	0	0.000337749	0.00124377
Mm_MEINH12	0	0	0	0	0	0	0	0	0	0	0	0	0	0	0	0	0	0	0	0	0	0.00079227	0	2.74907e-05	0.00150029	0.00159894	0.00239342	0.00578769	0.00472109	0.00159972	0.00771581	0.00408944	0	0.000716293	0	0.00322606	0.000339145	0.00438416	0	0	0	0	0	0	0.000625086	0.000305411	5.93955e-05	0	0.0209375
Mm_MEINH13	0	0	0	0	0	0	0	0	0	0	0	4.93303e-05	0	0	0	0	0.000347198	0	0	0	0	0	0.00336417	1.8157e-05	0.000261834	0.000978695	0.00253787	0.00331924	0.00423359	0.00279556	0.00769082	0.00351561	9.0503e-05	0.00178968	0	0.0013817	0	0	0.00129457	0.000679986	0.0005686	0.00440131	0	0.00205173	0.00297773	0.00134732	0.000771195	0.000203139	0.00715367
Mm_MEINH14	0	0	0	0	0	0	0	0	0	0	0	0.000252053	0	0	0	0	0	0	0	0	0	0.00169508	7.26982e-05	0	0.000332735	0.000688626	0	0.000261565	0.00152375	0.000190601	0.000330236	9.14642e-05	0	0.00167695	0	0.00143597	0.00011744	0.000169007	0.00188941	0.00719788	0	0.000676152	0	0.000389379	0	0.0001764	0.000127599	0.00126371	0.00189925
Mm_MEINH2	4.08678e-05	0	0	0	0.000117382	0	0	0	0	0	0	5.35707e-05	0	0	0	0	0	0	0	0	0	0.000289434	0	0.000151019	0.00227098	0.00139372	0.010102	0.00695003	0.00505593	0.00234813	0.0186333	0.0339375	0	0.000145007	0.00022096	0.000298377	0	0	0	0	0.000920297	0.00377059	0.000243276	0.0021653	0.00259293	0.000489238	0.000413488	5.76626e-05	0.0184822
Mm_MEINH3	0	0	0	0	0	0	0	0	0	4.84868e-05	8.62855e-05	0.000808222	0.000706126	0	0	0	0	0.000934312	0	0.000226313	0	0.00253979	0	0.00082682	0.00364519	0.00621992	0.00529858	0.0162511	0.0128374	0.00549483	0.0197344	0.0235279	0	6.63291e-05	0	0.00134454	0	0.000144248	0.000273009	0.00093181	0.000418324	0.00470757	0	0.00113743	0.00255739	0.00205912	0.00195201	3.91207e-05	0.0537394
Mm_MEINH4	0	0	0	0	0	0	0	0	0	0	0	2.54023e-05	0	0	0	0	1.45912e-05	0	0	0	0	0.00116439	0	0.000571736	0.00356376	0.00979386	0.0182452	0.0533828	0.0218269	0.00980014	0.0486511	0.0298042	9.37519e-05	0.000346909	0	0.00125899	0	0	0	6.77922e-05	0.000148095	0.0161459	0.000250121	0.00288868	0.00279914	0.0035441	0.00308426	0	0.0236112
Mm_MEINH5	0	0	0	0	0	0	0	0	0	0	0	0	0	0	0	0	0	0.000316378	0	0	0	0.000151024	0	0.000129249	0.000443995	0.00048715	0.00148703	0.00251308	0.000789983	0.00070645	0.00421656	0.00314803	0	2.40781e-05	0	0.000486563	0.000151334	0.000354373	0.000381003	0.000755887	6.61748e-05	0	0	0	8.32551e-05	0	0	0	0.0056038
Mm_MEINH6	0	0	0	0	0	0	0	0	0	0	0	1.55327e-05	0	0	0	0	0	0	0	0	0	0	0	0	0	0.000162694	0.0022584	0.00177673	0.00098191	0.0002971	0.0057116	0.00785281	0	0	0	0.000289819	0	0	0	0	7.94537e-05	0	0	0	0	0	0	0	0.0123151
Mm_MEINH7	0	0	0	0	0	0	0	0	0	0	0	0	0	0	0	0	1.79919e-05	4.67396e-05	0	0	0	0.000154998	0	0	4.5258e-05	9.21896e-05	0.000362343	0.000861293	0.000228726	0	0.00122256	0.00189278	2.66193e-05	0	0	0.000153475	4.12346e-05	8.49358e-05	0.000143693	0.000431001	0	0.00070142	0	0.000364163	7.17463e-05	0	3.97363e-05	5.90994e-05	0.00500153
Mm_MEINH8	0	0	0	0	0	0	0	0	0	0.000131117	0	0.000447124	0	0	0	0	0.000810334	0	0	0	0	0	0.00273223	0	0.000133945	0.000544761	0.0052866	0	0.0077776	0.000646107	0.0119563	0.000802091	0	0.00366416	0	0.000816177	0.000727562	8.48093e-05	0.00136617	0.000467898	0	0	0	0.000533293	0.00553787	0.00197284	0.00196335	0	0.000679996
Mm_MEINH9	0	0	0	0	0	0	0	0	0	0	0	0	0	0	0	0	0	0	0	0	0	0.000172374	0	0.00011048	0.000961888	0.000857008	0.00284154	0.00184267	0.000942284	6.38097e-05	0.00306141	0.00309715	0.000267021	0.000356255	0	0.00438187	0.00727859	0.011676	0.0002244	0.000391141	0.000585839	0	0	0.00117083	0.00178479	0	7.07898e-05	2.29743e-05	0.000242179
Mm_MFOL1	9.33988e-06	4.53864e-06	0	0	0.000377519	0.0469261	0.000702452	7.43793e-06	0.00113552	0	4.34271e-05	0.000236724	0	0	0.0249732	0.0151866	0.0381353	0.000912239	0	0	0	0	0	0.00118964	0	0	0	2.87876e-06	0	0	0	0	0	4.2912e-05	0	0	2.22043e-06	0	0	0	0	0	0	0	6.86399e-06	1.27497e-05	0	0	0
Mm_MFOL2	6.29392e-06	3.80134e-06	0	0	1.70135e-05	0.000374712	4.73627e-05	0	0	0	0	5.32035e-05	0	0	0.000134574	0.000490135	0.000676089	0.000411696	0	0	0	0	0	0.00272984	0	0	0	0	0	0	0	0	0	0	0	0	0	0	0	0	1.86625e-05	0	0	0	0	0	0	0	0
Mm_MGL1	0	0	0	0	0	0	0	3.51652e-06	0	0	0	0	0	0	0	0.000153265	1.18798e-05	0	0	0	0	0	0	0	0	0	0	0	0	0	0	0	0	0	0	0	0	7.06335e-06	0	0	0	0	0	0	0	0	0	0	0
Mm_MGL2	0	0	0	0	0	0	0	8.98165e-05	0	0	0	0	0	0	0	6.07614e-05	0.000138229	2.61351e-05	0	0	0	0	0	0	0	0	0	0	0	0	0	0	0	0	0	0	0	0	0	0	0	0	0	0	0	0	0	0	0
Mm_MGL3	0	0	0	0	0	0	0	0	0	0	0	0	0	0	0	0.000185406	0.00104734	0.000125933	0	0	0	0	0	1.15222e-05	0	0	0	0	0	0	0	0	0	0	0	0	0	0	0	0	0	0	0	0	0	0	0	0	0
Mm_MOL1	1.02245e-05	2.01291e-05	0	0	4.07263e-05	0.00243276	2.07458e-05	2.08532e-05	0.000119085	0	1.56739e-05	6.57497e-05	0	0	0.00150703	0.00299324	0.00411966	0.000284687	0	0	0	0	0	0.00297605	0	0	0	1.69495e-06	0	0	0	0	0	1.8654e-06	0	0	5.35727e-05	0	0	0	3.47921e-06	0	0	0	9.07961e-07	0	0	0	0
Mm_MOL2	2.26391e-05	0.000209156	0	1.64336e-05	0.000376292	0.0190446	0.000298309	0.000173648	0.000897308	0	1.06031e-05	0.000158213	0	0	0.0083357	0.00524572	0.0289753	0.000508875	0	2.55094e-06	0	0	0	0.00163907	0	0	6.05658e-06	1.61578e-05	0	0	0	0	1.74927e-05	6.86976e-05	0	0	9.7267e-06	0	0	0	0	0	0	0	4.06702e-06	1.87239e-05	0	0	0
Mm_MOL3	4.15617e-06	4.29549e-05	0	0	0.00123864	0.00033919	3.65023e-06	0.000636299	5.71467e-05	0	8.4967e-06	3.56824e-05	0	0	2.06301e-05	0.00103439	0.0102436	0.000647833	0	0	0	0	0	0.00126905	0	0	6.03091e-06	1.97976e-05	0	0	0	0	4.4317e-06	3.1435e-05	0	0	0	0	0	0	0	0	0	0	0	0	0	0	0
Mm_MSN1	0	0	0	0	0	1.23319e-05	0	0	0	0.00847534	0.0101057	0.0288671	0	0	0	0	0	0.000126144	0	0	0	0	0	0	2.64198e-05	0.00170411	7.44702e-05	0.000397019	0.00140964	0	0	0	0.000751279	4.93418e-05	0	0	0	0	3.34124e-05	6.81197e-05	0	0.000622339	0	1.96392e-05	0	0.000562062	1.39133e-05	0	0
Mm_MSN2	0	0	0	0	0	1.05469e-05	0	0	0	8.65118e-05	0.00177988	0.00472698	0	0	0	0	0	0	0	0	0	0	0	0	5.01435e-05	0.000277393	0	2.90383e-05	6.96405e-05	0	0	0	0.01084	0	0	0	4.36308e-05	0	0	0	0	3.87058e-05	0	0	1.21559e-05	5.7706e-06	2.57149e-05	0	0
Mm_MSN3	0	0	0	0	0	0	0	0	0	0.000684476	0.00543004	0.0259143	0	0	0	0	0	5.85671e-06	0	0	0	0	0	0	0.000168331	0.00124288	8.23106e-06	0.000228314	0.00056379	0	0	0	0.0140181	1.77764e-05	3.73236e-06	0	5.46764e-05	0	0	0	0	0.000244817	9.29112e-06	4.8842e-05	7.3873e-05	0.000199077	2.64288e-05	0	0
Mm_MSN4	0	0	0	0	1.65823e-05	8.86459e-05	1.44468e-05	0	0	0.0172788	0.0308537	0.167653	0	0	0	0	0	4.41941e-05	0	0	0	3.69007e-06	0	1.7222e-05	0.00093684	0.0097465	0.000230409	0.00232398	0.00730585	0	2.91023e-05	0	0.00150099	0.00034193	4.88003e-05	9.69306e-05	0.000262788	0	1.72865e-05	0.000131635	0	0.00143828	6.24356e-05	0.000180898	5.93865e-05	0.00136819	0.0004003	0	0
Mm_MSN5	0	0	0	0	0	9.12034e-05	0	1.33931e-05	0	0.007028	0.0207218	0.0741614	0	0	0	0	0	1.4074e-05	0	0	0	0	0	0	0.000901629	0.00679605	0.000138864	0.00210057	0.00490241	0	1.3104e-05	1.34946e-05	0.00384738	0.00024393	1.8356e-05	0.000144163	0.000274334	0	0	2.29719e-05	0	0.000885477	0.000265533	0.000104045	0	0.000802611	0.000126397	0	0
Mm_MSN6	0	0	0	0	0	4.25737e-05	0	0.000100305	0	0.00168094	0.00418792	0.0333893	0	0	0	0	0	0	0	0	0	0	3.69452e-05	0	0.00383814	0.0147247	1.28885e-05	0.00120804	0.00661004	0	9.92373e-05	0	0.000299219	0.000124539	2.28666e-05	0.00028521	9.76074e-05	0	4.3406e-05	0.000161891	0	0.000347416	8.14801e-05	0.00265021	0.000362218	0.00272365	0.00129256	0.000182612	9.26005e-05
Mm_NFOL1	0	0	0	0	4.00155e-05	0.00580821	0.000118703	0	2.17698e-05	0	0	3.25537e-05	0	0	0.00396252	0.0170154	0.00461445	0.00121237	0	0	0	0	0	0.00257891	0	0	0	0	0	0	0	0	0	0	0	0	0	0	0	0	4.03048e-05	0	0	0	0	0	0	0	0
Mm_NFOL2	0	0	0	0	0.000117396	0.0241399	0.000199102	0	0	0	0	0	0	0	0.0147322	0.0713467	0.00116369	0.00451191	0	0	0	0	0	3.10209e-05	0	0	0	0	0	0	0	0	0	0	0	0	0	0	0	0	0	0	0	0	0	0	0	0	0
Mm_OBDOP1	0	0	0	0	0.000793093	0.000297391	0	0	0	0	0	0	0	0	0	0	0	0	0	0	0	0	0	4.07192e-06	0.0024216	4.65178e-05	0.000190855	0.0191411	0.00158501	0.000847373	0.000142204	0.00040675	0.00676566	0.00301062	0	0.0573295	0.000301523	0	0	3.73928e-05	0	0	0.0237502	0	0	3.80128e-05	0	0.28575	0.0020022
Mm_OBDOP2	0	0	0	0	6.38441e-05	0	0	0	0	0	3.09329e-05	2.5182e-06	0	0	0	0	0	0	0	0	0	0	0	0	0.00604238	0.000438405	0.000874948	4.9847e-05	0.000581279	2.74316e-05	0.00343012	0	0.0405543	0.00892017	0	0.00855409	0.000428053	0.000287311	0	0	0	0	0.001539	0.000422734	0.000187194	0.00022248	8.33891e-05	0.00133474	0
Mm_OBINH1	0	0	0	0	0	0	0	0	0	0	6.71058e-05	0	0	0	0	0	0	0	0	0	0	0	0	0	0.00119306	0.000831551	0.000404885	0.000682628	0.000214753	2.26875e-05	0.00224485	0	0.0252408	0.0018577	0	0.000463583	0.00292503	0.0013047	0	0	2.3833e-05	0	0.000102369	0	0.000250887	0.000766878	0	3.56167e-05	0
Mm_OBINH2	0	0	0	0	0	0	0	0	0	0	4.75995e-05	0	0	0	0	0	0	0.000584553	0	0	0	0	0	0	0.00280033	0.000206177	4.07313e-05	0	0.000744892	0.000118658	0.0113242	5.38323e-06	0.0106229	0.00222113	0	0.00179035	0.00176115	9.36125e-05	0	0	0	0	0.00207868	0.000331884	9.35241e-05	2.87029e-05	0	4.95857e-05	0
Mm_OBINH3	0	0	0	0	0	0	0	0	0	0	7.13967e-05	0	0	0	0	0	0	0.000316235	0	0	0	0	0	0	0.00113187	0.000537319	2.98593e-05	3.66671e-05	0.000385547	1.62515e-05	0.00755106	0	0.0267147	0.00179541	0	0.00117141	0.00422645	0.000245712	0	0	0	0	0.000407219	0.00011697	7.87201e-05	0.000198736	0	0	0
Mm_OBINH4	0	0	0	0	0	0	0	0	0	0	0	0	0	0	0	0	0	0	0	0	0	0	0	0	0	0	0	0	0	0	0	1.38749e-05	0.000278255	0	0	0	0.000272111	3.51059e-05	1.3579e-05	0	1.44095e-05	4.27707e-05	0	5.69713e-05	0	0	0	0	0
Mm_OBINH5	0	0	0	0	0	0	0	0	0	0	0	0	0	0	0	0	0	0	0	0	0	0.00898358	0.000374878	0	0.000399167	0.000100527	5.66057e-05	0	0	0	0	0	7.42864e-05	0	0	0.000753115	0	0.0283448	0.000285732	0	0.00477487	0	0	0	5.59283e-05	0	0	0.00347882	0.000571934
Mm_OBNBL1	0	0	0	0	0	0	0	0	0	0	0	0	0	0	0	0	0	0	0.000287622	0	0	0	3.59371e-05	0	0.000373815	0.000510039	0	6.86174e-05	0.000637334	5.73009e-05	0	0	0	0.000896726	0	0	0.000550397	9.11227e-05	0.000582423	3.70168e-05	5.99971e-05	0	0	0.000121255	0	0.0152281	0.0058986	0	0
Mm_OBNBL2	0	0	0	0	0	0	0	0	0	0	0	0	0	0	0	0	0	0	0.000152066	0	0	0	0	0	0	0	0	0	0	0	0	0	0	1.53289e-05	0	0	0	0	0	0	0	0	0	0	0	0	0	0	0
Mm_OBNBL3	0.00164596	0	0	2.62882e-05	0	9.0393e-06	0	0	0	0	0	1.22838e-05	0	0	0	0	6.16396e-06	3.4475e-05	0	0	0	0	0	3.17652e-06	0.000165859	1.61591e-05	0	0.00296418	6.44099e-06	0	2.23402e-05	0	0.000942582	4.73438e-06	0	0	0.000115836	2.10936e-05	0	0	0	0	0	0	0	0	0	0	0
Mm_OBNBL4	0	0	0	0	0	0	0	0	5.21846e-05	0	0	0.000125911	0	0	0	0	0	0	0	0	0	0	0	0	0.00694073	0.00236998	0	0.00187814	0.000246779	0	0	0	0.00459896	0	0	0	7.87185e-05	0.0001564	0	0	0	0	0	0	0	0	0	0	0
Mm_OBNBL5	0	0	0	0	0	0	0	0	1.86442e-05	0	0	4.01599e-05	0	0	0	0	0	0	0	0	0	0.000297589	2.0232e-05	0	0.00969871	0.00548308	0	0.000560356	0.000310061	0	5.30845e-05	0	0.0220576	0	0	4.5502e-05	4.7946e-06	0.0018554	0	0	0.00020003	0	2.36063e-05	1.06399e-05	0	0	0	6.61807e-05	4.00686e-05
Mm_OEC	3.40211e-05	1.1271e-05	0	2.00335e-05	0.00188043	0.00175007	0.000200543	3.86647e-06	0.00748152	0	0	0.000147223	0	0.00184151	0.00456928	0.00894283	0.00219162	6.39966e-05	0	0	0	0	0	0	0	0	0	0	0	0	1.65863e-05	0	1.31723e-05	0.00120967	0.000261677	0.00331644	0	0	0	0	0	0	0	0	0	0	0	0	0
Mm_OPC	1.24225e-05	6.34993e-06	8.18452e-06	0.000610728	1.97242e-05	0.000507906	0.000382651	0	0.000120419	0	0	0	0	3.4034e-05	3.18567e-05	0.000235306	0.000657903	0.000240339	0	0	0	0	1.46948e-05	0.000138073	8.89744e-06	0	0	0	0	0	3.23357e-05	0	0	0	0	0	0	0	0	0	0	0	0	7.1749e-06	0	0	1.48009e-05	0	0
Mm_PER1	0.00401949	1.76217e-06	0	0.000213406	0	0.000682082	0	0	1.37493e-06	0	0	0	0	0	1.95023e-05	2.56251e-05	0.000279696	4.34249e-05	0	0	0	0	0	3.46367e-05	0	0	0	0	0	0	0	0	0	0	0	0	0	0	0	0	0	0	0	0	0	0	0	0	0
Mm_PER2	0	0	0	0	0	0.000803798	0	0	0	0	0	0	0	0	5.54908e-05	5.85036e-05	0.000166234	5.50198e-05	0	0	0	0	0	0.000266961	0	0	0	0	0	0	0	0	0	0	0	0	0	0	0	0	0	0	0	0	0	0	0	0	0
Mm_PER3	0	0	0	0	2.7771e-05	0	0	0	8.94058e-06	0	0	0	0	0	0	0	7.71842e-05	0	0	0	0	0	0	7.21494e-06	0	0	0	0	0	0	0	0	0	0	0	0	0	0	0	0	0	0	0	0	0	0	0	0	0
Mm_PVM1	0	0	0	0	0.000175473	2.60875e-05	0	0	0	0	0	0	0	0	0	1.4338e-05	0.0001128	1.80227e-05	0	0	0	0	0	0	0	0	0	0	0	0	0	0	0	0	0	0	0	0	0	0	0	0	0	0	0	0	0	0	0
Mm_PVM2	0	0	0	0	6.46677e-05	2.33792e-05	0	0	0	0	0	3.37677e-06	0	0	0	1.2868e-05	4.31645e-05	1.75822e-05	0	0	0	0	0	0	0	0	0	0	0	0	0	0	0	0	0	0	0	0	0	0	0	0	0	0	0	0	0	0	0
Mm_RGDG	0	0	0	0	0.00613805	0.00344484	0.00383657	0.00311779	0.00158415	0	0	0	0	0.00117704	0.00197312	0.00869985	0.00120623	0.00113285	0	0	0	0	0	0	0	0	0	0	0	0	0	0	0	0	0	0	0	0	0	0	0	0	0	0	0	0	0	0	0
Mm_RGSZ	0	0.00163645	0.000608776	0.002722	0.0249856	0.0116293	0.006652	0.00808324	0.0134394	0	0	1.17849e-05	0	0.00445456	0.00262576	0.0116435	0.00395844	0.00338894	0	0	0	0	0	7.50292e-05	0	0	0	0	0	0	0	0	0	0	0	0	2.75402e-05	0	0	0	0	0	0	0	0	0	0	0	0
Mm_SATG1	0.000198279	0	0	0	0	0	0	0.00365706	0	0	0	0	0	0	0	9.36502e-05	4.77955e-05	0	0	0	0	0	0	2.56871e-05	0	0	0	0	0	0	0	0	0	0	0	0	0	0	0	0	0	0	0	0	0	0	0	0	0
Mm_SATG2	0.000406794	4.17166e-05	0	0.00118309	4.54795e-05	6.86973e-05	2.11979e-05	0.00411731	0.000235136	0	0	0	0	0	0	0.000262615	0.000125732	0	0	0	0	0	0	0	0	0	0	0	0	0	0	0	0	0	0	0	0	0	0	0	0	0	0	0	0	0	0	0	0
Mm_SCGLU1	0	0	0	0	4.90143e-05	0	0	0	0	0	0	1.16529e-05	0	0	0	0	0	0	0	0	0	0.00141276	7.33599e-05	1.02862e-05	0.0078893	0.000606585	0.000634326	0.00128139	0.00188551	0.000610773	0.000772505	0.00124559	0	0.00509347	0	0.00747281	0	0.00489762	0.00730182	0.011404	0.00104824	0.000121574	0.00138168	3.50314e-05	0.00185595	5.73725e-05	0	0.0288716	0.000324029
Mm_SCGLU10	0	0	0	0	0	0	0	0	0	0	0	0	0	0	0	0	0	0	0	0	0	0	0.00117473	0	0.000615664	0	0	0	0.000102958	7.71809e-05	0	0	0	0.00097801	0.000467328	9.75347e-05	0	0.000273779	0.0337409	0.00403086	0.00218421	0	0	0	0.000141402	0	0	0	0
Mm_SCGLU2	0	0	0	0	0	0	0	0	0	0	0	9.11307e-05	0	0	0	0	0	0	0	1.67211e-05	0	0.00451398	0.000238672	0.000171537	0.0034431	0.00203849	0.00122819	0.00121424	0.00202415	0.000356829	0.000933036	0.00110095	0	0.000801997	0	0.0061386	0	0.0130503	0.0278654	0.021296	0.00344214	0	0.00290906	0.000164299	9.77572e-05	0	5.13251e-05	0.0048232	0.00146204
Mm_SCGLU3	0	0	0	0	4.66555e-05	0	0	2.15774e-05	0	0	0	1.27366e-05	0	0	0	0	0.000108466	0	0	0	0	0.00124181	0.000525356	0	0.000249134	0.000319769	0	0	0.000608534	0	0.00012303	0	0	0.0015728	0	0.00444129	0	0.00447571	0.0285247	0.0109107	0.000411665	0	0	6.65553e-05	0.000661639	0.000337261	7.82936e-05	0	0
Mm_SCGLU4	0	0	0	0	0	0	0	0	0	0	0	9.36878e-06	0	0	0	0	0	0	0	0	0	0.000751191	0.000134094	4.8492e-06	0	0	9.00939e-05	0	0.000129053	0	0	0	0	0	0	0.000940054	0	0.00156979	0.0249902	0.0125482	0.000241358	0	0	0	0	0	0	0	0
Mm_SCGLU5	0	0	0	0	0	0	0	0	0	0	0	0	0	0	0	0	0	0	0	0	0	0	0.00443945	0	0.00255007	0	0.000255	0	0.000473527	0	0	0	0	0	0	0.000115604	0	0	0.156016	0.020232	0	0	0	0	0	0	0	0	0
Mm_SCGLU6	0	0	0	9.2557e-05	0	0	0	0	0	0	0	0	0	0	0	0	0	0	0	0	0	0	3.9035e-05	0	0.000106066	0	0.000107449	0.00010151	0.00156343	0	4.29961e-05	0	0	0.0021659	0	0.00269265	0	5.89621e-05	0.0188744	0.00310672	0	0.000205284	0	0.00131838	0	0	0	0	0
Mm_SCGLU7	0	0	0	0	0	0	0	0	0	0	0	0	0	0	0	0	0	0	0	0	0	0	0	0	0.000110395	0	0	3.73781e-05	0	0	0	0	0	0	0	0	0	0	0.0412283	0.00268721	0	0	0	0	0	2.74904e-05	0	0	0
Mm_SCGLU8	0	0	0	0	0	0	0	0	0	0	0	0	0	0	0	0	0	0	0	0	0	0.000125059	4.12749e-05	0	6.71865e-05	0	0	0	5.8864e-05	0	0	0	0	0	0	0.000151429	0	0.000433346	0.0186267	0.00269109	6.9423e-05	0	0	0	0	0	0	0	0
Mm_SCGLU9	0	0	0	0	0	0	0	0	0	0	0	0	0	0	0	0	0	0	0	0	0	0	0.000324835	8.26233e-06	0.00227384	0	0.000210696	0.000957949	0.000136334	0	0	0	0	0	0	0	0	0	0.19946	0.00824189	0	0	0	0	0	0.00072928	0	0	0
Mm_SCHW	0	0	0	0	0	0	0	0.000131703	0	0	0	0	0	0	0	0.000254557	0	0	0	0	0	0	0	0	0	0	0	0	0	0	0	0	0	0	0	0	0	0	0	0	0	0	0	0	0	0	0	0	0
Mm_SCINH1	0	0	0	0	0	0	0	0	0	0	0	0	0	0	0	0	0	0	0	0	0	0	0	0	0	0.000546273	0	0	0	0.000579775	0	0	0	0	0	0	0	0	0	0	0.00100323	0	0	0	0	0	0	0	0
Mm_SCINH10	0	0	0	0	0	0	0	0	0	0	0	0.00234247	0	0	0	0	0	0	0	0	0	0	2.5638e-05	0	0.0361968	0.000269539	0	0.0137275	0.00265326	0.00171462	0.000173564	0.0139668	0	0	0	0.0116677	0	0	6.64669e-05	0.000458226	0.000650953	0	0.0038181	0	0	0	0	0.199966	0
Mm_SCINH11	0	0	0	0	0	0	0	0	0	0	0	0	0	0	0	0	0	0	0	0	0	0	0	0	0	0	0	0	0	0	0	0	0	0	0	0	0	0	0	0	0	0	0	0	0	0	0	0	0
Mm_SCINH2	0	0	0	0	0	0	0	0	0	0	0	3.73034e-05	0	0	0	0	0	0	0	0	0	0.00153855	9.09172e-05	7.78822e-06	0.000657373	0.0057399	5.90252e-05	0.00101252	0.0003607	0.00052741	0.000525016	0.00190512	0	8.2434e-05	0	0.0026912	0	0.00385601	0.00519605	0.0056192	0.00409603	8.24268e-05	0	0	0.000182166	0	8.27082e-05	0.00271472	0.00131023
Mm_SCINH3	0	0	0	0	0	0	0	0	0	0	0	4.82409e-06	0	0	0	0	0	0	0	0	0	0.00161425	7.03591e-05	0.000237153	0.00124088	0.00415332	0.000475023	0.00270336	0.00124194	0.000228456	0.00175854	0.00128298	0	0.000130091	0	0.00359265	0	0.00508567	0.00783018	0.00674916	0.000737319	0	0.000141708	0.000106864	0.000143802	0	0.000219422	0.00221067	0.00186836
Mm_SCINH4	0	0	0	0	0	0	0	0	0	0	0	0	0	0	0	0	0	0	0	0	0	0.000889983	5.8752e-05	8.16815e-06	0.000571842	0.00253733	0	0	8.41242e-05	0.000613021	0	0	0	0	0	0.00162624	0	0.00292106	0.00664107	0.00512967	0.0008846	0	0	0	0.000165492	0	0	0.000292455	0
Mm_SCINH5	0	0	0	0	0	0	0	0	0	0	0	0	0	0	0	0	0	0	0	0	0	0.000320647	0	0	0	0.000532812	0	0	0	0.000643633	0	0	0	0	0	0.000564517	0	0.00100676	0.000987118	0.000330589	0.000286346	0	0	0	0	0	0	0	0
Mm_SCINH6	0	0	0	0	0	0	0	0	0	0	0	0	0	0	0	0	0	0	0	0	0	0.000399636	0.000179201	0	6.40086e-05	0	0	0	0	0	0	0	0	0	0	0.00155067	0	0.00208525	0.0064626	0.00193429	0.000518518	0	0	0	0	0	0	0	0
Mm_SCINH7	0	0	0	0	0	0	0	0	0	0	0	1.66835e-05	0	0	0	0	0	0	0	0	0	0.000909612	2.39467e-05	0	0.00617438	0.00387105	7.94435e-05	0.000629172	0.00250546	0.000397413	0.00181147	0.00545926	0	0	0	0.00376635	3.09896e-05	0.00271786	0.00765676	0.00534614	0.00076263	0	0.00296167	0	5.07806e-05	0	0	0.00917688	0
Mm_SCINH8	0	0	0	0	0	0	0	0	0	0	0	0.000272156	0	0	0	0	0	0	0	0	0	0	0	0	0.0236188	0	0.000348229	0.00435098	0.0197354	0.000174101	0.00476972	0.0312247	0	0	0	0.00151646	0	0	0	0	0	0	0.0294838	0	0	0	0	0.0442225	0
Mm_SCINH9	0	0	0	0	0	0	0	0	0	0	2.12492e-05	0.0016832	0	0	0	0	0	0	0	0	0	0	0	0	0.0286538	8.21869e-05	0	0.0084876	0.00513426	0.00105172	0.000935045	0.0185769	0	0	0	0.00617694	0	0	0	0	7.84118e-05	0	0.00910511	0	0	0	0	0.131214	0
Mm_SEPNBL	0	0	0	0	0	0	0	0	0	0	0	0	0	0	0	0	0	0	0	0	0	0.0285296	0	0	0	0	0	0	0	0.000162304	0	0	0	0	0	0.00756181	0	0.0313472	0.00754484	0.00975747	0	0	0	0	0	0	0	0	0
Mm_SZNBL	0	0	0	0	0.00019946	2.21005e-05	0.000117183	0	0.000141085	0	0	9.00357e-06	0	0	7.9868e-06	0.000946351	0.000472897	0.00228134	0	0	0	0	0	0.000956286	0	0	0	0	0	0	0	0	0	0	0	0	0	0	0	0	0	0	0	0	0	0	0	0	0
Mm_TECHO	0	0	0	0	0	0	0	0	0	0.000283606	0.00565613	0.0159879	0	0	0	0	0	0.000983822	0	3.07418e-05	0	0	2.43329e-05	0.00115594	0.00213602	0.00296293	0.000231368	0.00144523	0.00180996	0.00100274	8.26583e-05	3.58979e-05	0	0	0	0.000160081	0	0	0	0	0	0	3.6359e-05	0	6.73776e-05	0	0.000116717	0.000932611	0
Mm_TEGLU1	0	0	0	0	0	0	0	0	0	4.09567e-05	0	0.000140538	0.000267769	0	0	0	0	0	0.000234556	0.000345658	0.000711205	0.000334735	0.0104582	0	0	0.00129417	0	3.08542e-05	0.000200126	0.0191152	5.71253e-05	0.000938531	0	0.00115043	0	0.00035482	0.0033507	0.00121036	0.00680707	0.00496626	0.000578332	6.42452e-05	0	0.000535191	0.00133349	0.00308935	0.00300632	0	0
Mm_TEGLU10	0	0	0	0	0	0	0	0	0	0	0	4.88854e-05	0	0	0	0	0	0	1.12112e-05	0.000160612	0.000133662	0.00259948	0.0379009	0	6.11011e-05	0	2.58682e-05	1.80317e-05	0.00035876	0.00483455	0.000532046	0.00129429	0	7.98877e-05	1.33461e-05	0.00263554	0	0.00258322	0.00256904	0.00136556	0.00972423	0.00679702	0	0.00522305	5.09348e-05	0.00145074	8.96144e-05	0	0
Mm_TEGLU11	0	0	0	0	8.70785e-05	5.43289e-05	0	2.2669e-05	0	0.000698114	0.00134699	0.00593936	0.000404385	0	0	0	0	0	0.00102706	0.00394278	0.00249969	0.000173315	0.051555	1.06705e-05	0.000182908	0.000434759	6.61998e-05	0.000371843	0.00812948	0.00104231	0.00167495	0.000700761	0	0.00213857	7.17398e-05	0.0182834	0	0.00632348	0.00434223	0.00293025	0.0239756	0.0413356	0	0.0419114	0.003423	0.0203991	0.00890785	0	0
Mm_TEGLU12	0	0	0	0	0	0	0	0.00818143	0	0.0123265	0.0245622	0.0653184	0.150752	0	0	0	0	0	0.0750615	0.244413	0.0301737	6.33366e-05	0.00420301	3.14677e-05	6.95025e-05	1.49994e-05	0	5.20511e-05	1.98137e-05	0	0.000215018	0.000299	0	0.000736065	0.000175172	0.000554417	0	0.000391339	0.0023672	0.000911454	0.000128937	0.00074906	0	0.00104952	7.53856e-05	0.000183064	4.11523e-05	0	0
Mm_TEGLU13	0	0	0	0	0	0	0	0	0	5.04068e-05	0.000220088	0.000128505	0.018921	0	0	0	2.15449e-05	0	0.00215277	0.00535631	0	0.000341545	0.0151129	0	0	0	0	0	5.28774e-05	5.1283e-05	0.000114488	0.000217227	0	9.71658e-05	0	0.000171262	0	0	0.00117736	0	0.00697859	0.00146852	0	0.000296508	0.00156031	0.000200503	9.13921e-05	0	0
Mm_TEGLU14	0	0	0	0	0	0	0	0	0	0	0.000136062	7.62703e-05	0.0623133	0	0	0	0	0	0.0216624	0.0135685	0.000404396	0.000983772	0.0279683	7.55315e-06	0.000131806	0	0.00184486	0	0.000418642	0.00166136	0.000704228	0.0026285	0	0.00216139	0	0.000218199	0	0	0.00101754	0	0.00996857	5.78644e-05	0	0.000686533	0	0.000914529	0.00192052	0	0
Mm_TEGLU15	0	0	0	0	0	0	0	0	0	0	0	0	0.000220404	0	0	0	0	0	0	0	0	0.000975428	0.0181404	0	6.73439e-05	0	0	0	0.000368283	0.00733507	0.000382577	0.000972511	0	0.000256533	0	0	0	0.00100098	0.00058443	0.000747298	0.00495379	0.000135044	0	7.05573e-05	0	0.000172486	0	0	0
Mm_TEGLU16	0	0	0	0	0	0	0	0	0	0	0	0	0	0	0	0	4.67727e-05	0	0	0	0	0.001145	0.0105773	0	0	0	0	8.11862e-05	0	0.00907917	0.000372878	0.000461265	0	2.55387e-05	0	0	0	0	0.00190633	0	0.00111925	0.00027791	0	0.000129793	0.000263497	0.000162672	0.000113438	0	0
Mm_TEGLU17	0	0	0	9.20555e-05	0	0	0	6.38084e-06	0	0.00132654	0.00400751	0.00868825	0.000103243	0	0	0	4.95158e-05	8.57852e-06	4.70543e-05	0.000538238	0.000459673	0.00806543	0.083103	0	0.000422321	0.000286441	0.000580615	0.000417722	0.00223442	0.00392798	0.000765474	0.00424923	0.000236642	0.000831561	0.000278206	0.000791245	0.0288581	0.00121545	0.00656165	0.002858	0.0188148	0.00572227	0	0.00458587	0.000712062	0.00220635	0.00135161	0	0
Mm_TEGLU18	0	0	0	0	2.03471e-05	1.73256e-05	0	0	0	0.000743294	0.000458875	0.0019519	0	0	0	0	4.29553e-05	0	0	0	0	0.00136736	0.048174	0	8.37127e-05	0.000134444	0.000303911	0.000402797	0.000385885	0.000922248	0.000469684	0.00548468	3.73314e-05	0.000571846	5.23981e-05	0.00142602	0.000115996	0.0015478	0.00752027	0.00288303	0.00727058	0.0186798	0	0.00462558	0.000591811	0.00275144	0.000617529	0	0.00029552
Mm_TEGLU19	0	0	0	0	0	0	0	0	0	0.00192071	0.00616852	0.00370271	0	0	0	0	0.000123273	0	0	0.000162122	0	0.00552922	0.0163011	0	5.27087e-05	0.000171911	8.17935e-05	0.00059067	0.000142493	0.000698247	0.000592794	0.00141982	0	0.000507228	0	0.00194998	0	0.00575849	0.00354778	0.00382037	0.00334882	0.00653324	0	0.00539883	0.000769992	0.00195495	0.000891785	0	0
Mm_TEGLU2	0	0	0	0	0	2.35343e-05	0	0	0	0.000724303	0.000560404	0.00213196	0.00799853	0	0	0	0	0	0.00444574	0.00867161	0.00281922	6.41404e-05	0.0132817	0	3.83185e-05	7.51083e-05	6.66265e-05	9.17799e-05	0.000130744	5.63712e-05	0.000159647	0.000428335	0	0.00134111	0	0.000662025	0	0.00113716	0.00329022	0.0118061	0.00339105	0.000993898	0	0.000580499	0.000150335	0.000278955	0	0	0
Mm_TEGLU20	0	0	0	0	0	3.21618e-05	0	0	0	0.00540251	0.00480567	0.00507917	0.0520556	0	0	0	0	0	0.0462245	0.0281354	0.00169718	0.00215742	0.0182275	0	0	0.000335345	0.000202734	0.00026111	0.000595322	0.000241817	0.000951978	0.000265267	0	0.000738308	0	0.00105755	0	0	0.00220989	0.00037243	0.00594304	0.0034596	0	0.00330091	0.00121648	0.000488036	0	0	0
Mm_TEGLU21	0	0	0	0	0	0	0	0	0	7.18631e-05	8.15884e-05	0.000158645	0.00132772	0	0	0	0	0	0.00265682	0.000574668	0	0.000695631	0.0227229	0	0	0.000185406	0.000497311	0.000352738	0.000775807	0.00304479	0.00187077	0.00142751	0	0.000818814	0	9.56283e-05	0	0.000161116	0.00264327	8.40432e-05	0.00629265	0.00297203	0	0.00146965	0.0040611	0.00185579	0.00121393	0	0
Mm_TEGLU22	0	0	0	0	0	0	0	0	0	0.000690189	0.0023853	0.00583591	0.00124506	0	0	0	0	0	9.95711e-05	0.00158145	0.0001071	0.00124119	0.0237212	9.50681e-06	8.75006e-05	5.73204e-05	0.00114456	0.000115463	0.00144839	0.00181853	0.000289242	0.000621174	0	0.000583652	0.000208129	0.000254943	0.00218577	0.000491853	0.00308447	0.000503859	0.00500372	0.0015915	0	0.00163327	0.000157307	0.00114007	0.00060357	0	0
Mm_TEGLU23	0	0	0	0	0	0	0	0	0	0.000702124	0.00233835	0.00441002	0.000675404	0	0	0	0.000325159	0	0	0.000492572	0.000473833	0.0134269	0.0102884	5.96233e-06	5.99196e-05	5.00936e-05	7.63685e-05	0.000127211	0.00026636	0.000159336	0.000136992	0.000665372	0	0.000342128	0.000230416	0.000152281	4.94973e-05	0.0019625	0.00918839	0.00570968	0.00209618	0.00221059	0	0.00275837	0.000981647	0.000756337	0.000628879	0	0
Mm_TEGLU24	0	0	0	0	0	0	0	0	0	0.000568942	0.00134745	0.00587372	0.00177419	0	0	0	2.16256e-05	0	0.000125153	0.00127631	0.000567444	0.0056593	0.0165388	0	6.62329e-05	3.28679e-05	3.77189e-05	8.96886e-05	0.00038495	3.54668e-05	0.000138823	0.000544512	1.05621e-05	0.000381316	0	4.12637e-05	0.000138827	0.000104096	0.0604005	0.0187682	0.0011614	0.000324123	0	0.000199819	0.0026122	0.000369674	0.00190477	0	0
Mm_TEGLU3	0	0	0	0	0	0.000152665	0	0	0	6.64584e-05	0.000613436	0.00255529	7.83181e-05	0	0	0	0	6.15875e-06	0.0076687	0.0130937	0.0112838	0.00202452	0.00267164	1.69063e-05	0	3.95716e-05	9.74499e-06	9.05843e-05	3.14567e-05	0.000175023	3.78766e-05	0.00404815	3.94519e-05	2.34695e-05	2.80924e-06	0.000109395	0.000295658	0.0139229	0.0179814	0.0786263	0.000261978	0.000643988	0	0.000561771	6.74547e-05	0.000147464	9.70693e-05	0	0
Mm_TEGLU4	0	0	0	0	0	0	0	0	0	0.000273875	0.000150311	0.000267062	0.0014285	0	0	0	0	0	0.000187985	0.00116404	3.47952e-05	0.000671566	0.0538062	0	0.000267652	0.000173635	0.000165848	0.000465023	0.000167872	0.000151932	0.000367673	0.00976251	0.000147679	0.000122468	0	0.000105899	0	0.000363859	0.0098529	0.00146629	0.00324108	0.000705127	0	0.000644211	6.78394e-05	0.000828515	0.000545926	0	0
Mm_TEGLU5	0	0	0	0	0	0	0	0.000158248	0	0	0	0.00012854	0.0165235	0	0	0	4.23436e-05	0	0	0.00775324	0	0.000464291	0.014609	0	6.04937e-05	5.97427e-05	0	0	0	0.00298887	0	0.000400063	0	0.000185838	0	0	0	6.34285e-05	0.00264598	0.000356732	0.00127696	0.000248443	0	0.000139187	6.76575e-05	0	0	0	0
Mm_TEGLU6	0	0	0	0	0	0.000436478	0	0	0	0	0.000397103	0.00173247	3.6143e-05	0	0	0	0	0	0	0.000123694	0	0.00219835	0.0185635	0	0.000224515	0.00011456	0.000246233	0.0012225	0.000456008	0.000442528	0.00055774	0.00548196	0	0.000486465	0.00020917	0.00167413	0.000142549	0.00298186	0.00263083	0.00411808	0.00647227	0.0142108	0	0.0188444	0.0023598	0.000272957	0.000694301	0	0
Mm_TEGLU7	0	0	0	0	4.13664e-05	0	0	0	0	0.000207169	0.00181778	0.00334163	2.4622e-05	0	0	0	0	2.88869e-05	0	0.000108862	4.45726e-05	0.0068672	0.0338491	1.76055e-06	0.000263921	0.000532753	0.000299812	0.00244728	0.00374146	0.000363858	0.0032522	0.00149626	5.92701e-05	0.00283572	0.000395641	0.0121727	0.000146642	0.0091618	0.00125355	0.00183169	0.00488301	0.0157972	0	0.0377945	0.000974045	0.00632833	0.0077277	0	0
Mm_TEGLU8	0	0	0	0	0	0	0	0	0	1.45204e-05	0.00058335	0.00203738	0.000116635	0	0	0	0	0	4.27453e-05	0.000537651	6.88165e-05	0.0117954	0.0178979	0	7.32824e-05	5.35762e-05	1.15642e-05	0.000775732	0.00126926	0.00753298	0.000346284	0.000790545	0.000184	0.000666311	0.000216705	0.00410157	0.000586669	0.0328127	0.00350268	0.00903318	0.0102898	0.00433736	0	0.00845468	0.000222956	0.00219468	0.00204721	0	0
Mm_TEGLU9	0	0	0	0	0	0	0	0	0	0	6.00099e-05	0.000116129	0.00012222	0	0	0	0	0	0.000115467	0.000415286	0.000156336	0.00307596	0.0145949	0	0	4.54566e-05	0.0001762	6.47223e-05	0.000110443	0.00993055	7.12198e-05	0.00079934	0.000138814	0.000273885	0.000188857	0.000781476	0.000424083	0.00269038	0.0024582	0.00270707	0.0114597	0.00144584	0	0.00230258	0.000457631	0.000292766	0.000331366	0	0
Mm_TEINH1	0	0	0	0	0.000108993	5.57616e-05	0	8.19387e-06	0	0	0.000244002	0.000989891	0.000116912	0	0	0	9.94269e-05	0.000139602	0.00031091	0.000219399	0	0.000298035	0.000357936	0.000421914	0.00637939	0.0203782	0.0155697	0.0233612	0.0168775	0.00473757	0.0259053	0.0284674	0.000490117	0.0041373	0.000510327	0.0069063	0.000480433	0.0004112	0.00301754	0.0019682	0.00113486	0.00234403	0.00281829	0.00267182	0.00211151	0.00124762	0.00116014	0.00162186	0.0311334
Mm_TEINH10	0	0	0	5.59446e-05	0	3.72587e-05	0	0	0	0	0	9.67644e-05	0	0	0	0	0	0	6.70828e-05	0.000168919	8.67396e-05	0.00120357	4.00771e-05	0	0.00712982	0.00108862	0.000423842	0.001523	0.0022518	0	0.000200335	2.0601e-05	0.000839377	4.47617e-05	0	0.0186163	0	0.00676926	2.80147e-05	0.0103405	0.000790367	0.0406097	0	0.0203638	0.00340311	0.00712262	0.00374663	0	6.75268e-05
Mm_TEINH11	0	0	0	0	0	0.000831013	0	0	0	0	0	0	0	0	0	0	0	0	0.00821872	0.0033333	0.00737679	6.41734e-05	2.51887e-05	0	0.013242	0.000903381	0.000283538	0.00421952	0.00132245	0	0.00364743	0.000128993	3.84397e-05	0.000181842	0	0.00325246	0	0.000225464	0.000151851	0.000851225	0.000162427	0.0052116	0	0.00201172	0.00142007	0.00222979	0.000239782	0	2.8497e-05
Mm_TEINH12	0	0	0	0	0	0	0	0	0	0	0	0	0	0	0	0	0	0	0	2.79302e-05	4.35176e-05	0.000880279	0.000396589	0	0.0386244	0.00805646	0	0.00988774	8.46809e-05	0	0.0115989	0.000654334	0	0	0	0.00547931	0	0.00225763	0.000769424	0.00182163	0.000328665	0.0734328	0	0.0287155	0.0214616	0.0241489	8.97615e-05	0	0.000106589
Mm_TEINH13	0	0	0	0	0	0	0	0	0	0	0	1.19586e-05	0	0	0	0	0	3.37975e-05	0	0	0	0.000699365	1.61642e-05	0	0.0133121	0.00282658	9.98589e-05	0.000591061	0.00331222	0.000575094	0.0040524	0.000441581	0	5.65206e-05	0	0.000338308	0	0.0011811	0.00077677	0.00191645	2.51998e-05	0.00617577	0	0.00377376	0.00826726	0.00591945	3.0984e-05	0	0
Mm_TEINH14	0	0.000465632	0.000776217	0.000176452	0	0	0	0	0	0	0	2.10786e-05	0	0	0	0	0	0	2.86534e-05	0.000535235	0.000112537	0.000825577	0.000851916	0	0.0224499	0.00637358	0.0036784	0.00640897	0.0073695	0	0.000829646	0.000492356	0	0.000957064	0	0.00214851	0.00197772	0.00186867	0.00547916	0.00159851	5.36363e-05	0.00118326	3.83548e-05	0.000869341	0.00225144	0.000979436	0.00230218	0.0160987	0.00166671
Mm_TEINH15	0	0.000127956	0	0	0	0	0	0	0	0	0	0.000107746	0	0	0	0	0	0	0	0	0	0	0.00150297	0	0.0522844	0.0069849	0.00999093	0.0166527	0.00991921	4.1776e-05	0.00014163	0.000403211	0	0.00116178	0	0.00158458	0.00857066	0.000195589	0.0108639	2.93558e-05	1.15236e-05	2.65197e-05	0.00010396	7.90018e-05	0.00090803	4.41965e-05	0.00426985	0.0473179	0.00699702
Mm_TEINH16	0	0	0	0	0	0	0	0	0	0	7.53839e-06	5.95057e-05	0	0	0	0	0	0	0	0	0	2.02675e-05	0.000424868	0	0.0166786	0.00237291	0.00716191	0.00418759	0.00338429	3.45981e-05	4.32057e-05	0.000198248	0	0.000508394	0	0.000480319	0.00521617	0.00417563	0.00519735	0.000372251	0	1.78794e-05	6.18637e-05	6.61608e-05	0.000499007	0.000477634	0.0030674	0.0152289	0.00195212
Mm_TEINH17	0	0	4.04617e-05	0.000605974	2.45787e-05	0	0	0	0	0	2.0236e-05	0.00408443	0	0	0	0	0	0	0	0	0	3.01281e-05	0.00101394	1.83848e-05	0.0015442	0.0126829	0.00129738	0.00705745	0.00580547	0.00056655	0.00108707	0.00307658	4.34935e-05	0.000512672	0	0.00339694	6.72879e-05	0.018336	0.00446535	0.0021293	0.000706278	0.00227462	0.00278807	0.0103247	0.0252273	0.00106026	0.000331755	0.00379078	0.00133698
Mm_TEINH18	0	0	0	5.87931e-05	0	0	0	0	0	0	0	0.000109815	0	0	0	0	0.000474732	0	0	0	0	0	0.000142954	0	0.00170648	0.000622376	0.00713824	0.0136351	0.00380634	0.0010703	0.00288992	0.00639372	0	0.000630408	0	0.0156312	0	0.0871981	0.0143121	0.0164728	0.0029316	0.00630746	0.00292916	0.0292638	0.00355908	0.00159645	6.10432e-05	0.0479208	0.00236563
Mm_TEINH19	0	0	0	0.00371043	0	0	0	0	0	0	0	0	0	0	0	0	0.0055234	0	0	0	0	0	0.00147915	0	0.000814316	0.000839954	0.0240306	0.00656992	0.0166868	0.000230852	0.0185071	0.0014456	1.79315e-05	0.000556387	0	0.000679215	0	0.000450608	0.008491	0.00403523	0	0.0209489	0	0.177343	0.00651757	0.0100898	0.00320932	0.00104918	0.000347742
Mm_TEINH2	3.37518e-05	0	0	0	9.74791e-05	3.32868e-05	2.92645e-05	0.00022222	8.54414e-06	0	0.000123001	0.00206764	1.02371e-05	0	0	1.85133e-05	5.18269e-05	0.000122663	5.43862e-05	4.03503e-05	0	0.00149025	0.000345446	0.00158961	0.00951466	0.00830941	0.00375789	0.0211994	0.0163709	0.00196709	0.0195374	0.00782982	0.0114459	0.00185254	2.58963e-05	0.00695008	0.00393362	0.00250879	0.00245082	0.00302263	0.000664783	0.00643493	0.00409939	0.00171958	0.00317075	0.00342763	0.0033341	0.00343283	0.00399901
Mm_TEINH20	0	0	0	6.05553e-05	0	0	0	0	0	0	0	4.76398e-05	0	0	0	0	0	0	0	0	0	0.00473651	0.000166417	0	0.00321979	0.00518682	0.00161736	0.00412894	0.0105526	0.000924542	0.00167756	0.00120401	0	7.34424e-05	0	0.0025005	0	0.00963068	0.00164527	0.00644006	0.00103293	5.78952e-05	0	0.00162181	0.000470273	0.000750039	0.000909256	0	0.0073537
Mm_TEINH21	0	0	0	7.06224e-05	0	0	0	0	0	0	0	0.000427545	0	0	0	0	0.000569438	0	0	0	0	0	0.000256207	0	0	0.00032141	0.000238514	8.46494e-05	0.00474192	0	0.00596284	0.00228077	0	0.00609875	0	0	0	0	0.000915157	0.000125354	0	0.000400138	0	0.0327993	0.00398821	0.00156166	0.00123615	0	0
Mm_TEINH3	0	0	0	0	0	0	0	0	0	0	0	7.00972e-05	0	0	0	0	0	0	0	0	0	9.44593e-05	0	0	0.175486	0.0380975	0.00681869	0.12564	0.0634407	0.00196887	0.0157814	0.0277947	0	0	0	0.00307843	0	0	0	0	0	0	0.208703	0	0.00561825	0	0	0.0896846	0.0016814
Mm_TEINH4	0	0	0	0	0	3.33165e-05	0	0	0	0	0	0.000128567	0	0	0	0	0	0	0.000129812	0.00912041	0.000852281	0.00706504	0.00404222	0	0.00133552	0.000158489	7.69002e-05	0.000553323	0.000125854	0	0.000158295	1.94221e-05	0	4.37484e-05	0	0.00244857	0	0.0174388	0.00271676	0.0030031	0.000526485	0.0332825	0	0.0136098	0.000146271	0.000352197	0.00055371	1.61168e-05	0.00177771
Mm_TEINH5	0	0	0	0	0	0	0	0	0	0	0	6.03749e-05	0	0	0	0	0	0	0	0.00777559	0.000213879	0.0277587	0.0109033	0	0.000390282	7.39839e-05	5.08768e-05	0.000691312	0.000789797	0	0.000107981	0.000141825	0	0	0	0.000409283	0	0.0419508	0.0140594	2.64386e-05	0.00660732	0.00025964	0	0.000388546	0	1.24523e-05	0.00112908	0	0.00286772
Mm_TEINH6	0	0	0	0	0	0	0	0	0	0	0	6.44907e-05	0	0	0	0	0	0	0	0	0	0.012269	0.000341812	6.15473e-05	0.00544193	0.00123463	0.000473717	0.00605179	0.00604689	0	0.00186389	0.000500218	0	0	0	0.00388503	3.70946e-05	0.0262487	0.00424547	0.00247907	2.66063e-05	0.000482816	0	0.000465571	3.34033e-05	9.20859e-05	0.000961782	0.000227007	0.000401014
Mm_TEINH7	0	0	0	0	0	0	0	0	0	0	0	0	0	0	0	0	0	0	0	0	0	0.0140202	0	0	0.00493162	0.00196057	0.00023536	0.000467741	0.0054669	0	5.80897e-05	0.000131185	0	0	0	0.0064383	0	0.0510021	0.000104466	0.00496717	0	0.000594989	0	0.000486691	7.41276e-05	0.000108517	0.00200224	0	0
Mm_TEINH8	0	0	0	0	0	0	0	0	0	0	0	0	0	0	0	0	0	0	0	0	0	0.0172213	0.000636208	0	0.000243649	4.43501e-05	0	0	0.000457374	0	0	0	0	0	0	0.000398655	0	0.0573541	0.00192662	0.00028255	9.87291e-05	0.000668085	0	0.00180024	0	0	0.00248529	0	0.000111915
Mm_TEINH9	0	0	0	0	0	1.06997e-05	0	0	0	0	0	6.23224e-05	0	0	0	0	0	0	0	9.83813e-05	0	0.00372471	2.10048e-05	0	0.000263876	8.09879e-05	0	0	0	0	0	3.37039e-05	0	0	0	0.00915108	0	0.0154975	0.000581323	0.0162636	0	0.0756246	0	0.0392984	0.00152291	0.00342423	0.000768733	0	9.33555e-05
Mm_VECA	0	0	0	0	0	0	0	0	0	0	0	0	0	0	0	3.0406e-05	0	0	0	0	0	0	0	0	0	0	0	0	0	0	0	0	0	0	0	0	0	0	0	0	0	0	0	0	0	0	0	0	0
Mm_VECC	1.74806e-05	0	0	0	0	0.00118544	0	0	0	0	0	0	0	0	6.95759e-06	1.55949e-05	4.3304e-05	0	0	0	0	0	0	0.00155504	0	0	0	0	0	0	0	0	0	0	0	0	0	0	0	0	0	0	0	0	0	0	0	0	0
Mm_VECV	0	0	0	0	0	0.0011908	0	1.52534e-05	4.20972e-06	0	0	0	0	0	1.49103e-05	5.75987e-05	0.00010308	9.39814e-05	0	0	0	0	0	3.0186e-05	0	0	0	0	0	0	0	0	0	0	0	0	0	0	0	0	0	0	0	0	0	0	0	0	0
Mm_VLMC1	0	0	0	0	0	0	0	0	0	0	0	7.73647e-05	0	0	0	0	0	2.27623e-05	0	0	0	0	0	0	0	0	0	0	0	0	0	0	0	0	0	0	0	0	0	0	0	0	0	0	0	0	0	0	0
Mm_VLMC2	0	0	0	0	0	0.000316225	0	0	0	0	0.000122622	4.85583e-06	0	0	0	1.54761e-05	1.49317e-05	0.000613533	0	0	0	0	0	0	0	0	0	0	0	0	0	0	0	0	0	0	3.81754e-05	0	0	0	0	0	0	0	0	0	0	0	0
Mm_VSMCA	0	0	0	0	0	8.10014e-06	0	0	5.35105e-06	0	0	0	0	0	0	1.37174e-05	0.000112164	0	0	0	0	0	0	0	0	0	0	0	0	0	0	0	0	0	0	0	3.865e-05	0	0	0	0	0	0	0	0	0	0	0	0
[truncated: 102 more columns]

## Sheet: Sup. Tab. 6
	Pmar_germline 1.0	New
Complete	621	728
Complete and single copy	593	700
Complete and duplicated	28	28
Fragmented	208	112
Missing	149	138
Total	978	978

## Sheet: Sup. Tab. 7
Orthogroup P_marinus M_musculus
OG0000001 PMZ_0042952-RA.p1 ENSMUST00000103555	ENSMUST00000199017
OG0000002 MSTRG.10085.2.p1 ENSMUST00000076251	ENSMUST00000049583
OG0000002 MSTRG.16046.15.p1 ENSMUST00000106263
OG0000002 MSTRG.17528.1.p2 ENSMUST00000114561
OG0000003 MSTRG.13196.1.p2	MSTRG.17559.1.p1	MSTRG.3212.1.p5	MSTRG.3809.3.p1	PMZ_0012008-RA.p1	PMZ_0035255-RA.p1	MSTRG.10357.2.p1	MSTRG.22463.1.p2	PMZ_0049025-RA.p1	PMZ_0030557-RA.p1	MSTRG.18174.1.p4	PMZ_0038391-RA.p1 ENSMUST00000112880	ENSMUST00000062609
OG0000003 MSTRG.16501.2.p1 ENSMUST00000028928
OG0000007 MSTRG.23078.1.p3 ENSMUST00000005678	ENSMUST00000062037	ENSMUST00000012847	ENSMUST00000033888	ENSMUST00000011445	ENSMUST00000084086	ENSMUST00000044060	ENSMUST00000138439	ENSMUST00000130372	ENSMUST00000032207	ENSMUST00000065289	ENSMUST00000032262	ENSMUST00000112076	ENSMUST00000095409	ENSMUST00000053708	ENSMUST00000032252	ENSMUST00000129948	ENSMUST00000114874	ENSMUST00000032259	ENSMUST00000051283	ENSMUST00000032518	ENSMUST00000032258	ENSMUST00000162666	ENSMUST00000000254	ENSMUST00000032260	ENSMUST00000024118	ENSMUST00000088455	ENSMUST00000078559	ENSMUST00000032248	ENSMUST00000079379	ENSMUST00000088468	ENSMUST00000060484	ENSMUST00000032240	ENSMUST00000032239	ENSMUST00000165951	ENSMUST00000178945	ENSMUST00000018699	ENSMUST00000102572
OG0000007 PMZ_0021266-RA.p1 ENSMUST00000029469	ENSMUST00000023906	ENSMUST00000204687	ENSMUST00000089667	ENSMUST00000096904	ENSMUST00000032089	ENSMUST00000101272
OG0000009 PMZ_0035105-RA.p3 ENSMUST00000078623	ENSMUST00000112385
OG0000009 MSTRG.2228.2.p1 ENSMUST00000006721
OG0000009 MSTRG.3063.8.p1 ENSMUST00000112336	ENSMUST00000119627	ENSMUST00000112375
OG0000009 PMZ_0014122-RA.p1 ENSMUST00000047119
OG0000009 PMZ_0038107-RA.p1	PMZ_0035953-RA.p1	PMZ_0036327-RA.p1	PMZ_0039216-RA.p1	PMZ_0001182-RA.p1	PMZ_0048835-RA.p1	PMZ_0001180-RA.p1	MSTRG.14272.1.p2	PMZ_0019417-RA.p2 ENSMUST00000040592	ENSMUST00000114064	ENSMUST00000061497	ENSMUST00000087359	ENSMUST00000027082	ENSMUST00000045028	ENSMUST00000027090
OG0000011 PMZ_0048983-RA.p1 ENSMUST00000055006	ENSMUST00000021120	ENSMUST00000093914	ENSMUST00000034511
OG0000012 MSTRG.6934.1.p1	MSTRG.21608.1.p1	MSTRG.11018.1.p1	MSTRG.18285.1.p1	MSTRG.18807.1.p1	PMZ_0036226-RA.p1 ENSMUST00000025966	ENSMUST00000003137	ENSMUST00000035488	ENSMUST00000025968	ENSMUST00000067328	ENSMUST00000168838	ENSMUST00000099472	ENSMUST00000160476	ENSMUST00000049178	ENSMUST00000048959	ENSMUST00000080171	ENSMUST00000087236	ENSMUST00000087234	ENSMUST00000051846	ENSMUST00000026211	ENSMUST00000026552	ENSMUST00000005477	ENSMUST00000005669	ENSMUST00000082214	ENSMUST00000077356	ENSMUST00000077855	ENSMUST00000040944	ENSMUST00000170227	ENSMUST00000075552	ENSMUST00000098657	ENSMUST00000005685	ENSMUST00000164093	ENSMUST00000003100	ENSMUST00000031521
OG0000013 MSTRG.13537.1.p4 ENSMUST00000046174
OG0000013 MSTRG.14904.1.p2 ENSMUST00000100314
OG0000013 MSTRG.19322.2.p3 ENSMUST00000001790
OG0000013 PMZ_0045161-RA.p1	MSTRG.334.1.p3	MSTRG.14065.1.p1 ENSMUST00000035048
OG0000013 PMZ_0012120-RA.p1 ENSMUST00000054889	ENSMUST00000177648	ENSMUST00000168560
OG0000013 PMZ_0032560-RA.p1 ENSMUST00000079639	ENSMUST00000038693
OG0000013 PMZ_0037484-RA.p1 ENSMUST00000069549	ENSMUST00000049697
OG0000013 PMZ_0023398-RA.p2	PMZ_0047799-RA.p1	PMZ_0021069-RA.p1 ENSMUST00000094245	ENSMUST00000008987	ENSMUST00000051401
OG0000013 MSTRG.20119.1.p2 ENSMUST00000085989	ENSMUST00000233364	ENSMUST00000043577
OG0000013 MSTRG.2095.2.p1	MSTRG.2096.2.p1 ENSMUST00000018713	ENSMUST00000023154
OG0000013 PMZ_0034265-RA.p1 ENSMUST00000084309
OG0000019 MSTRG.20373.1.p2 ENSMUST00000108525	ENSMUST00000108522	ENSMUST00000086148	ENSMUST00000108520	ENSMUST00000098809	ENSMUST00000076576	ENSMUST00000211740	ENSMUST00000168252	ENSMUST00000210754
OG0000019 MSTRG.16143.1.p1 ENSMUST00000031199	ENSMUST00000113314	ENSMUST00000106373	ENSMUST00000031201
OG0000019 PMZ_0032468-RA.p1	MSTRG.3814.1.p1 ENSMUST00000023886	ENSMUST00000024738
OG0000020 PMZ_0007315-RA.p1	PMZ_0026538-RA.p1	PMZ_0000853-RA.p1	PMZ_0048232-RA.p1	PMZ_0020064-RA.p1	PMZ_0026523-RA.p1	PMZ_0048598-RA.p1	PMZ_0048602-RA.p1	PMZ_0036250-RA.p1	PMZ_0038118-RA.p1	PMZ_0001163-RA.p1	PMZ_0048546-RA.p1	PMZ_0036708-RA.p1	PMZ_0048466-RA.p1	PMZ_0048440-RA.p1 ENSMUST00000052776	ENSMUST00000078267	ENSMUST00000099703	ENSMUST00000091709	ENSMUST00000091749	ENSMUST00000180288	ENSMUST00000051091	ENSMUST00000079251	ENSMUST00000018246	ENSMUST00000224651	ENSMUST00000224359	ENSMUST00000091756	ENSMUST00000110452	ENSMUST00000105106	ENSMUST00000110473	ENSMUST00000110455	ENSMUST00000090781	ENSMUST00000177113
OG0000024 PMZ_0021764-RA.p1	PMZ_0011703-RA.p2	MSTRG.7911.1.p1	PMZ_0017170-RA.p1	PMZ_0037170-RA.p1	PMZ_0038033-RA.p1	MSTRG.25496.1.p1	MSTRG.23129.1.p1 ENSMUST00000101073	ENSMUST00000116553	ENSMUST00000161306	ENSMUST00000031175	ENSMUST00000059424	ENSMUST00000038448	ENSMUST00000134179
OG0000024 MSTRG.17752.1.p2 ENSMUST00000206124	ENSMUST00000059482	ENSMUST00000041649	ENSMUST00000061725	ENSMUST00000059906	ENSMUST00000234765	ENSMUST00000024999	ENSMUST00000024926	ENSMUST00000024928	ENSMUST00000022537	ENSMUST00000089338
OG0000025 PMZ_0030765-RA.p1	PMZ_0008770-RA.p1 ENSMUST00000058440
OG0000025 PMZ_0040487-RA.p1 ENSMUST00000204053
OG0000025 MSTRG.11225.2.p1 ENSMUST00000046993
OG0000025 PMZ_0043490-RA.p1 ENSMUST00000069293	ENSMUST00000189749	ENSMUST00000094964
OG0000025 PMZ_0031740-RA.p1	PMZ_0037304-RA.p1 ENSMUST00000022433
OG0000025 PMZ_0014761-RA.p1 ENSMUST00000084806
OG0000025 PMZ_0018038-RA.p1	PMZ_0038036-RA.p1 ENSMUST00000080665
OG0000029 PMZ_0026526-RA.p1 ENSMUST00000102967	ENSMUST00000102979	ENSMUST00000102964	ENSMUST00000104941	ENSMUST00000102971	ENSMUST00000102977	ENSMUST00000087714	ENSMUST00000102965	ENSMUST00000102968	ENSMUST00000102983	ENSMUST00000171473	ENSMUST00000179285	ENSMUST00000102972
OG0000032 PMZ_0001463-RA.p1 ENSMUST00000052686
OG0000032 PMZ_0000857-RA.p1	PMZ_0048463-RA.p1	PMZ_0048628-RA.p1	PMZ_0039402-RA.p1 ENSMUST00000073115	ENSMUST00000090782	ENSMUST00000108817	ENSMUST00000070124	ENSMUST00000078369	ENSMUST00000091751	ENSMUST00000091745	ENSMUST00000171127	ENSMUST00000081342	ENSMUST00000091741	ENSMUST00000090776	ENSMUST00000102969	ENSMUST00000091742	ENSMUST00000074752	ENSMUST00000073261	ENSMUST00000072391	ENSMUST00000078756	ENSMUST00000074976	ENSMUST00000074556
OG0000035 PMZ_0043312-RA.p1	PMZ_0029654-RA.p1	MSTRG.16658.1.p1 ENSMUST00000165221
OG0000035 MSTRG.15434.3.p1	MSTRG.19266.1.p1	MSTRG.19276.2.p1	MSTRG.15436.1.p1	MSTRG.19270.4.p1 ENSMUST00000226297	ENSMUST00000168485
OG0000035 MSTRG.1825.2.p1 ENSMUST00000168680
OG0000038 PMZ_0045176-RA.p1 ENSMUST00000023593	ENSMUST00000025940	ENSMUST00000053013
OG0000038 PMZ_0002774-RA.p1 ENSMUST00000076939	ENSMUST00000173002
OG0000038 MSTRG.1611.3.p1	MSTRG.18365.1.p1	MSTRG.3434.1.p2	MSTRG.3445.1.p1	PMZ_0005258-RA.p1	MSTRG.3448.1.p2	MSTRG.3503.2.p1	MSTRG.19808.2.p1	MSTRG.25400.1.p1	PMZ_0039021-RA.p1	PMZ_0048613-RA.p1	PMZ_0005262-RA.p1	PMZ_0039235-RA.p1	PMZ_0005265-RA.p1	PMZ_0048999-RA.p1	PMZ_0048647-RA.p1	PMZ_0039319-RA.p1	PMZ_0048904-RA.p1	PMZ_0038077-RA.p1	PMZ_0005268-RA.p1	PMZ_0005269-RA.p1	PMZ_0038953-RA.p1	PMZ_0048871-RA.p1	PMZ_0048169-RA.p1	PMZ_0001351-RA.p1	MSTRG.3214.1.p1	MSTRG.23552.1.p1	PMZ_0038529-RA.p1	PMZ_0036661-RA.p1	MSTRG.18214.2.p2 ENSMUST00000114816
OG0000039 MSTRG.24364.2.p1	PMZ_0038379-RA.p1	PMZ_0028132-RB.p1 ENSMUST00000208921
OG0000039 MSTRG.3431.1.p1 ENSMUST00000111152
OG0000040 MSTRG.11636.2.p1	MSTRG.11637.3.p1 ENSMUST00000027451	ENSMUST00000068860	ENSMUST00000064405	ENSMUST00000113403	ENSMUST00000029964	ENSMUST00000030420
OG0000040 MSTRG.11635.1.p2	PMZ_0047668-RA.p1	MSTRG.13650.2.p1 ENSMUST00000035129	ENSMUST00000111055	ENSMUST00000006112	ENSMUST00000059287
OG0000041 PMZ_0045897-RA.p1	MSTRG.17094.1.p1	PMZ_0048525-RA.p1	PMZ_0035124-RA.p1	MSTRG.24940.1.p2	MSTRG.26474.1.p2	MSTRG.2528.1.p1	MSTRG.21554.2.p1 ENSMUST00000166237	ENSMUST00000205822
OG0000041 PMZ_0029839-RA.p1	MSTRG.10096.3.p1 ENSMUST00000000641
OG0000041 PMZ_0005434-RA.p1 ENSMUST00000191642	ENSMUST00000130549
OG0000041 MSTRG.8793.3.p1	PMZ_0018042-RA.p1	PMZ_0046121-RA.p1 ENSMUST00000095012	ENSMUST00000073448
OG0000041 PMZ_0043566-RA.p1	MSTRG.4132.1.p1	MSTRG.8795.3.p1	MSTRG.12371.2.p1	MSTRG.12372.2.p1 ENSMUST00000030868
OG0000042 PMZ_0032057-RA.p4	PMZ_0021080-RA.p1	PMZ_0030028-RA.p1	PMZ_0009280-RA.p1	PMZ_0048179-RA.p1	PMZ_0038952-RA.p1	PMZ_0048610-RA.p1	PMZ_0036748-RA.p1	PMZ_0048669-RA.p1	PMZ_0048658-RA.p1	PMZ_0032275-RA.p1	PMZ_0035995-RA.p1	PMZ_0036974-RA.p1	PMZ_0014826-RA.p1	PMZ_0003078-RA.p1	PMZ_0002656-RA.p1 ENSMUST00000099207
OG0000043 PMZ_0003868-RA.p1	PMZ_0029354-RA.p1	PMZ_0037166-RA.p1	PMZ_0004373-RA.p1	PMZ_0007764-RA.p1	MSTRG.4670.2.p1	PMZ_0032019-RA.p1	MSTRG.4568.1.p1	MSTRG.4506.1.p1	PMZ_0014259-RA.p1	PMZ_0010455-RA.p1	PMZ_0027045-RA.p1	MSTRG.4523.1.p1	PMZ_0048415-RA.p1	PMZ_0048777-RA.p1	PMZ_0048948-RA.p1	PMZ_0048834-RA.p1	MSTRG.4600.1.p1	PMZ_0003867-RA.p1	MSTRG.24556.1.p1 ENSMUST00000021166	ENSMUST00000166179	ENSMUST00000033229	ENSMUST00000098192	ENSMUST00000023934	ENSMUST00000106866	ENSMUST00000063957	ENSMUST00000101387	ENSMUST00000020535	ENSMUST00000093209	ENSMUST00000093207	ENSMUST00000145569
OG0000044 PMZ_0007640-RA.p1	MSTRG.19263.1.p1 ENSMUST00000160339	ENSMUST00000108768
OG0000044 PMZ_0029565-RA.p1	PMZ_0003041-RA.p1 ENSMUST00000056336	ENSMUST00000078634
OG0000044 PMZ_0007641-RA.p1	PMZ_0011828-RA.p1	PMZ_0029566-RA.p1 ENSMUST00000044180
OG0000044 PMZ_0043039-RA.p1	PMZ_0029646-RA.p1 ENSMUST00000044299
OG0000044 PMZ_0028762-RA.p1	PMZ_0034016-RA.p1 ENSMUST00000109962
OG0000044 PMZ_0036632-RA.p1	PMZ_0041317-RA.p1 ENSMUST00000053239	ENSMUST00000051864
OG0000045 MSTRG.14853.2.p1 ENSMUST00000120734	ENSMUST00000178745	ENSMUST00000101647	ENSMUST00000101645	ENSMUST00000180207	ENSMUST00000177917	ENSMUST00000180344	ENSMUST00000178966	ENSMUST00000179874	ENSMUST00000178152	ENSMUST00000101657	ENSMUST00000096469	ENSMUST00000163263	ENSMUST00000119649	ENSMUST00000119231	ENSMUST00000119285	ENSMUST00000119590	ENSMUST00000096913	ENSMUST00000101667	ENSMUST00000120268	ENSMUST00000089165	ENSMUST00000169247	ENSMUST00000178145	ENSMUST00000088740	ENSMUST00000114810	ENSMUST00000033458	ENSMUST00000190026	ENSMUST00000190572	ENSMUST00000187922	ENSMUST00000185924	ENSMUST00000189238	ENSMUST00000191123	ENSMUST00000189455	ENSMUST00000186443	ENSMUST00000191675	ENSMUST00000189354	ENSMUST00000189422	ENSMUST00000191305	ENSMUST00000186890	ENSMUST00000186938	ENSMUST00000185327	ENSMUST00000190551	ENSMUST00000191553	ENSMUST00000185550	ENSMUST00000188864	ENSMUST00000192892	ENSMUST00000185636	ENSMUST00000186493	ENSMUST00000188585	ENSMUST00000185338
OG0000048 PMZ_0048233-RA.p1	PMZ_0048547-RA.p1	PMZ_0007309-RA.p1	PMZ_0001162-RA.p1 ENSMUST00000177796	ENSMUST00000189457	ENSMUST00000080859	ENSMUST00000188775	ENSMUST00000091701	ENSMUST00000167403	ENSMUST00000075558	ENSMUST00000091703	ENSMUST00000105105	ENSMUST00000098843	ENSMUST00000091752	ENSMUST00000105107
OG0000048 PMZ_0011821-RA.p1 ENSMUST00000144742
OG0000050 MSTRG.18570.6.p4	PMZ_0027875-RA.p1	PMZ_0034814-RA.p1 ENSMUST00000034339	ENSMUST00000065438	ENSMUST00000172005	ENSMUST00000094626	ENSMUST00000062528	ENSMUST00000227496	ENSMUST00000036439	ENSMUST00000026432	ENSMUST00000166873	ENSMUST00000164787	ENSMUST00000128860	ENSMUST00000067784	ENSMUST00000075190
OG0000052 PMZ_0021529-RA.p1	PMZ_0034554-RA.p1	MSTRG.17606.1.p1	PMZ_0007966-RA.p2	MSTRG.19578.1.p1	MSTRG.10421.1.p1	MSTRG.23300.2.p3	PMZ_0002962-RA.p1 ENSMUST00000059707	ENSMUST00000017255	ENSMUST00000017741	ENSMUST00000007275	ENSMUST00000107411	ENSMUST00000007317	ENSMUST00000007272	ENSMUST00000007280	ENSMUST00000080893	ENSMUST00000017270	ENSMUST00000107416	ENSMUST00000018399	ENSMUST00000073890	ENSMUST00000007318	ENSMUST00000056362	ENSMUST00000103127	ENSMUST00000017743	ENSMUST00000023803
OG0000053 PMZ_0008709-RA.p1	MSTRG.2879.3.p1	PMZ_0022544-RA.p1	MSTRG.5846.1.p1 ENSMUST00000022638
OG0000053 MSTRG.6552.1.p1	PMZ_0045352-RA.p1 ENSMUST00000022639
OG0000053 PMZ_0038180-RA.p1 ENSMUST00000027409
OG0000054 MSTRG.692.1.p1 ENSMUST00000092576	ENSMUST00000168707
OG0000054 MSTRG.1347.1.p1	MSTRG.225.1.p1 ENSMUST00000014597	ENSMUST00000167288	ENSMUST00000003370	ENSMUST00000041377
OG0000054 MSTRG.21.1.p1 ENSMUST00000170771	ENSMUST00000016498	ENSMUST00000016511
OG0000056 PMZ_0026155-RA.p1	MSTRG.8959.2.p1	PMZ_0031052-RA.p1	PMZ_0027401-RA.p1	PMZ_0026156-RA.p1	MSTRG.10716.1.p2 ENSMUST00000068904	ENSMUST00000088049	ENSMUST00000061185	ENSMUST00000023718	ENSMUST00000081945	ENSMUST00000230067	ENSMUST00000023713	ENSMUST00000023720	ENSMUST00000023714	ENSMUST00000023799	ENSMUST00000023797	ENSMUST00000164932	ENSMUST00000023710	ENSMUST00000063292	ENSMUST00000071104	ENSMUST00000023712	ENSMUST00000023790	ENSMUST00000087996	ENSMUST00000100179	ENSMUST00000042957	ENSMUST00000023709	ENSMUST00000062879	ENSMUST00000229963	ENSMUST00000023786	ENSMUST00000023788	ENSMUST00000023952	ENSMUST00000077196
OG0000057 MSTRG.20466.2.p1 ENSMUST00000020573
OG0000057 PMZ_0034889-RA.p1	PMZ_0048507-RA.p1	PMZ_0021857-RA.p1	PMZ_0003951-RA.p1	PMZ_0003949-RA.p1	PMZ_0026326-RA.p1	PMZ_0037234-RA.p1	PMZ_0037249-RA.p2	PMZ_0038850-RA.p1	PMZ_0003942-RA.p2	PMZ_0048454-RA.p1	PMZ_0036803-RA.p1	PMZ_0035449-RA.p1	PMZ_0036164-RA.p1	PMZ_0048708-RA.p1	PMZ_0015889-RA.p1	MSTRG.7858.1.p1	PMZ_0048170-RA.p1	PMZ_0037301-RA.p1 ENSMUST00000073642	ENSMUST00000076638	ENSMUST00000166306	ENSMUST00000031931	ENSMUST00000031913	ENSMUST00000064324	ENSMUST00000096003	ENSMUST00000095999	ENSMUST00000049079	ENSMUST00000031910	ENSMUST00000070380	ENSMUST00000072103
OG0000058 PMZ_0031306-RA.p1 ENSMUST00000024708
OG0000058 MSTRG.1188.1.p1	PMZ_0032198-RA.p1	PMZ_0038357-RA.p1	PMZ_0038217-RA.p1	PMZ_0037353-RA.p1	PMZ_0039083-RA.p1	PMZ_0037396-RA.p1	PMZ_0036042-RA.p1 ENSMUST00000079772
OG0000058 MSTRG.18697.1.p1 ENSMUST00000017799	ENSMUST00000027559
OG0000058 MSTRG.11743.2.p1 ENSMUST00000219534
OG0000059 MSTRG.2066.1.p1 ENSMUST00000021639
OG0000059 PMZ_0012203-RA.p1 ENSMUST00000087445	ENSMUST00000088246
OG0000061 PMZ_0028845-RA.p1	MSTRG.10878.1.p1 ENSMUST00000034453
OG0000061 MSTRG.12125.1.p1 ENSMUST00000121731
OG0000061 MSTRG.4581.1.p1 ENSMUST00000054716
OG0000061 PMZ_0006424-RA.p1 ENSMUST00000095080	ENSMUST00000095079
OG0000064 PMZ_0046894-RA.p1 ENSMUST00000061498	ENSMUST00000108199	ENSMUST00000100320
OG0000068 PMZ_0034417-RA.p2	PMZ_0048166-RA.p1	PMZ_0048479-RA.p1	PMZ_0001064-RA.p1	PMZ_0036076-RA.p1	PMZ_0035980-RA.p1	PMZ_0048570-RA.p1	PMZ_0048553-RA.p2	PMZ_0048573-RA.p1	PMZ_0036182-RA.p1	PMZ_0048476-RA.p1	PMZ_0048532-RA.p1	PMZ_0048162-RA.p1	MSTRG.11890.1.p1	MSTRG.21727.1.p1	PMZ_0035535-RA.p1	PMZ_0035621-RA.p1	MSTRG.21412.1.p1	MSTRG.11912.1.p2	PMZ_0001062-RA.p1	PMZ_0035566-RA.p1	PMZ_0035574-RA.p1	PMZ_0027299-RA.p1	PMZ_0048693-RA.p1	PMZ_0037727-RA.p1	PMZ_0037020-RA.p1	PMZ_0048888-RA.p1	PMZ_0035845-RA.p1	PMZ_0002648-RA.p1	PMZ_0027891-RA.p1	MSTRG.18549.1.p1	PMZ_0002394-RA.p1 ENSMUST00000037059	ENSMUST00000102481
OG0000068 MSTRG.11785.1.p1	PMZ_0009119-RA.p1	PMZ_0037628-RA.p1 ENSMUST00000024200	ENSMUST00000102522
OG0000070 MSTRG.11151.10.p3 ENSMUST00000018156
OG0000070 MSTRG.3666.1.p1 ENSMUST00000055390
OG0000070 MSTRG.11709.2.p1 ENSMUST00000051477
OG0000071 PMZ_0040891-RA.p1 ENSMUST00000190907	ENSMUST00000180042	ENSMUST00000155534	ENSMUST00000165147
OG0000071 PMZ_0046746-RA.p1 ENSMUST00000112254
OG0000072 PMZ_0044427-RA.p1	PMZ_0039394-RA.p1	MSTRG.4018.1.p1	PMZ_0046775-RA.p1	PMZ_0034256-RA.p1	PMZ_0030678-RA.p1 ENSMUST00000004326	ENSMUST00000049845	ENSMUST00000115096	ENSMUST00000027952
OG0000072 PMZ_0027693-RA.p1 ENSMUST00000015511
OG0000072 MSTRG.7501.2.p1	PMZ_0004057-RA.p1	MSTRG.25748.1.p2 ENSMUST00000002079	ENSMUST00000072093
OG0000072 PMZ_0035430-RA.p1 ENSMUST00000060808
OG0000073 PMZ_0012365-RA.p1 ENSMUST00000034774	ENSMUST00000029744
OG0000073 MSTRG.5173.2.p1	MSTRG.5178.1.p1 ENSMUST00000056117	ENSMUST00000224495	ENSMUST00000061673
OG0000073 MSTRG.24184.1.p1 ENSMUST00000006101	ENSMUST00000120355	ENSMUST00000098015	ENSMUST00000033053	ENSMUST00000033051	ENSMUST00000120857
OG0000074 PMZ_0027033-RA.p1	MSTRG.24444.2.p1	PMZ_0026633-RA.p1 ENSMUST00000124341
OG0000074 MSTRG.22418.1.p1 ENSMUST00000080067
OG0000074 PMZ_0027434-RA.p1 ENSMUST00000113900
OG0000074 PMZ_0029723-RA.p1 ENSMUST00000156238
OG0000074 PMZ_0033419-RA.p1	PMZ_0044997-RA.p1	PMZ_0013868-RA.p1	PMZ_0044995-RA.p1	MSTRG.6043.2.p1 ENSMUST00000223761	ENSMUST00000112480	ENSMUST00000023776
OG0000075 MSTRG.4077.1.p1 ENSMUST00000118161	ENSMUST00000115324
OG0000075 MSTRG.16865.1.p1 ENSMUST00000000631	ENSMUST00000071076
OG0000075 PMZ_0029973-RA.p1	PMZ_0046391-RA.p1 ENSMUST00000004076
OG0000075 PMZ_0031084-RA.p1	PMZ_0047552-RA.p1 ENSMUST00000023959
OG0000075 MSTRG.13955.2.p1	PMZ_0044930-RA.p1	MSTRG.14693.1.p1 ENSMUST00000044306	ENSMUST00000155358
OG0000076 MSTRG.23273.2.p1 ENSMUST00000093812
OG0000077 MSTRG.13116.2.p1	PMZ_0003952-RA.p1 ENSMUST00000047379
OG0000077 MSTRG.3705.1.p1	PMZ_0044160-RA.p1	PMZ_0042989-RA.p1	PMZ_0042635-RA.p1 ENSMUST00000095959	ENSMUST00000046891	ENSMUST00000144408
OG0000077 MSTRG.20224.2.p1 ENSMUST00000173533
OG0000077 PMZ_0037201-RA.p1 ENSMUST00000029670	ENSMUST00000105325
OG0000078 MSTRG.19482.1.p2	PMZ_0031757-RA.p1	PMZ_0048437-RA.p1	PMZ_0037030-RA.p1	PMZ_0019223-RA.p1	PMZ_0037029-RA.p1	PMZ_0038999-RA.p1	PMZ_0037805-RA.p1	PMZ_0037918-RA.p1	PMZ_0039212-RA.p1 ENSMUST00000107575
OG0000078 PMZ_0016541-RA.p1 ENSMUST00000039164	ENSMUST00000034325
OG0000078 PMZ_0037758-RA.p1	MSTRG.7694.1.p1	PMZ_0047930-RA.p1 ENSMUST00000053646	ENSMUST00000087978	ENSMUST00000122088	ENSMUST00000054197	ENSMUST00000055676
OG0000079 MSTRG.13713.1.p1	MSTRG.12361.1.p1 ENSMUST00000046212	ENSMUST00000210780
OG0000079 MSTRG.1423.7.p1 ENSMUST00000039752	ENSMUST00000100130
OG0000079 MSTRG.6647.1.p1	MSTRG.16524.2.p1 ENSMUST00000009522
OG0000079 PMZ_0045929-RA.p1 ENSMUST00000060010
OG0000080 PMZ_0029066-RA.p1 ENSMUST00000025641
OG0000080 MSTRG.13611.1.p1	PMZ_0044797-RA.p1 ENSMUST00000033207
OG0000082 PMZ_0036428-RA.p1 ENSMUST00000170612	ENSMUST00000036387	ENSMUST00000200508	ENSMUST00000001046	ENSMUST00000179550	ENSMUST00000001049	ENSMUST00000198128	ENSMUST00000060738	ENSMUST00000022186
OG0000082 PMZ_0035865-RA.p1 ENSMUST00000029515
OG0000083 PMZ_0042044-RA.p1 ENSMUST00000120717	ENSMUST00000025891	ENSMUST00000048941	ENSMUST00000068505
OG0000083 MSTRG.8403.1.p1 ENSMUST00000095208
OG0000083 MSTRG.3835.1.p1	MSTRG.10835.1.p1 ENSMUST00000093033
OG0000083 MSTRG.8395.1.p1 ENSMUST00000028749
OG0000085 MSTRG.8052.1.p1 ENSMUST00000084521
OG0000086 MSTRG.18155.1.p1	MSTRG.23341.1.p1 ENSMUST00000015667	ENSMUST00000225690	ENSMUST00000225382	ENSMUST00000225859	ENSMUST00000021884	ENSMUST00000021880
OG0000086 PMZ_0006234-RA.p1 ENSMUST00000225902	ENSMUST00000021933
OG0000088 MSTRG.17311.2.p1	PMZ_0002624-RA.p1	MSTRG.5798.1.p1 ENSMUST00000208247
OG0000088 MSTRG.6614.1.p1 ENSMUST00000184651
OG0000088 MSTRG.4934.3.p1 ENSMUST00000011400	ENSMUST00000110232
OG0000089 MSTRG.12268.1.p2 ENSMUST00000022429
OG0000089 MSTRG.8402.1.p1 ENSMUST00000183126	ENSMUST00000055159
OG0000089 MSTRG.14544.1.p2 ENSMUST00000163300	ENSMUST00000053183	ENSMUST00000057921
OG0000094 MSTRG.23322.1.p1 ENSMUST00000113063	ENSMUST00000113966
OG0000094 MSTRG.25533.2.p1 ENSMUST00000096129
OG0000094 PMZ_0028488-RA.p1	MSTRG.25947.1.p2 ENSMUST00000027237
OG0000095 MSTRG.12660.1.p1 ENSMUST00000118540	ENSMUST00000140546	ENSMUST00000179075	ENSMUST00000115904	ENSMUST00000094226	ENSMUST00000035938	ENSMUST00000019074	ENSMUST00000001008	ENSMUST00000000193	ENSMUST00000000342	ENSMUST00000021011	ENSMUST00000009329	ENSMUST00000000194	ENSMUST00000034231	ENSMUST00000027351
OG0000098 MSTRG.11994.2.p2 ENSMUST00000160013
OG0000100 MSTRG.8924.1.p1 ENSMUST00000169169
OG0000100 MSTRG.3351.3.p2	MSTRG.10541.2.p1 ENSMUST00000103095
OG0000100 PMZ_0028806-RA.p2 ENSMUST00000238462	ENSMUST00000019514	ENSMUST00000040440	ENSMUST00000077698
OG0000100 MSTRG.1368.3.p1 ENSMUST00000042219	ENSMUST00000184271
OG0000102 MSTRG.14218.1.p1	PMZ_0037710-RA.p1 ENSMUST00000036267	ENSMUST00000044138
OG0000102 PMZ_0028665-RA.p1	PMZ_0045189-RA.p1	PMZ_0038154-RA.p1 ENSMUST00000034430
OG0000102 MSTRG.4901.1.p1 ENSMUST00000135158
OG0000102 PMZ_0041936-RA.p1 ENSMUST00000065797
OG0000103 PMZ_0031431-RA.p1	PMZ_0032324-RA.p1	PMZ_0040565-RA.p1	PMZ_0020886-RA.p1 ENSMUST00000041080	ENSMUST00000116133
OG0000103 PMZ_0010040-RA.p1 ENSMUST00000114246
OG0000103 PMZ_0038014-RA.p1	PMZ_0040635-RA.p1	PMZ_0006259-RA.p1 ENSMUST00000057893
OG0000104 PMZ_0045907-RA.p1 ENSMUST00000007738	ENSMUST00000022108	ENSMUST00000206092	ENSMUST00000005014
OG0000104 PMZ_0030774-RA.p1 ENSMUST00000090971	ENSMUST00000032835
OG0000105 PMZ_0037039-RA.p1	MSTRG.6629.1.p1 ENSMUST00000117944	ENSMUST00000058738
OG0000105 MSTRG.1404.1.p1 ENSMUST00000058652	ENSMUST00000094103	ENSMUST00000044922	ENSMUST00000084628	ENSMUST00000106437
OG0000107 MSTRG.15781.1.p1	PMZ_0038636-RA.p1	PMZ_0032561-RA.p1 ENSMUST00000029271	ENSMUST00000022023	ENSMUST00000050433
OG0000107 PMZ_0032705-RA.p1 ENSMUST00000189137
OG0000107 PMZ_0031321-RA.p1	PMZ_0034747-RA.p1 ENSMUST00000029311
OG0000107 MSTRG.7273.2.p1 ENSMUST00000040184
OG0000108 MSTRG.7437.1.p1	MSTRG.7443.1.p1	MSTRG.9219.5.p1	MSTRG.23773.1.p1	PMZ_0036947-RA.p1	PMZ_0042571-RA.p1 ENSMUST00000102707	ENSMUST00000119958	ENSMUST00000030487	ENSMUST00000084343	ENSMUST00000094887	ENSMUST00000058785	ENSMUST00000084342	ENSMUST00000030486	ENSMUST00000118278	ENSMUST00000051400
OG0000108 PMZ_0030706-RA.p1 ENSMUST00000237491	ENSMUST00000237003	ENSMUST00000169591	ENSMUST00000077639	ENSMUST00000075253	ENSMUST00000003574	ENSMUST00000165061	ENSMUST00000168171	ENSMUST00000054174
OG0000109 MSTRG.18684.1.p1 ENSMUST00000062623	ENSMUST00000089510
OG0000112 MSTRG.10100.1.p2 ENSMUST00000102921
OG0000112 PMZ_0043712-RA.p1 ENSMUST00000088552
OG0000112 MSTRG.20.1.p2 ENSMUST00000233417	ENSMUST00000024846	ENSMUST00000233004
OG0000113 PMZ_0048487-RA.p1	MSTRG.17516.1.p2	PMZ_0048400-RA.p1	PMZ_0048190-RA.p1	MSTRG.19689.1.p1	PMZ_0033933-RA.p1	PMZ_0048194-RA.p1	MSTRG.24434.1.p1	PMZ_0035030-RA.p2	MSTRG.17521.1.p1	MSTRG.20846.2.p1	PMZ_0048496-RA.p1	PMZ_0000374-RA.p1	MSTRG.25780.1.p1	MSTRG.26736.1.p1	PMZ_0048713-RA.p1	MSTRG.26010.1.p1	MSTRG.22403.1.p1	PMZ_0048483-RA.p1	PMZ_0026176-RA.p1	MSTRG.17535.1.p2	MSTRG.25336.1.p1	PMZ_0016231-RA.p1	PMZ_0048491-RA.p1	PMZ_0033786-RA.p1	PMZ_0035123-RA.p1	MSTRG.26478.1.p1	MSTRG.26834.1.p1	PMZ_0023411-RA.p1	PMZ_0034584-RA.p1	PMZ_0048193-RA.p1	PMZ_0000387-RA.p1	MSTRG.10347.1.p1 ENSMUST00000005073
OG0000114 PMZ_0042501-RA.p1 ENSMUST00000089673
OG0000115 PMZ_0048239-RA.p1	PMZ_0045947-RA.p1	PMZ_0048382-RA.p1	MSTRG.16774.1.p1	MSTRG.16777.2.p1	MSTRG.16779.1.p1	MSTRG.16778.1.p2	PMZ_0048653-RA.p1	MSTRG.20975.1.p1	MSTRG.16708.1.p1	MSTRG.16773.1.p1	MSTRG.16771.1.p1	MSTRG.16776.1.p1 ENSMUST00000111286
OG0000115 MSTRG.9471.1.p1	MSTRG.26345.1.p1 ENSMUST00000034510	ENSMUST00000043517	ENSMUST00000075447
OG0000116 MSTRG.25819.1.p1 ENSMUST00000028179	ENSMUST00000028307
OG0000117 MSTRG.6329.1.p1	PMZ_0046157-RA.p1 ENSMUST00000070532
OG0000117 PMZ_0040807-RA.p2 ENSMUST00000029046	ENSMUST00000029034	ENSMUST00000194885	ENSMUST00000191678	ENSMUST00000029041	ENSMUST00000029043
OG0000118 PMZ_0040113-RA.p1	PMZ_0006646-RB.p1	PMZ_0006645-RA.p1	MSTRG.2885.2.p1	PMZ_0037581-RA.p1	PMZ_0040743-RA.p1	MSTRG.10561.1.p1	PMZ_0046677-RA.p1	PMZ_0046678-RA.p1	MSTRG.5907.1.p1	PMZ_0040114-RA.p1	PMZ_0040123-RA.p1	PMZ_0039086-RA.p1 ENSMUST00000093853	ENSMUST00000034527
OG0000118 PMZ_0001383-RA.p1	PMZ_0043238-RA.p1	PMZ_0032760-RA.p1	PMZ_0013773-RA.p1	PMZ_0045451-RA.p1	PMZ_0045452-RA.p1	PMZ_0033411-RA.p1	PMZ_0034492-RA.p1 ENSMUST00000161047	ENSMUST00000099705
OG0000119 MSTRG.3188.1.p1 ENSMUST00000046532	ENSMUST00000046498	ENSMUST00000106090
OG0000119 MSTRG.3185.1.p1	MSTRG.20910.1.p2 ENSMUST00000119080	ENSMUST00000039380	ENSMUST00000055698
OG0000120 PMZ_0013531-RA.p1 ENSMUST00000037012
OG0000120 PMZ_0019756-RA.p1	PMZ_0011201-RA.p1 ENSMUST00000038695	ENSMUST00000055168	ENSMUST00000052718	ENSMUST00000185333	ENSMUST00000055064	ENSMUST00000060972
OG0000120 PMZ_0004635-RA.p1	PMZ_0048117-RA.p1	PMZ_0038309-RA.p1	PMZ_0034223-RA.p1	PMZ_0038153-RA.p1	PMZ_0035195-RA.p1 ENSMUST00000107774
OG0000121 MSTRG.7829.1.p1	MSTRG.23259.1.p1 ENSMUST00000025875
OG0000121 PMZ_0045087-RA.p1	PMZ_0035023-RA.p1 ENSMUST00000106713
OG0000121 MSTRG.7780.1.p1	MSTRG.25241.1.p3	MSTRG.20425.10.p1 ENSMUST00000005490	ENSMUST00000005493
OG0000121 PMZ_0040963-RA.p1 ENSMUST00000080210
OG0000122 MSTRG.16804.1.p1 ENSMUST00000062944
OG0000122 MSTRG.24227.1.p1 ENSMUST00000053753	ENSMUST00000069417	ENSMUST00000061614
OG0000122 PMZ_0048539-RA.p1 ENSMUST00000056517
OG0000124 MSTRG.1897.1.p1 ENSMUST00000059888
OG0000124 PMZ_0030924-RA.p1	PMZ_0012946-RA.p1 ENSMUST00000069345
OG0000124 PMZ_0026116-RA.p1 ENSMUST00000021028
OG0000124 MSTRG.18182.1.p1	MSTRG.2152.1.p1	MSTRG.10694.2.p1 ENSMUST00000090006
OG0000125 MSTRG.4723.1.p1	PMZ_0048803-RA.p2	MSTRG.14368.1.p1	MSTRG.14690.2.p1	PMZ_0046605-RA.p1	MSTRG.4362.2.p1	MSTRG.9950.1.p1 ENSMUST00000196255	ENSMUST00000029936	ENSMUST00000165774	ENSMUST00000112718	ENSMUST00000031238	ENSMUST00000050011	ENSMUST00000196520	ENSMUST00000065588	ENSMUST00000100962	ENSMUST00000045097	ENSMUST00000106221
OG0000126 MSTRG.6500.2.p1 ENSMUST00000099505
OG0000126 PMZ_0041183-RA.p1 ENSMUST00000063076
OG0000126 MSTRG.14768.1.p2 ENSMUST00000121571	ENSMUST00000051005
OG0000126 MSTRG.9741.1.p1	PMZ_0043219-RA.p1 ENSMUST00000022235
OG0000128 PMZ_0000638-RA.p1 ENSMUST00000042665	ENSMUST00000114878
OG0000128 PMZ_0015826-RA.p1	PMZ_0035011-RA.p1 ENSMUST00000075689
OG0000129 MSTRG.13059.1.p1 ENSMUST00000064916	ENSMUST00000027564	ENSMUST00000112717	ENSMUST00000166100	ENSMUST00000027565	ENSMUST00000023861	ENSMUST00000006391	ENSMUST00000006392	ENSMUST00000067198	ENSMUST00000071873	ENSMUST00000075515	ENSMUST00000050276	ENSMUST00000081927	ENSMUST00000021837	ENSMUST00000112706	ENSMUST00000110293	ENSMUST00000221681	ENSMUST00000110275	ENSMUST00000172184	ENSMUST00000017188	ENSMUST00000076352	ENSMUST00000021834	ENSMUST00000016951
OG0000132 PMZ_0043896-RA.p1	MSTRG.23478.1.p1	MSTRG.9849.2.p1 ENSMUST00000018485
OG0000132 PMZ_0043850-RA.p1 ENSMUST00000008032
OG0000132 MSTRG.2564.1.p1	PMZ_0032624-RA.p1 ENSMUST00000106162	ENSMUST00000051756	ENSMUST00000183663
OG0000133 MSTRG.8018.1.p1 ENSMUST00000029846
OG0000133 MSTRG.218.2.p1 ENSMUST00000005255
OG0000133 MSTRG.1234.1.p1 ENSMUST00000029188	ENSMUST00000050027	ENSMUST00000020171
OG0000134 PMZ_0029209-RA.p1 ENSMUST00000165764
OG0000134 PMZ_0003691-RA.p1 ENSMUST00000027356
OG0000134 PMZ_0034778-RA.p1 ENSMUST00000034874	ENSMUST00000038824
OG0000136 PMZ_0020492-RA.p1 ENSMUST00000021187	ENSMUST00000020947
OG0000136 PMZ_0012529-RA.p1 ENSMUST00000008579
OG0000137 PMZ_0040758-RA.p1 ENSMUST00000087012
OG0000137 MSTRG.10909.2.p1 ENSMUST00000113451	ENSMUST00000110196	ENSMUST00000010250	ENSMUST00000010251	ENSMUST00000041827
OG0000137 MSTRG.17867.1.p1 ENSMUST00000084797
OG0000139 MSTRG.4245.1.p1	MSTRG.10505.2.p1	MSTRG.4253.1.p1 ENSMUST00000024988
OG0000140 PMZ_0035364-RA.p1	MSTRG.11435.1.p1 ENSMUST00000034488	ENSMUST00000034497	ENSMUST00000005950	ENSMUST00000018765	ENSMUST00000047888	ENSMUST00000151853	ENSMUST00000015394	ENSMUST00000034487	ENSMUST00000018767
OG0000141 MSTRG.3396.2.p1 ENSMUST00000034198
OG0000141 MSTRG.7452.2.p1	MSTRG.12374.2.p1 ENSMUST00000074694	ENSMUST00000000001
OG0000141 MSTRG.15191.1.p1 ENSMUST00000055704
OG0000141 MSTRG.4113.1.p1 ENSMUST00000010205
OG0000141 PMZ_0031125-RA.p1 ENSMUST00000030561	ENSMUST00000058669
OG0000142 PMZ_0048420-RA.p2 ENSMUST00000081374
OG0000143 PMZ_0030733-RA.p1 ENSMUST00000101457
OG0000143 PMZ_0030734-RA.p1 ENSMUST00000032471
OG0000143 PMZ_0009245-RA.p1 ENSMUST00000080428
OG0000144 PMZ_0040634-RA.p1	PMZ_0027177-RA.p1	MSTRG.17859.1.p1	PMZ_0027371-RA.p1	PMZ_0034211-RA.p1 ENSMUST00000086738	ENSMUST00000076038	ENSMUST00000043725	ENSMUST00000091554	ENSMUST00000034225	ENSMUST00000103109	ENSMUST00000114641
OG0000145 PMZ_0000855-RA.p1	PMZ_0026699-RA.p1	PMZ_0026390-RA.p1	PMZ_0008876-RA.p1	PMZ_0048537-RA.p1	PMZ_0007307-RA.p1	PMZ_0048558-RA.p1	PMZ_0048587-RA.p1 ENSMUST00000055770	ENSMUST00000040914	ENSMUST00000080511	ENSMUST00000062045	ENSMUST00000045301	ENSMUST00000041052	ENSMUST00000038928
OG0000146 MSTRG.17177.1.p1	MSTRG.4105.1.p1	MSTRG.13822.1.p1 ENSMUST00000033752
OG0000146 PMZ_0044011-RA.p1 ENSMUST00000032200	ENSMUST00000064580	ENSMUST00000032451
OG0000146 MSTRG.8918.2.p1 ENSMUST00000032185
OG0000148 MSTRG.60.1.p1	PMZ_0020741-RA.p1 ENSMUST00000090150	ENSMUST00000116442	ENSMUST00000071858
OG0000148 MSTRG.15105.4.p5 ENSMUST00000072299	ENSMUST00000106246
OG0000148 MSTRG.18135.1.p1 ENSMUST00000000199
OG0000149 PMZ_0031729-RA.p1 ENSMUST00000021056
OG0000149 PMZ_0046269-RA.p1 ENSMUST00000164384	ENSMUST00000112366	ENSMUST00000200829	ENSMUST00000100069	ENSMUST00000108909
OG0000149 PMZ_0026115-RA.p1 ENSMUST00000070617	ENSMUST00000084787	ENSMUST00000117911
OG0000150 MSTRG.2569.1.p1 ENSMUST00000075843	ENSMUST00000025004	ENSMUST00000004850
OG0000150 MSTRG.16854.4.p1 ENSMUST00000120673
OG0000152 PMZ_0041542-RA.p1 ENSMUST00000006367	ENSMUST00000084031
OG0000152 MSTRG.10106.1.p1 ENSMUST00000087629
OG0000153 PMZ_0028924-RA.p1	PMZ_0034268-RA.p1 ENSMUST00000238749	ENSMUST00000073536
OG0000156 PMZ_0017216-RA.p1 ENSMUST00000026795
OG0000156 MSTRG.14058.2.p1	MSTRG.23745.2.p1	PMZ_0037939-RA.p1	PMZ_0016290-RA.p1	PMZ_0033300-RA.p1	MSTRG.21462.1.p1	PMZ_0016291-RA.p1	PMZ_0035834-RA.p1	PMZ_0035064-RA.p1	PMZ_0048533-RA.p1 ENSMUST00000021262	ENSMUST00000036424	ENSMUST00000021268	ENSMUST00000000329	ENSMUST00000019051	ENSMUST00000019068
OG0000157 PMZ_0005336-RA.p1 ENSMUST00000004201
OG0000157 MSTRG.3024.1.p1 ENSMUST00000092155
OG0000157 MSTRG.16002.2.p1	PMZ_0039151-RA.p1	MSTRG.10398.2.p1	MSTRG.15992.1.p3	MSTRG.21649.1.p1	MSTRG.8088.4.p1 ENSMUST00000028280
OG0000159 PMZ_0004640-RA.p1	PMZ_0039140-RA.p1	PMZ_0041700-RA.p1	PMZ_0041701-RA.p1 ENSMUST00000038252
OG0000160 MSTRG.13746.2.p1	MSTRG.8828.1.p1	MSTRG.23491.1.p1	MSTRG.23490.1.p1 ENSMUST00000203619	ENSMUST00000089215	ENSMUST00000113264	ENSMUST00000074133
OG0000160 MSTRG.7549.1.p1	MSTRG.16249.1.p1	PMZ_0002540-RA.p1 ENSMUST00000068378	ENSMUST00000086521
OG0000162 PMZ_0016803-RA.p1	PMZ_0047768-RA.p1	MSTRG.2932.1.p1	PMZ_0028201-RA.p1	MSTRG.2928.1.p1	PMZ_0028044-RA.p1	MSTRG.2931.1.p1	MSTRG.2927.1.p1	MSTRG.3017.1.p1	MSTRG.3020.1.p1	PMZ_0042767-RA.p1 ENSMUST00000054245
OG0000162 PMZ_0035043-RA.p1 ENSMUST00000025645	ENSMUST00000031446	ENSMUST00000044441	ENSMUST00000119026
OG0000164 PMZ_0030729-RA.p1	PMZ_0041688-RA.p1	PMZ_0032427-RA.p1 ENSMUST00000058016
OG0000164 PMZ_0027277-RA.p1 ENSMUST00000028465
OG0000164 MSTRG.3135.1.p1 ENSMUST00000023441
OG0000164 MSTRG.5926.1.p1 ENSMUST00000006104
OG0000165 MSTRG.11118.2.p1	MSTRG.22212.1.p2 ENSMUST00000031741	ENSMUST00000079268	ENSMUST00000068317	ENSMUST00000035571	ENSMUST00000031633	ENSMUST00000075837	ENSMUST00000094111	ENSMUST00000067479	ENSMUST00000035918
OG0000167 MSTRG.857.1.p1 ENSMUST00000020102	ENSMUST00000032710	ENSMUST00000209634
OG0000167 MSTRG.4437.1.p1	PMZ_0035109-RA.p1	MSTRG.23968.1.p2	PMZ_0043657-RA.p1	PMZ_0037094-RA.p1	MSTRG.15082.2.p1 ENSMUST00000052441	ENSMUST00000021769	ENSMUST00000039721	ENSMUST00000099697
OG0000170 MSTRG.17823.2.p1 ENSMUST00000112400	ENSMUST00000238680
OG0000171 MSTRG.13716.2.p1 ENSMUST00000030878
OG0000171 MSTRG.8850.2.p1 ENSMUST00000098376
OG0000171 MSTRG.1578.1.p1 ENSMUST00000095270
OG0000171 PMZ_0001956-RA.p1 ENSMUST00000119270	ENSMUST00000146409
OG0000172 PMZ_0027050-RA.p1 ENSMUST00000159993
OG0000173 MSTRG.10166.2.p1 ENSMUST00000000314	ENSMUST00000025166
OG0000173 MSTRG.3284.1.p1 ENSMUST00000117160
OG0000175 MSTRG.5018.1.p1 ENSMUST00000161289	ENSMUST00000034173	ENSMUST00000034178	ENSMUST00000145041	ENSMUST00000095211	ENSMUST00000044602	ENSMUST00000109582	ENSMUST00000034189	ENSMUST00000034172	ENSMUST00000034346	ENSMUST00000076384	ENSMUST00000059449	ENSMUST00000055052	ENSMUST00000043183	ENSMUST00000109410	ENSMUST00000172032	ENSMUST00000212009	ENSMUST00000093222	ENSMUST00000093221
OG0000176 MSTRG.195.1.p2	PMZ_0034616-RA.p1	PMZ_0040804-RA.p1	MSTRG.1236.2.p1	MSTRG.1237.1.p1	MSTRG.1238.1.p1 ENSMUST00000025356	ENSMUST00000028856	ENSMUST00000028854
OG0000176 MSTRG.15345.1.p2	MSTRG.15374.1.p1 ENSMUST00000034227
OG0000176 MSTRG.7011.1.p1 ENSMUST00000047013
OG0000177 MSTRG.16008.1.p1 ENSMUST00000000834
OG0000181 PMZ_0029134-RA.p1	PMZ_0011615-RA.p1 ENSMUST00000027366	ENSMUST00000026500
OG0000182 PMZ_0033538-RA.p1	PMZ_0014247-RA.p1 ENSMUST00000101205	ENSMUST00000033899
OG0000183 PMZ_0033713-RA.p1	PMZ_0033363-RA.p1	MSTRG.1210.2.p1	MSTRG.8691.1.p1	MSTRG.24800.1.p1 ENSMUST00000114554	ENSMUST00000206382
OG0000183 MSTRG.7415.2.p1	MSTRG.20115.1.p1 ENSMUST00000155218	ENSMUST00000199357
OG0000185 MSTRG.18069.1.p1	MSTRG.1480.4.p1 ENSMUST00000232205	ENSMUST00000115038	ENSMUST00000226478
OG0000186 MSTRG.10605.1.p1 ENSMUST00000087883
OG0000186 PMZ_0003374-RA.p1	MSTRG.9073.1.p1 ENSMUST00000023123
OG0000187 PMZ_0005018-RA.p1	PMZ_0004557-RA.p1 ENSMUST00000202331	ENSMUST00000031689	ENSMUST00000031691	ENSMUST00000031690	ENSMUST00000010191
OG0000188 MSTRG.3047.1.p1 ENSMUST00000063004
OG0000188 PMZ_0022419-RA.p1	PMZ_0003346-RA.p1	PMZ_0003345-RA.p1 ENSMUST00000061169
OG0000189 MSTRG.6229.7.p1	MSTRG.11803.1.p1 ENSMUST00000109441	ENSMUST00000037974
OG0000189 MSTRG.517.4.p1 ENSMUST00000218276	ENSMUST00000030741
OG0000190 PMZ_0040859-RA.p1 ENSMUST00000021005
OG0000192 MSTRG.9607.6.p1 ENSMUST00000094753	ENSMUST00000014830	ENSMUST00000098669	ENSMUST00000044547
OG0000194 PMZ_0042366-RA.p1 ENSMUST00000114265	ENSMUST00000007257
OG0000194 MSTRG.475.3.p1 ENSMUST00000024755	ENSMUST00000037099	ENSMUST00000023670
OG0000195 MSTRG.3270.1.p1	MSTRG.15443.2.p1 ENSMUST00000163767	ENSMUST00000037900	ENSMUST00000057742
OG0000195 MSTRG.3384.2.p1 ENSMUST00000029885	ENSMUST00000109607
OG0000195 PMZ_0008109-RA.p1 ENSMUST00000048653
OG0000196 MSTRG.15347.1.p1 ENSMUST00000021784
OG0000196 PMZ_0032480-RA.p1 ENSMUST00000076521	ENSMUST00000163511
OG0000197 MSTRG.7133.3.p1 ENSMUST00000109308	ENSMUST00000024179
OG0000197 MSTRG.13007.1.p1 ENSMUST00000074618	ENSMUST00000170905
OG0000197 MSTRG.7143.6.p2 ENSMUST00000169453
OG0000198 MSTRG.1801.4.p3 ENSMUST00000035112
OG0000198 MSTRG.14547.1.p1 ENSMUST00000040915
OG0000198 MSTRG.10025.3.p1 ENSMUST00000184254	ENSMUST00000132846
OG0000199 MSTRG.14023.1.p1 ENSMUST00000033820
OG0000199 MSTRG.8942.1.p1	MSTRG.15766.2.p1 ENSMUST00000033477	ENSMUST00000033821
OG0000199 PMZ_0044412-RA.p1 ENSMUST00000033822
OG0000200 MSTRG.13235.1.p2	MSTRG.13232.1.p3	MSTRG.18556.1.p1	PMZ_0005510-RA.p1	PMZ_0022870-RA.p2	MSTRG.18577.2.p1	MSTRG.19377.1.p1	PMZ_0048349-RA.p1	MSTRG.18415.1.p1	MSTRG.16360.1.p1	MSTRG.22686.1.p1 ENSMUST00000025691	ENSMUST00000032491	ENSMUST00000025706	ENSMUST00000032486	ENSMUST00000055723	ENSMUST00000075588	ENSMUST00000152703
OG0000201 MSTRG.13397.1.p1	PMZ_0005303-RA.p1	PMZ_0034248-RA.p1 ENSMUST00000055815	ENSMUST00000108288	ENSMUST00000046351
OG0000201 PMZ_0010343-RA.p1 ENSMUST00000046254
OG0000202 PMZ_0028745-RA.p1	PMZ_0028750-RA.p1 ENSMUST00000156159
OG0000202 PMZ_0027291-RA.p1	MSTRG.10997.3.p1	PMZ_0048225-RA.p1	PMZ_0048538-RA.p1	PMZ_0030785-RA.p1	PMZ_0029895-RA.p1	PMZ_0036506-RA.p1 ENSMUST00000011895	ENSMUST00000021458	ENSMUST00000006629	ENSMUST00000008991
OG0000203 MSTRG.14062.2.p1	MSTRG.18942.1.p1	PMZ_0041154-RA.p1	MSTRG.19511.1.p1 ENSMUST00000059407	ENSMUST00000114679	ENSMUST00000078386	ENSMUST00000100322	ENSMUST00000042767	ENSMUST00000036043
OG0000204 MSTRG.673.1.p1	PMZ_0047345-RA.p1 ENSMUST00000002457	ENSMUST00000040496
OG0000204 PMZ_0027716-RA.p1 ENSMUST00000012281	ENSMUST00000009143	ENSMUST00000171970
OG0000205 PMZ_0036048-RA.p1 ENSMUST00000107757
OG0000206 MSTRG.9846.1.p1 ENSMUST00000000809
OG0000206 PMZ_0034221-RA.p1 ENSMUST00000020255	ENSMUST00000045972
OG0000206 MSTRG.753.7.p1 ENSMUST00000114668
OG0000207 PMZ_0032290-RA.p1 ENSMUST00000096106
OG0000208 PMZ_0027414-RA.p1	PMZ_0031401-RA.p1 ENSMUST00000033827
OG0000208 MSTRG.5580.1.p1	PMZ_0034486-RA.p1 ENSMUST00000001115	ENSMUST00000001112	ENSMUST00000003313
OG0000209 MSTRG.3516.5.p1	PMZ_0044037-RA.p1 ENSMUST00000034133	ENSMUST00000028970	ENSMUST00000230119
OG0000209 PMZ_0004780-RA.p1 ENSMUST00000023538
OG0000210 MSTRG.10846.1.p1	MSTRG.22717.1.p1 ENSMUST00000140523
OG0000210 MSTRG.7638.1.p1	PMZ_0012448-RA.p1 ENSMUST00000088452	ENSMUST00000023099	ENSMUST00000023101
OG0000210 MSTRG.12379.3.p1 ENSMUST00000193932	ENSMUST00000033512
OG0000211 MSTRG.2532.1.p1 ENSMUST00000102719
OG0000211 MSTRG.4714.1.p1 ENSMUST00000051552
OG0000211 PMZ_0008243-RA.p1 ENSMUST00000118169	ENSMUST00000011178	ENSMUST00000120757	ENSMUST00000020450
OG0000211 MSTRG.6793.1.p1	PMZ_0035096-RA.p1 ENSMUST00000033035
OG0000212 PMZ_0031594-RA.p1 ENSMUST00000045537
OG0000212 PMZ_0040888-RA.p1 ENSMUST00000172278
OG0000212 MSTRG.13382.1.p1 ENSMUST00000099589	ENSMUST00000187510
OG0000212 PMZ_0010970-RA.p1	PMZ_0042991-RA.p1	PMZ_0042631-RA.p1 ENSMUST00000035444
OG0000215 PMZ_0036190-RA.p1 ENSMUST00000026208
OG0000216 PMZ_0040625-RA.p1	MSTRG.6074.2.p1 ENSMUST00000021045
OG0000216 MSTRG.1741.1.p1 ENSMUST00000228185
OG0000217 PMZ_0042285-RA.p2	PMZ_0035688-RA.p1 ENSMUST00000079081
OG0000217 MSTRG.10628.1.p1 ENSMUST00000026455	ENSMUST00000088200	ENSMUST00000023752	ENSMUST00000023754	ENSMUST00000004774
OG0000218 MSTRG.7545.2.p1 ENSMUST00000230980
OG0000218 MSTRG.26748.1.p2 ENSMUST00000139624
OG0000218 MSTRG.8066.13.p1	PMZ_0047617-RA.p1 ENSMUST00000086074	ENSMUST00000072362
OG0000219 MSTRG.2001.3.p1	MSTRG.5949.2.p1	PMZ_0035445-RA.p1 ENSMUST00000119142	ENSMUST00000082059
OG0000219 PMZ_0029135-RA.p1	MSTRG.1845.1.p1 ENSMUST00000020329	ENSMUST00000058295
OG0000221 PMZ_0031615-RA.p1	MSTRG.19775.2.p1 ENSMUST00000217776
OG0000221 PMZ_0012831-RA.p1 ENSMUST00000079784
OG0000222 PMZ_0032907-RA.p1	PMZ_0036711-RA.p1	PMZ_0038812-RA.p1	MSTRG.17406.2.p1	PMZ_0036657-RA.p1	PMZ_0031076-RA.p1	PMZ_0031391-RA.p1	MSTRG.9304.1.p1 ENSMUST00000182208	ENSMUST00000211649
OG0000223 MSTRG.11546.1.p2 ENSMUST00000198270
OG0000223 PMZ_0041655-RA.p1 ENSMUST00000019109
OG0000223 PMZ_0027246-RA.p1 ENSMUST00000135088	ENSMUST00000057311
OG0000224 MSTRG.17883.1.p1 ENSMUST00000214340	ENSMUST00000048777	ENSMUST00000026911	ENSMUST00000071404	ENSMUST00000039171	ENSMUST00000055918	ENSMUST00000111442	ENSMUST00000215425
OG0000227 MSTRG.11100.4.p2	PMZ_0047513-RA.p1 ENSMUST00000179936
OG0000227 MSTRG.1410.8.p1 ENSMUST00000229110
OG0000227 PMZ_0003203-RA.p1 ENSMUST00000109261
OG0000228 MSTRG.14280.2.p1	MSTRG.14349.2.p2 ENSMUST00000029566
OG0000228 MSTRG.9905.1.p1	MSTRG.5289.3.p2 ENSMUST00000029674
OG0000229 PMZ_0033590-RA.p2	PMZ_0034447-RA.p1	PMZ_0035328-RA.p1 ENSMUST00000047134	ENSMUST00000219183	ENSMUST00000073639	ENSMUST00000128247	ENSMUST00000052652	ENSMUST00000071646	ENSMUST00000077530	ENSMUST00000092058	ENSMUST00000047199	ENSMUST00000026406
OG0000229 MSTRG.10661.1.p1 ENSMUST00000063690
OG0000231 PMZ_0048040-RA.p1	PMZ_0035856-RA.p1	MSTRG.16759.2.p2 ENSMUST00000058524	ENSMUST00000038398
OG0000231 PMZ_0032247-RA.p1 ENSMUST00000039680
OG0000232 PMZ_0038866-RA.p1	PMZ_0037121-RA.p1	PMZ_0038353-RA.p1	MSTRG.1202.1.p1 ENSMUST00000166126
OG0000233 MSTRG.11661.1.p1	PMZ_0037650-RA.p1 ENSMUST00000030398
OG0000233 MSTRG.13544.1.p1 ENSMUST00000032476
OG0000233 MSTRG.11659.1.p1 ENSMUST00000029240	ENSMUST00000018710
OG0000234 PMZ_0022943-RA.p1	PMZ_0033226-RA.p1 ENSMUST00000030669
OG0000234 PMZ_0023961-RA.p1 ENSMUST00000027233	ENSMUST00000027231
OG0000234 MSTRG.6997.2.p1	PMZ_0027598-RA.p1 ENSMUST00000225423
OG0000235 MSTRG.8598.1.p1 ENSMUST00000052366	ENSMUST00000056522	ENSMUST00000050034	ENSMUST00000055949	ENSMUST00000059571	ENSMUST00000061405	ENSMUST00000052179	ENSMUST00000051754	ENSMUST00000078271	ENSMUST00000053037	ENSMUST00000057228	ENSMUST00000056712	ENSMUST00000053073	ENSMUST00000055495	ENSMUST00000061717	ENSMUST00000051163	ENSMUST00000051126	ENSMUST00000052387	ENSMUST00000056915	ENSMUST00000192409	ENSMUST00000051442	ENSMUST00000053856
OG0000236 PMZ_0042800-RA.p1 ENSMUST00000061516	ENSMUST00000064068	ENSMUST00000115565	ENSMUST00000095651	ENSMUST00000095637	ENSMUST00000095636	ENSMUST00000071189
OG0000236 MSTRG.3330.1.p1 ENSMUST00000050536
OG0000237 MSTRG.3592.3.p1	MSTRG.14222.1.p1 ENSMUST00000046515	ENSMUST00000029325	ENSMUST00000168156	ENSMUST00000179799	ENSMUST00000049476	ENSMUST00000169794
OG0000237 MSTRG.4413.1.p1	MSTRG.20311.2.p2 ENSMUST00000030328	ENSMUST00000105748	ENSMUST00000094510	ENSMUST00000036876	ENSMUST00000105746	ENSMUST00000105747	ENSMUST00000105749
OG0000238 PMZ_0027009-RA.p2 ENSMUST00000087268	ENSMUST00000042740
OG0000238 MSTRG.12579.2.p1	MSTRG.12582.1.p1 ENSMUST00000030010	ENSMUST00000171637
OG0000238 PMZ_0032529-RA.p1	PMZ_0029942-RA.p1 ENSMUST00000013995
OG0000239 MSTRG.10659.2.p1 ENSMUST00000102709
OG0000239 MSTRG.2140.1.p1	PMZ_0042973-RA.p1 ENSMUST00000035515	ENSMUST00000003717	ENSMUST00000047753	ENSMUST00000009058
OG0000240 MSTRG.5027.1.p1	PMZ_0005939-RA.p1	PMZ_0012351-RA.p1 ENSMUST00000108122	ENSMUST00000053986
OG0000240 MSTRG.2457.1.p1 ENSMUST00000114256
OG0000243 MSTRG.16235.1.p1	MSTRG.16272.1.p1	MSTRG.16234.1.p1 ENSMUST00000042290
OG0000244 PMZ_0039072-RA.p1 ENSMUST00000033567	ENSMUST00000096361	ENSMUST00000037541	ENSMUST00000033001
OG0000245 MSTRG.14359.2.p1	MSTRG.5245.2.p1 ENSMUST00000066529
OG0000245 MSTRG.2484.2.p1	PMZ_0047526-RA.p1 ENSMUST00000029540
OG0000245 MSTRG.5243.1.p1	MSTRG.10194.1.p1	MSTRG.18157.1.p1 ENSMUST00000030191
OG0000245 PMZ_0030383-RA.p1	PMZ_0026582-RA.p1 ENSMUST00000069183
OG0000246 MSTRG.8453.1.p3	MSTRG.18464.2.p1 ENSMUST00000063588	ENSMUST00000117780	ENSMUST00000150040	ENSMUST00000059983
OG0000248 MSTRG.12280.2.p1 ENSMUST00000070890
OG0000248 PMZ_0031445-RA.p1	PMZ_0033665-RA.p1 ENSMUST00000205259	ENSMUST00000053017
OG0000249 PMZ_0032813-RA.p1	PMZ_0037520-RA.p1	PMZ_0037185-RA.p1 ENSMUST00000232968	ENSMUST00000038665
OG0000251 PMZ_0033576-RA.p1	PMZ_0033577-RA.p1	PMZ_0036186-RA.p1	PMZ_0035981-RA.p1	PMZ_0035679-RA.p1	PMZ_0034905-RA.p1	PMZ_0036201-RA.p1	PMZ_0048769-RA.p1	PMZ_0048971-RA.p1	PMZ_0048626-RA.p1	PMZ_0048829-RA.p1	PMZ_0035594-RA.p1	PMZ_0033890-RA.p1	PMZ_0035586-RA.p1	MSTRG.16390.2.p1 ENSMUST00000082170	ENSMUST00000215588	ENSMUST00000108864
OG0000253 PMZ_0029783-RA.p1	MSTRG.22327.1.p1 ENSMUST00000020702
OG0000253 PMZ_0040335-RA.p2	PMZ_0013675-RA.p1	PMZ_0041815-RA.p1 ENSMUST00000027377
OG0000253 MSTRG.2221.1.p2 ENSMUST00000017637	ENSMUST00000020704
OG0000254 PMZ_0044583-RA.p1	MSTRG.9552.1.p1 ENSMUST00000073822	ENSMUST00000115237	ENSMUST00000107974
OG0000254 MSTRG.19194.1.p4	PMZ_0046979-RA.p1 ENSMUST00000187695	ENSMUST00000074015
OG0000255 MSTRG.13651.1.p1	PMZ_0044812-RA.p1 ENSMUST00000031495
OG0000255 MSTRG.13672.1.p3 ENSMUST00000023364
OG0000256 MSTRG.2073.1.p1 ENSMUST00000027405
OG0000256 MSTRG.13762.1.p1 ENSMUST00000201355
OG0000256 PMZ_0043390-RA.p1 ENSMUST00000025212
OG0000256 MSTRG.18691.3.p1 ENSMUST00000028815
OG0000257 MSTRG.6813.2.p1	MSTRG.9687.1.p1	MSTRG.17250.1.p1	MSTRG.7006.2.p1 ENSMUST00000072359	ENSMUST00000003575
OG0000257 MSTRG.5233.3.p1 ENSMUST00000034928
OG0000257 MSTRG.2512.3.p1 ENSMUST00000030184
OG0000258 PMZ_0015543-RA.p1 ENSMUST00000033626	ENSMUST00000058464	ENSMUST00000021495	ENSMUST00000044159	ENSMUST00000021496	ENSMUST00000085052	ENSMUST00000109957	ENSMUST00000101080	ENSMUST00000043315	ENSMUST00000109958	ENSMUST00000021506	ENSMUST00000085050	ENSMUST00000043058	ENSMUST00000101078	ENSMUST00000186166	ENSMUST00000078869	ENSMUST00000072876	ENSMUST00000074051	ENSMUST00000122229	ENSMUST00000043915
OG0000263 MSTRG.9499.1.p1	PMZ_0010120-RA.p1 ENSMUST00000102858
OG0000263 PMZ_0028632-RA.p1 ENSMUST00000005692	ENSMUST00000007340
OG0000264 MSTRG.386.1.p1	MSTRG.15729.1.p1 ENSMUST00000034983	ENSMUST00000047889
OG0000265 MSTRG.10726.3.p1 ENSMUST00000053469
OG0000265 PMZ_0038923-RA.p1 ENSMUST00000054801	ENSMUST00000061421
OG0000266 PMZ_0044313-RA.p1 ENSMUST00000107173
OG0000268 PMZ_0036575-RA.p1	MSTRG.7918.2.p1	PMZ_0021119-RA.p1 ENSMUST00000091010	ENSMUST00000194598	ENSMUST00000078308
OG0000268 PMZ_0037590-RA.p2 ENSMUST00000137458
OG0000269 MSTRG.14137.1.p1	MSTRG.269.1.p2 ENSMUST00000034927	ENSMUST00000088627	ENSMUST00000075888
OG0000270 MSTRG.2717.1.p1	PMZ_0040471-RA.p1 ENSMUST00000032766
OG0000270 MSTRG.5097.1.p2 ENSMUST00000171887	ENSMUST00000165196
OG0000271 MSTRG.25176.2.p1	MSTRG.7068.1.p1	MSTRG.10186.4.p1	PMZ_0037142-RA.p1	PMZ_0038883-RA.p1	MSTRG.26439.1.p1 ENSMUST00000033965	ENSMUST00000057207
OG0000273 PMZ_0021124-RA.p1	MSTRG.2872.5.p1	PMZ_0027684-RA.p1	PMZ_0009149-RA.p1	PMZ_0045714-RA.p1	PMZ_0038982-RA.p1	PMZ_0036600-RA.p1	PMZ_0035467-RA.p1	PMZ_0017591-RA.p1	PMZ_0038671-RA.p1	MSTRG.26343.1.p1 ENSMUST00000118365	ENSMUST00000093362
OG0000276 MSTRG.4167.6.p1	MSTRG.15194.1.p1	MSTRG.17169.1.p1	MSTRG.17174.1.p1	MSTRG.22092.1.p1	PMZ_0030068-RA.p1 ENSMUST00000075451	ENSMUST00000112488	ENSMUST00000027650	ENSMUST00000027657	ENSMUST00000039862	ENSMUST00000162650
OG0000277 MSTRG.6649.1.p1 ENSMUST00000121184	ENSMUST00000022629
OG0000277 PMZ_0029081-RA.p1 ENSMUST00000121805	ENSMUST00000114158
OG0000277 MSTRG.15084.1.p1 ENSMUST00000022915
OG0000278 MSTRG.16209.3.p1 ENSMUST00000162508	ENSMUST00000073617	ENSMUST00000220085	ENSMUST00000020434
OG0000279 PMZ_0047228-RA.p1 ENSMUST00000030122
OG0000280 MSTRG.4397.1.p1	MSTRG.11111.1.p1 ENSMUST00000066679	ENSMUST00000066041
OG0000280 PMZ_0029891-RA.p1 ENSMUST00000179269
OG0000280 PMZ_0030870-RA.p1	MSTRG.26078.1.p1	PMZ_0038948-RA.p1	MSTRG.4687.1.p1 ENSMUST00000170672
OG0000281 PMZ_0043763-RA.p2 ENSMUST00000089494
OG0000281 PMZ_0037346-RA.p1 ENSMUST00000050963
OG0000282 MSTRG.911.1.p1 ENSMUST00000006949	ENSMUST00000107669
OG0000282 MSTRG.5560.1.p1 ENSMUST00000000219
OG0000282 PMZ_0041977-RA.p1 ENSMUST00000020241
OG0000283 PMZ_0037722-RA.p1 ENSMUST00000168621	ENSMUST00000049113
OG0000283 MSTRG.839.3.p1	MSTRG.1131.1.p1 ENSMUST00000077115
OG0000284 MSTRG.4122.1.p1	MSTRG.15143.1.p1	MSTRG.22650.1.p1	MSTRG.4123.1.p1 ENSMUST00000030683	ENSMUST00000035211
OG0000284 MSTRG.12153.1.p1 ENSMUST00000014578
OG0000285 PMZ_0013447-RA.p1	MSTRG.8781.1.p1	MSTRG.13743.1.p1 ENSMUST00000053306	ENSMUST00000020323	ENSMUST00000027690
OG0000286 PMZ_0034212-RA.p1	PMZ_0030907-RA.p1	PMZ_0027519-RA.p1 ENSMUST00000112793
OG0000286 PMZ_0040337-RA.p1	MSTRG.8808.2.p1	PMZ_0048033-RA.p1 ENSMUST00000115726	ENSMUST00000112249
OG0000287 PMZ_0034647-RA.p1	MSTRG.14737.1.p2 ENSMUST00000033608
OG0000287 MSTRG.444.2.p1 ENSMUST00000030674	ENSMUST00000190731
OG0000289 PMZ_0040480-RA.p1 ENSMUST00000015278	ENSMUST00000225337	ENSMUST00000025656	ENSMUST00000034723
OG0000290 PMZ_0018524-RA.p1 ENSMUST00000048068	ENSMUST00000074519
OG0000290 MSTRG.9844.2.p1 ENSMUST00000002989
OG0000291 PMZ_0043887-RA.p1	MSTRG.7810.1.p1	MSTRG.7793.1.p1 ENSMUST00000030121	ENSMUST00000106421
OG0000292 MSTRG.11840.1.p1	MSTRG.11832.1.p1	MSTRG.16365.1.p1	MSTRG.22274.1.p1 ENSMUST00000162830
OG0000292 MSTRG.684.1.p1	PMZ_0031264-RA.p1	PMZ_0040870-RA.p1	MSTRG.24.1.p1	PMZ_0013518-RA.p1 ENSMUST00000184063	ENSMUST00000082104
OG0000293 MSTRG.18151.1.p2	MSTRG.9881.1.p1 ENSMUST00000003121
OG0000294 MSTRG.6422.1.p2	MSTRG.6421.1.p1 ENSMUST00000152652	ENSMUST00000046659
OG0000294 MSTRG.10.1.p1 ENSMUST00000169464	ENSMUST00000155016
OG0000295 MSTRG.12021.1.p1	PMZ_0018776-RA.p1	PMZ_0023077-RA.p1 ENSMUST00000031017	ENSMUST00000025850
OG0000295 MSTRG.3767.1.p1	PMZ_0005966-RA.p1 ENSMUST00000021674	ENSMUST00000003640
OG0000296 MSTRG.6931.1.p1	PMZ_0013022-RA.p1	PMZ_0036054-RA.p1 ENSMUST00000032331	ENSMUST00000111905
OG0000296 PMZ_0041199-RA.p1	MSTRG.4277.1.p1	MSTRG.11034.2.p1 ENSMUST00000003351	ENSMUST00000002848
OG0000298 PMZ_0048119-RA.p2 ENSMUST00000107437	ENSMUST00000100476	ENSMUST00000105057	ENSMUST00000105056	ENSMUST00000050106	ENSMUST00000107440	ENSMUST00000105059	ENSMUST00000107439	ENSMUST00000105058	ENSMUST00000105055	ENSMUST00000055121	ENSMUST00000104929	ENSMUST00000092695	ENSMUST00000105054
OG0000300 PMZ_0032148-RA.p1	PMZ_0041140-RA.p1 ENSMUST00000075054	ENSMUST00000056484
OG0000300 MSTRG.15752.4.p1 ENSMUST00000151528
OG0000301 MSTRG.303.2.p1 ENSMUST00000034941
OG0000302 MSTRG.13172.7.p1	PMZ_0032336-RA.p1	PMZ_0035347-RA.p1	PMZ_0043868-RA.p1	PMZ_0047818-RA.p1	MSTRG.7753.1.p2	MSTRG.2553.1.p1 ENSMUST00000049074	ENSMUST00000067538	ENSMUST00000107289
OG0000303 MSTRG.14302.3.p1	PMZ_0036165-RA.p1 ENSMUST00000004684	ENSMUST00000109426
OG0000303 PMZ_0027117-RA.p1	MSTRG.17147.1.p1 ENSMUST00000029694	ENSMUST00000207750
OG0000304 PMZ_0031583-RA.p1 ENSMUST00000029633
OG0000304 PMZ_0018362-RA.p1	MSTRG.12821.2.p1 ENSMUST00000052164	ENSMUST00000039303	ENSMUST00000042747
OG0000309 MSTRG.9444.3.p1 ENSMUST00000092956
OG0000309 MSTRG.5090.5.p1	PMZ_0047256-RA.p1 ENSMUST00000065487	ENSMUST00000124526
OG0000310 MSTRG.13769.1.p1 ENSMUST00000088429	ENSMUST00000101044
OG0000311 MSTRG.12981.1.p1	MSTRG.12994.1.p1 ENSMUST00000056051	ENSMUST00000029071	ENSMUST00000181860	ENSMUST00000029078	ENSMUST00000029076
OG0000311 MSTRG.3280.1.p1 ENSMUST00000057653	ENSMUST00000033739
OG0000312 MSTRG.8056.1.p1 ENSMUST00000143922	ENSMUST00000046662	ENSMUST00000027843	ENSMUST00000107050	ENSMUST00000178465	ENSMUST00000028010	ENSMUST00000111525	ENSMUST00000045902	ENSMUST00000046049
OG0000313 MSTRG.5806.1.p1 ENSMUST00000047687
OG0000313 PMZ_0032595-RA.p1 ENSMUST00000134063
OG0000314 PMZ_0029578-RA.p1	PMZ_0039325-RA.p1	MSTRG.19858.2.p1	PMZ_0037701-RA.p1	PMZ_0035006-RA.p1	PMZ_0046137-RA.p1 ENSMUST00000062000	ENSMUST00000053764	ENSMUST00000105502	ENSMUST00000102656
OG0000315 PMZ_0045532-RA.p1	PMZ_0017253-RA.p1 ENSMUST00000006991	ENSMUST00000020581
OG0000315 PMZ_0034946-RA.p1	MSTRG.18000.2.p1	PMZ_0047542-RA.p1 ENSMUST00000034889
OG0000316 PMZ_0030580-RA.p1	MSTRG.14221.1.p1 ENSMUST00000159985	ENSMUST00000033553
OG0000316 PMZ_0040981-RA.p1 ENSMUST00000108329
OG0000316 PMZ_0040980-RA.p1 ENSMUST00000033539	ENSMUST00000086040
OG0000317 PMZ_0001980-RA.p1	MSTRG.1982.1.p1 ENSMUST00000059272	ENSMUST00000001706
OG0000317 PMZ_0040329-RA.p2	PMZ_0037888-RA.p1	PMZ_0048275-RA.p1 ENSMUST00000048680	ENSMUST00000000010
OG0000318 MSTRG.9512.1.p1 ENSMUST00000166860
OG0000318 MSTRG.9548.1.p1	PMZ_0047671-RA.p1 ENSMUST00000002008	ENSMUST00000002011	ENSMUST00000023478
OG0000319 MSTRG.18858.2.p1 ENSMUST00000099729	ENSMUST00000144283
OG0000319 MSTRG.9292.1.p1 ENSMUST00000108269	ENSMUST00000066723	ENSMUST00000081457
OG0000320 PMZ_0026465-RA.p1	MSTRG.17418.4.p1	MSTRG.11946.1.p1	PMZ_0028707-RA.p1	PMZ_0030092-RA.p1 ENSMUST00000085715	ENSMUST00000221753
OG0000321 PMZ_0028029-RA.p1 ENSMUST00000108915	ENSMUST00000110161
OG0000321 MSTRG.15045.2.p1 ENSMUST00000084249	ENSMUST00000105546
OG0000322 MSTRG.6164.1.p1	PMZ_0027428-RA.p1	MSTRG.14536.1.p1 ENSMUST00000020695	ENSMUST00000017751	ENSMUST00000046144	ENSMUST00000169786
OG0000323 PMZ_0007086-RA.p1 ENSMUST00000003826
OG0000324 PMZ_0014144-RA.p1	MSTRG.1211.2.p1 ENSMUST00000022416
OG0000324 MSTRG.10042.2.p1 ENSMUST00000001187
OG0000324 MSTRG.9954.1.p1	MSTRG.12834.2.p1 ENSMUST00000029266	ENSMUST00000022519
OG0000325 PMZ_0027324-RA.p1	PMZ_0028088-RA.p1	PMZ_0041247-RA.p1	PMZ_0035964-RA.p1	PMZ_0048060-RA.p1	PMZ_0001666-RA.p1	PMZ_0001659-RA.p1	PMZ_0037043-RA.p1	PMZ_0034780-RA.p1	PMZ_0048399-RA.p1	PMZ_0048061-RA.p1	PMZ_0034431-RA.p1	PMZ_0034430-RA.p1 ENSMUST00000117564
OG0000329 MSTRG.1559.1.p1	MSTRG.1587.1.p1 ENSMUST00000022059
OG0000330 MSTRG.3602.1.p1	PMZ_0034535-RA.p1	PMZ_0047054-RA.p2 ENSMUST00000036858	ENSMUST00000033756	ENSMUST00000033918
OG0000330 PMZ_0029246-RA.p1 ENSMUST00000042288
OG0000331 MSTRG.2723.1.p2	MSTRG.14299.1.p1 ENSMUST00000000317	ENSMUST00000022122
OG0000331 MSTRG.12012.1.p2 ENSMUST00000001304
OG0000331 PMZ_0029982-RA.p1	MSTRG.8307.1.p1 ENSMUST00000208710
OG0000332 PMZ_0000944-RA.p1	PMZ_0033288-RA.p1	PMZ_0037273-RA.p1	PMZ_0000947-RA.p1	PMZ_0036268-RA.p1	PMZ_0004995-RA.p1 ENSMUST00000029919	ENSMUST00000098549	ENSMUST00000029923	ENSMUST00000059091	ENSMUST00000029929	ENSMUST00000159989	ENSMUST00000040465
OG0000333 MSTRG.10880.1.p1 ENSMUST00000025764	ENSMUST00000089200
OG0000334 MSTRG.2164.2.p1	PMZ_0041391-RA.p1	PMZ_0030008-RA.p1 ENSMUST00000111879
OG0000334 PMZ_0026967-RA.p1 ENSMUST00000029719
OG0000335 MSTRG.12141.4.p1 ENSMUST00000095572
OG0000335 PMZ_0038162-RA.p1 ENSMUST00000031124	ENSMUST00000031127
OG0000335 PMZ_0044627-RA.p1	PMZ_0006503-RA.p1 ENSMUST00000023835
OG0000336 MSTRG.19629.2.p1	MSTRG.5342.1.p1	PMZ_0036997-RA.p1 ENSMUST00000238670	ENSMUST00000092175
OG0000336 MSTRG.14966.1.p1	PMZ_0028881-RA.p1 ENSMUST00000107906	ENSMUST00000160433
OG0000337 PMZ_0026168-RA.p1	MSTRG.13074.1.p1 ENSMUST00000029881	ENSMUST00000029141
OG0000338 MSTRG.12399.1.p1	MSTRG.2560.2.p1	MSTRG.7787.1.p1	PMZ_0043884-RA.p1	PMZ_0045079-RA.p1	PMZ_0032625-RA.p1 ENSMUST00000016144	ENSMUST00000063879	ENSMUST00000064139
OG0000339 MSTRG.19610.2.p1 ENSMUST00000018544	ENSMUST00000106314	ENSMUST00000231335	ENSMUST00000231956	ENSMUST00000027495	ENSMUST00000179353
OG0000340 PMZ_0036845-RA.p1	PMZ_0047439-RA.p1 ENSMUST00000020234
OG0000340 MSTRG.12300.1.p1 ENSMUST00000032462
OG0000342 PMZ_0035162-RA.p1	PMZ_0034476-RA.p1	PMZ_0026058-RA.p1	PMZ_0047409-RA.p1 ENSMUST00000167545	ENSMUST00000168321	ENSMUST00000103239
OG0000343 MSTRG.15147.1.p1	PMZ_0029004-RA.p1 ENSMUST00000105286	ENSMUST00000048432
OG0000343 MSTRG.12238.1.p6 ENSMUST00000038160
OG0000343 PMZ_0047392-RA.p1 ENSMUST00000048183
OG0000345 PMZ_0028981-RA.p1 ENSMUST00000024123
OG0000345 MSTRG.2125.2.p1	MSTRG.6012.2.p1	PMZ_0026224-RA.p1	PMZ_0048682-RA.p1	MSTRG.10664.2.p1 ENSMUST00000027521
OG0000346 MSTRG.7707.2.p1 ENSMUST00000196999
OG0000346 MSTRG.9510.1.p1	MSTRG.9519.2.p1	PMZ_0035839-RA.p1 ENSMUST00000119103
OG0000346 PMZ_0043811-RA.p1	MSTRG.10170.1.p2	MSTRG.22736.2.p2 ENSMUST00000034308
OG0000347 MSTRG.3579.1.p1 ENSMUST00000108875	ENSMUST00000055483	ENSMUST00000013949	ENSMUST00000190341
OG0000348 MSTRG.2900.2.p1	PMZ_0041617-RA.p1	PMZ_0035379-RA.p1	PMZ_0006132-RA.p1 ENSMUST00000113010	ENSMUST00000044255	ENSMUST00000030585
OG0000348 PMZ_0042758-RA.p1 ENSMUST00000114045	ENSMUST00000163121
OG0000350 MSTRG.9642.2.p1	PMZ_0034565-RA.p1 ENSMUST00000007248	ENSMUST00000172753	ENSMUST00000087328	ENSMUST00000080449	ENSMUST00000015800
OG0000352 PMZ_0043082-RA.p1	PMZ_0047990-RA.p1 ENSMUST00000067984
OG0000352 PMZ_0036004-RA.p1	PMZ_0036003-RA.p1 ENSMUST00000070449
OG0000353 MSTRG.15829.1.p1 ENSMUST00000182760
OG0000353 PMZ_0037208-RA.p1 ENSMUST00000214056
OG0000354 PMZ_0027078-RA.p1 ENSMUST00000003310
OG0000355 MSTRG.519.3.p1	PMZ_0018221-RA.p1 ENSMUST00000053819	ENSMUST00000130411
OG0000355 PMZ_0000465-RA.p1 ENSMUST00000110354
OG0000357 MSTRG.5319.1.p1	PMZ_0033355-RA.p1 ENSMUST00000154463
OG0000358 MSTRG.6807.1.p2	MSTRG.22075.1.p1	MSTRG.1427.5.p1	MSTRG.16648.1.p1	MSTRG.19051.5.p1 ENSMUST00000026658	ENSMUST00000094053	ENSMUST00000067689
OG0000359 PMZ_0041934-RA.p1 ENSMUST00000105902	ENSMUST00000107938
OG0000360 MSTRG.6537.1.p1 ENSMUST00000038949	ENSMUST00000117565
OG0000360 PMZ_0041505-RA.p1	PMZ_0038932-RA.p1	MSTRG.7616.1.p1	PMZ_0037685-RA.p1 ENSMUST00000053640
OG0000361 MSTRG.11120.1.p1	PMZ_0038795-RA.p1	MSTRG.1413.1.p1	PMZ_0037462-RA.p1 ENSMUST00000084615	ENSMUST00000019290	ENSMUST00000092351	ENSMUST00000021066
OG0000362 MSTRG.1771.2.p1 ENSMUST00000031322
OG0000362 PMZ_0040290-RA.p2	PMZ_0045792-RA.p2 ENSMUST00000023840
OG0000364 MSTRG.10641.1.p2	MSTRG.10640.1.p1 ENSMUST00000096224	ENSMUST00000114913
OG0000365 MSTRG.19218.1.p1 ENSMUST00000203487
OG0000365 PMZ_0041856-RA.p1	PMZ_0029239-RA.p1 ENSMUST00000112017	ENSMUST00000184772	ENSMUST00000184616
OG0000366 MSTRG.1675.1.p1 ENSMUST00000001801	ENSMUST00000037865	ENSMUST00000114908
OG0000367 PMZ_0041734-RA.p1 ENSMUST00000107396	ENSMUST00000040149
OG0000367 MSTRG.5064.1.p1 ENSMUST00000020383	ENSMUST00000025482
OG0000368 MSTRG.10634.2.p1 ENSMUST00000028123	ENSMUST00000094934
OG0000368 MSTRG.6142.1.p1 ENSMUST00000023805	ENSMUST00000069651
OG0000369 PMZ_0041002-RA.p1	PMZ_0041003-RA.p1 ENSMUST00000002708
OG0000369 PMZ_0040357-RA.p1	MSTRG.2071.2.p1	PMZ_0037193-RA.p1 ENSMUST00000164097
OG0000370 PMZ_0045821-RA.p1	PMZ_0034224-RA.p1	MSTRG.7193.3.p1 ENSMUST00000062015	ENSMUST00000202365	ENSMUST00000036606
OG0000370 PMZ_0020525-RA.p1 ENSMUST00000163663
OG0000371 PMZ_0043633-RA.p1 ENSMUST00000033699	ENSMUST00000052678	ENSMUST00000065090
OG0000372 MSTRG.7577.2.p2	PMZ_0030514-RA.p1	PMZ_0026774-RA.p1 ENSMUST00000088644	ENSMUST00000103108	ENSMUST00000091623	ENSMUST00000096285
OG0000373 MSTRG.5821.1.p1 ENSMUST00000028787	ENSMUST00000022699	ENSMUST00000152507
OG0000373 MSTRG.16514.1.p1 ENSMUST00000025224
OG0000374 PMZ_0031055-RA.p1 ENSMUST00000111064
OG0000374 PMZ_0017067-RA.p1 ENSMUST00000170448
OG0000374 PMZ_0031179-RA.p1	PMZ_0018878-RA.p1	PMZ_0033181-RA.p1 ENSMUST00000057186
OG0000375 MSTRG.18436.1.p1 ENSMUST00000189190	ENSMUST00000178080	ENSMUST00000105020	ENSMUST00000238632	ENSMUST00000185755	ENSMUST00000140300	ENSMUST00000105011	ENSMUST00000105019	ENSMUST00000178621	ENSMUST00000186329	ENSMUST00000178827	ENSMUST00000177912	ENSMUST00000105117	ENSMUST00000105014	ENSMUST00000178143	ENSMUST00000179325	ENSMUST00000238426	ENSMUST00000238765	ENSMUST00000105007	ENSMUST00000179466	ENSMUST00000238270	ENSMUST00000179991	ENSMUST00000238237	ENSMUST00000238772	ENSMUST00000178747	ENSMUST00000105015	ENSMUST00000179532	ENSMUST00000238726	ENSMUST00000238528	ENSMUST00000105017	ENSMUST00000001185
OG0000376 MSTRG.1212.1.p1 ENSMUST00000165288	ENSMUST00000063508
OG0000376 MSTRG.1327.1.p1	MSTRG.16397.3.p1 ENSMUST00000075316	ENSMUST00000036315
OG0000379 PMZ_0045232-RA.p1	PMZ_0045233-RA.p1	MSTRG.8776.2.p1 ENSMUST00000022269
OG0000379 MSTRG.16251.1.p2 ENSMUST00000114141
OG0000379 MSTRG.7568.1.p1	MSTRG.7569.1.p1 ENSMUST00000163963
OG0000380 PMZ_0000573-RA.p1	MSTRG.11921.4.p1 ENSMUST00000046739	ENSMUST00000029671
OG0000381 PMZ_0043243-RA.p1 ENSMUST00000156690	ENSMUST00000107559
OG0000381 MSTRG.17138.1.p7	PMZ_0022853-RA.p1 ENSMUST00000110146
OG0000381 MSTRG.14337.1.p1	MSTRG.2713.3.p1 ENSMUST00000163888
OG0000382 MSTRG.8698.1.p1	PMZ_0047205-RA.p1	MSTRG.7426.1.p1 ENSMUST00000119201	ENSMUST00000052204	ENSMUST00000020679	ENSMUST00000087212
OG0000383 PMZ_0031521-RA.p1 ENSMUST00000081503	ENSMUST00000040638	ENSMUST00000038149	ENSMUST00000176540
OG0000384 MSTRG.11898.1.p3	MSTRG.25102.1.p1 ENSMUST00000067384
OG0000384 PMZ_0043960-RA.p1 ENSMUST00000007959	ENSMUST00000043382	ENSMUST00000002303
OG0000385 MSTRG.9774.2.p1 ENSMUST00000115366	ENSMUST00000028630
OG0000385 PMZ_0042233-RA.p1 ENSMUST00000034218
OG0000386 PMZ_0026615-RA.p1	MSTRG.4195.3.p1 ENSMUST00000114405	ENSMUST00000088373
OG0000387 PMZ_0026972-RA.p1	PMZ_0030701-RA.p1	MSTRG.9669.1.p1 ENSMUST00000167776	ENSMUST00000146358	ENSMUST00000030095
OG0000387 PMZ_0029156-RA.p1 ENSMUST00000178113
OG0000388 MSTRG.15701.5.p1	PMZ_0027698-RA.p1	PMZ_0034313-RA.p1 ENSMUST00000195860	ENSMUST00000160307	ENSMUST00000072237
OG0000392 PMZ_0043483-RA.p1	MSTRG.1601.1.p1 ENSMUST00000057608	ENSMUST00000223700	ENSMUST00000142268
OG0000393 PMZ_0031567-RA.p1	MSTRG.4812.6.p1	MSTRG.22959.1.p1 ENSMUST00000171289	ENSMUST00000226630	ENSMUST00000019133	ENSMUST00000025519
OG0000394 PMZ_0035158-RA.p1	MSTRG.133.1.p1 ENSMUST00000028977
OG0000394 PMZ_0044796-RA.p1 ENSMUST00000030539
OG0000395 PMZ_0035197-RA.p1 ENSMUST00000086475	ENSMUST00000082060	ENSMUST00000200146	ENSMUST00000063062	ENSMUST00000082219	ENSMUST00000029510	ENSMUST00000079132	ENSMUST00000000573
OG0000396 PMZ_0012710-RA.p1 ENSMUST00000050073	ENSMUST00000037872
OG0000396 MSTRG.26850.1.p4 ENSMUST00000207405
OG0000397 MSTRG.16910.1.p1	PMZ_0046580-RA.p1 ENSMUST00000031186	ENSMUST00000094649	ENSMUST00000067790	ENSMUST00000072818	ENSMUST00000075858	ENSMUST00000031181	ENSMUST00000031183	ENSMUST00000031195	ENSMUST00000079811	ENSMUST00000201519	ENSMUST00000147854
OG0000398 PMZ_0035407-RA.p1 ENSMUST00000077680
OG0000398 MSTRG.4009.3.p1	MSTRG.24493.1.p2	PMZ_0011745-RA.p1	PMZ_0034176-RA.p1 ENSMUST00000043637
OG0000399 MSTRG.20796.1.p1	PMZ_0029064-RA.p1	MSTRG.25130.1.p1 ENSMUST00000026427	ENSMUST00000042158	ENSMUST00000220816
OG0000400 PMZ_0044544-RA.p1	PMZ_0032367-RA.p1	PMZ_0043470-RA.p1 ENSMUST00000047480
OG0000400 MSTRG.21430.1.p1	MSTRG.27102.1.p2	MSTRG.26973.1.p1	MSTRG.26356.2.p2 ENSMUST00000156333
OG0000401 MSTRG.203.3.p1 ENSMUST00000142271
OG0000401 MSTRG.6156.1.p2 ENSMUST00000003445
OG0000403 MSTRG.10842.6.p1	MSTRG.24849.1.p1	MSTRG.3753.6.p1	MSTRG.19756.2.p1 ENSMUST00000163134
OG0000404 MSTRG.12230.1.p1 ENSMUST00000188520	ENSMUST00000191347	ENSMUST00000171188
OG0000404 MSTRG.4156.1.p1 ENSMUST00000112713	ENSMUST00000198140
OG0000405 MSTRG.1759.3.p1 ENSMUST00000113749
OG0000405 PMZ_0009778-RA.p1 ENSMUST00000103077	ENSMUST00000214470
OG0000406 MSTRG.20866.1.p1 ENSMUST00000026839
OG0000406 PMZ_0043306-RA.p1 ENSMUST00000168115	ENSMUST00000106391
OG0000407 PMZ_0006396-RA.p1 ENSMUST00000078525	ENSMUST00000238748
OG0000407 MSTRG.7386.1.p1 ENSMUST00000062525	ENSMUST00000115354	ENSMUST00000104979	ENSMUST00000113026
OG0000408 MSTRG.15816.1.p1	MSTRG.18274.3.p1	MSTRG.20187.2.p1 ENSMUST00000048116	ENSMUST00000171749	ENSMUST00000073927
OG0000409 PMZ_0030418-RA.p3	MSTRG.17344.1.p1 ENSMUST00000090813	ENSMUST00000063918
OG0000410 PMZ_0041272-RA.p3 ENSMUST00000105868
OG0000410 MSTRG.15050.1.p2 ENSMUST00000103045	ENSMUST00000029002
OG0000410 MSTRG.6410.2.p1 ENSMUST00000120229
OG0000411 MSTRG.20868.1.p1 ENSMUST00000100540
OG0000412 PMZ_0005691-RA.p1	PMZ_0029826-RA.p1 ENSMUST00000114411	ENSMUST00000005452	ENSMUST00000122054	ENSMUST00000179592
OG0000413 PMZ_0029217-RA.p1	PMZ_0038803-RA.p1 ENSMUST00000061328	ENSMUST00000104955	ENSMUST00000182161	ENSMUST00000060057
OG0000415 PMZ_0038198-RA.p1	PMZ_0048721-RA.p1	PMZ_0037970-RA.p1	PMZ_0048770-RA.p1	PMZ_0038452-RA.p1	PMZ_0039236-RA.p1	MSTRG.2376.1.p1 ENSMUST00000107075
OG0000418 MSTRG.12765.2.p1 ENSMUST00000005964	ENSMUST00000013458	ENSMUST00000106247	ENSMUST00000199673	ENSMUST00000004232	ENSMUST00000090171
OG0000419 MSTRG.23049.1.p1	PMZ_0003195-RA.p1	MSTRG.3137.1.p1	MSTRG.3136.1.p1	PMZ_0035210-RA.p1	PMZ_0047100-RA.p2 ENSMUST00000048309	ENSMUST00000207432
OG0000420 MSTRG.10688.1.p1	PMZ_0018771-RA.p1	MSTRG.1880.1.p2	MSTRG.1991.1.p1	MSTRG.6031.2.p1 ENSMUST00000093943
OG0000421 PMZ_0011370-RA.p1	PMZ_0037447-RA.p1 ENSMUST00000020899
OG0000421 PMZ_0009409-RA.p1 ENSMUST00000102576
OG0000422 PMZ_0034228-RA.p1	MSTRG.6966.4.p1	PMZ_0022286-RA.p1	PMZ_0001803-RA.p1	PMZ_0001811-RA.p1	MSTRG.6967.1.p1	PMZ_0007387-RA.p1	PMZ_0010623-RA.p1	PMZ_0048648-RA.p1 ENSMUST00000034368	ENSMUST00000034435
OG0000423 PMZ_0033691-RA.p1	MSTRG.19506.2.p1 ENSMUST00000108589	ENSMUST00000064477
OG0000423 PMZ_0034999-RA.p1 ENSMUST00000231777	ENSMUST00000087984
OG0000424 MSTRG.11894.1.p1	MSTRG.6283.1.p2 ENSMUST00000169819	ENSMUST00000052413
OG0000424 MSTRG.22055.2.p2 ENSMUST00000054769	ENSMUST00000234615
OG0000425 MSTRG.17747.2.p1 ENSMUST00000167118	ENSMUST00000108281	ENSMUST00000047951	ENSMUST00000151127	ENSMUST00000105706	ENSMUST00000057974
OG0000426 PMZ_0027971-RA.p1 ENSMUST00000065224
OG0000426 MSTRG.7755.1.p1 ENSMUST00000058004	ENSMUST00000055872
OG0000427 MSTRG.2913.1.p1 ENSMUST00000176637	ENSMUST00000024206
OG0000427 MSTRG.18914.2.p1	PMZ_0037704-RA.p1	PMZ_0047121-RA.p1 ENSMUST00000111027	ENSMUST00000155737
OG0000428 MSTRG.14082.1.p1	PMZ_0038520-RA.p4 ENSMUST00000045970	ENSMUST00000159067	ENSMUST00000161827
OG0000428 PMZ_0021176-RA.p1 ENSMUST00000033450	ENSMUST00000125435
OG0000429 MSTRG.9367.4.p1 ENSMUST00000045855
OG0000430 MSTRG.4180.2.p1	MSTRG.20331.1.p1	MSTRG.7550.2.p1 ENSMUST00000020939	ENSMUST00000187861
OG0000430 MSTRG.8832.2.p1 ENSMUST00000066905	ENSMUST00000102871
OG0000433 PMZ_0036952-RA.p1	MSTRG.308.1.p1	PMZ_0039121-RA.p1	PMZ_0042312-RA.p1	PMZ_0036599-RA.p1	PMZ_0047048-RA.p1 ENSMUST00000067841	ENSMUST00000040514	ENSMUST00000057314	ENSMUST00000069799
OG0000434 MSTRG.13619.1.p1	MSTRG.13620.1.p1	PMZ_0008886-RA.p1 ENSMUST00000229619	ENSMUST00000068593	ENSMUST00000184647	ENSMUST00000160505	ENSMUST00000218020	ENSMUST00000052060
OG0000435 MSTRG.6257.2.p1 ENSMUST00000103053	ENSMUST00000119374
OG0000435 MSTRG.528.1.p1	PMZ_0047856-RA.p1 ENSMUST00000105993	ENSMUST00000218645
OG0000436 MSTRG.5897.4.p1	PMZ_0029479-RA.p1 ENSMUST00000168465
OG0000437 MSTRG.12207.1.p1	PMZ_0044379-RA.p1 ENSMUST00000039413	ENSMUST00000106911
OG0000437 MSTRG.7825.1.p1 ENSMUST00000120671
OG0000438 MSTRG.477.2.p1 ENSMUST00000188241	ENSMUST00000033598	ENSMUST00000233945
OG0000439 MSTRG.17113.3.p1 ENSMUST00000075290
OG0000439 MSTRG.978.2.p1	MSTRG.14814.1.p5	MSTRG.14798.1.p1	MSTRG.14801.1.p1 ENSMUST00000003509
OG0000439 MSTRG.897.2.p1 ENSMUST00000032421
OG0000440 MSTRG.9823.4.p1	PMZ_0048032-RA.p1	MSTRG.16695.1.p1 ENSMUST00000066717	ENSMUST00000105342	ENSMUST00000183404
OG0000441 MSTRG.4907.1.p1	MSTRG.4911.4.p1 ENSMUST00000077925	ENSMUST00000168630	ENSMUST00000075282	ENSMUST00000026994
OG0000442 PMZ_0048568-RA.p1 ENSMUST00000102585
OG0000443 PMZ_0044625-RA.p1	MSTRG.2923.1.p1	MSTRG.9622.2.p1	PMZ_0040205-RA.p1	MSTRG.9624.2.p1 ENSMUST00000034650	ENSMUST00000003061
OG0000444 MSTRG.2384.3.p1	MSTRG.18043.1.p1	PMZ_0047610-RA.p1	MSTRG.5984.1.p1	PMZ_0047016-RA.p1 ENSMUST00000052550	ENSMUST00000049149
OG0000444 PMZ_0026637-RA.p1 ENSMUST00000080953
OG0000445 MSTRG.19446.1.p1 ENSMUST00000025193	ENSMUST00000113941
OG0000445 MSTRG.18118.3.p1 ENSMUST00000003726
OG0000445 PMZ_0036696-RA.p1 ENSMUST00000031215
OG0000446 MSTRG.11011.1.p3 ENSMUST00000090275
OG0000446 MSTRG.2063.1.p1	PMZ_0048753-RA.p1 ENSMUST00000062931
OG0000447 MSTRG.8744.1.p2	MSTRG.7630.1.p1 ENSMUST00000045096
OG0000447 PMZ_0031284-RA.p1 ENSMUST00000132661	ENSMUST00000058678
OG0000448 PMZ_0040955-RA.p1	PMZ_0026066-RA.p1 ENSMUST00000103224
OG0000448 MSTRG.25672.2.p1 ENSMUST00000040489
OG0000449 MSTRG.10623.1.p2 ENSMUST00000072886
OG0000452 PMZ_0028144-RA.p1	MSTRG.10698.3.p1 ENSMUST00000105406
OG0000452 PMZ_0033611-RA.p1	MSTRG.25689.1.p1	PMZ_0029733-RA.p1 ENSMUST00000107405
OG0000452 PMZ_0040674-RA.p1	PMZ_0045012-RA.p1 ENSMUST00000064473
OG0000453 MSTRG.7207.1.p1 ENSMUST00000033532	ENSMUST00000095027
OG0000453 PMZ_0020860-RA.p1 ENSMUST00000060945	ENSMUST00000031256
OG0000454 PMZ_0033287-RA.p1	PMZ_0043259-RA.p1 ENSMUST00000060917	ENSMUST00000055327
OG0000455 PMZ_0017711-RA.p1 ENSMUST00000117688
OG0000455 PMZ_0032153-RA.p1	MSTRG.3892.2.p1	MSTRG.3893.2.p1 ENSMUST00000021617
OG0000456 PMZ_0033942-RA.p1	MSTRG.10506.2.p1 ENSMUST00000238701	ENSMUST00000187541
OG0000456 PMZ_0031545-RA.p1 ENSMUST00000114447
OG0000457 MSTRG.16256.2.p1	MSTRG.19795.2.p2 ENSMUST00000032409
OG0000457 MSTRG.12263.1.p1 ENSMUST00000114473
OG0000458 MSTRG.2743.1.p1 ENSMUST00000034851	ENSMUST00000033882
OG0000458 PMZ_0030382-RA.p1	MSTRG.633.1.p1	MSTRG.4487.1.p1 ENSMUST00000108851	ENSMUST00000022620
OG0000459 MSTRG.8703.2.p1	MSTRG.15807.1.p1 ENSMUST00000033187
OG0000459 MSTRG.26832.1.p1	PMZ_0047893-RA.p1 ENSMUST00000201463
OG0000460 PMZ_0026905-RA.p1	MSTRG.24983.1.p1	MSTRG.2208.1.p1	MSTRG.14618.1.p1 ENSMUST00000190193	ENSMUST00000166431	ENSMUST00000121963
OG0000460 MSTRG.1573.2.p1 ENSMUST00000056925
OG0000461 PMZ_0033366-RA.p1 ENSMUST00000167619	ENSMUST00000022599	ENSMUST00000025337
OG0000462 MSTRG.12018.2.p1	PMZ_0028751-RA.p1 ENSMUST00000025684	ENSMUST00000024860
OG0000463 MSTRG.20469.1.p3 ENSMUST00000108502
OG0000463 PMZ_0034008-RA.p2 ENSMUST00000035732
OG0000464 MSTRG.18093.2.p1 ENSMUST00000028288
OG0000464 PMZ_0047921-RA.p1 ENSMUST00000079812	ENSMUST00000087723
OG0000465 PMZ_0040523-RA.p1 ENSMUST00000043604	ENSMUST00000025541	ENSMUST00000043709
OG0000466 PMZ_0046057-RA.p1	MSTRG.21640.1.p2	PMZ_0018373-RA.p1	PMZ_0037423-RA.p1	MSTRG.21638.1.p2	MSTRG.12772.2.p1 ENSMUST00000077817	ENSMUST00000050331	ENSMUST00000035493	ENSMUST00000020263	ENSMUST00000078945
OG0000468 PMZ_0032676-RA.p1 ENSMUST00000097648	ENSMUST00000129680	ENSMUST00000045374
OG0000470 PMZ_0032374-RA.p1	PMZ_0039406-RA.p1 ENSMUST00000111042	ENSMUST00000058879
OG0000470 PMZ_0040043-RA.p1	PMZ_0045685-RA.p1 ENSMUST00000112244
OG0000471 PMZ_0011430-RA.p1 ENSMUST00000077303
OG0000471 MSTRG.6551.1.p1 ENSMUST00000209256
OG0000471 MSTRG.21523.1.p1	MSTRG.16246.1.p1 ENSMUST00000183301
OG0000472 MSTRG.961.1.p2 ENSMUST00000062862
OG0000472 PMZ_0029255-RA.p1 ENSMUST00000121128
OG0000473 PMZ_0010831-RA.p1 ENSMUST00000112572	ENSMUST00000184744
OG0000473 MSTRG.8686.1.p1 ENSMUST00000091927	ENSMUST00000054095
OG0000474 PMZ_0045508-RA.p1	PMZ_0001983-RA.p1	PMZ_0001984-RA.p1	PMZ_0047180-RA.p1	PMZ_0040502-RA.p1	MSTRG.5207.1.p1 ENSMUST00000025486	ENSMUST00000057623
OG0000475 PMZ_0040533-RA.p1	PMZ_0009505-RA.p1	MSTRG.22532.1.p1 ENSMUST00000133600	ENSMUST00000102672
OG0000475 MSTRG.10692.2.p1 ENSMUST00000005103	ENSMUST00000107659
OG0000476 PMZ_0033973-RA.p1	PMZ_0043652-RA.p1 ENSMUST00000057190	ENSMUST00000063219	ENSMUST00000001809	ENSMUST00000067715
OG0000476 MSTRG.590.1.p2 ENSMUST00000192793	ENSMUST00000080178
OG0000477 MSTRG.4876.2.p1	MSTRG.12698.4.p2 ENSMUST00000018755
OG0000478 PMZ_0038805-RA.p1 ENSMUST00000054883	ENSMUST00000178174
OG0000479 MSTRG.6666.1.p1	PMZ_0037382-RA.p1 ENSMUST00000025961
OG0000479 MSTRG.7850.1.p2 ENSMUST00000106470
OG0000480 MSTRG.6095.3.p1	MSTRG.2252.1.p1	MSTRG.19563.1.p1 ENSMUST00000131428	ENSMUST00000017975	ENSMUST00000019317	ENSMUST00000000727
OG0000481 MSTRG.36.1.p1	PMZ_0000237-RA.p1 ENSMUST00000092623	ENSMUST00000030687
OG0000481 PMZ_0043730-RA.p1	MSTRG.11821.1.p1 ENSMUST00000063492	ENSMUST00000042217
OG0000482 PMZ_0045607-RA.p1 ENSMUST00000044021	ENSMUST00000164473
OG0000483 MSTRG.10140.1.p1 ENSMUST00000168729
OG0000484 PMZ_0004692-RA.p1 ENSMUST00000029139
OG0000484 MSTRG.11855.2.p1 ENSMUST00000105875	ENSMUST00000013771
OG0000485 MSTRG.6435.1.p1	PMZ_0001702-RA.p1 ENSMUST00000119973
OG0000485 PMZ_0032054-RA.p1 ENSMUST00000037235
OG0000487 MSTRG.4.2.p1	MSTRG.11845.8.p1	PMZ_0031363-RA.p1	MSTRG.23022.2.p1 ENSMUST00000125153	ENSMUST00000112680	ENSMUST00000105975	ENSMUST00000053748
OG0000489 MSTRG.8235.3.p1	PMZ_0047148-RA.p1	MSTRG.9300.1.p1	PMZ_0014919-RA.p1 ENSMUST00000021554	ENSMUST00000217157
OG0000489 MSTRG.18865.1.p1	MSTRG.26082.1.p1 ENSMUST00000006626	ENSMUST00000064204
OG0000490 MSTRG.15114.1.p1	PMZ_0026834-RA.p1 ENSMUST00000023008
OG0000490 PMZ_0029563-RA.p1 ENSMUST00000047526	ENSMUST00000064595
OG0000491 MSTRG.11381.1.p1	PMZ_0034757-RA.p1 ENSMUST00000021142	ENSMUST00000032974	ENSMUST00000179939
OG0000492 PMZ_0041819-RA.p1 ENSMUST00000037286	ENSMUST00000064462	ENSMUST00000061545	ENSMUST00000057849
OG0000493 MSTRG.9635.1.p1 ENSMUST00000068023	ENSMUST00000152459
OG0000493 MSTRG.1500.1.p2 ENSMUST00000005470	ENSMUST00000128168
OG0000494 PMZ_0026746-RA.p1	MSTRG.2177.2.p1 ENSMUST00000026416
OG0000495 PMZ_0041331-RA.p2	PMZ_0040016-RA.p1 ENSMUST00000038876	ENSMUST00000108701
OG0000496 PMZ_0026976-RA.p1 ENSMUST00000223787	ENSMUST00000001166	ENSMUST00000099373	ENSMUST00000153128
OG0000497 PMZ_0034138-RA.p1 ENSMUST00000151120
OG0000498 PMZ_0039043-RA.p1 ENSMUST00000024894
OG0000499 PMZ_0030816-RA.p1 ENSMUST00000099575
OG0000499 MSTRG.11707.1.p1 ENSMUST00000042844
OG0000500 PMZ_0037966-RA.p1	PMZ_0042076-RA.p1 ENSMUST00000232493	ENSMUST00000021513
OG0000501 MSTRG.1446.5.p1 ENSMUST00000106259
OG0000501 PMZ_0026912-RA.p1 ENSMUST00000094190	ENSMUST00000238599	ENSMUST00000195870
OG0000502 PMZ_0045351-RA.p1 ENSMUST00000054857	ENSMUST00000062047
OG0000502 PMZ_0041067-RA.p1	PMZ_0015806-RA.p1	PMZ_0003035-RA.p1 ENSMUST00000060050	ENSMUST00000041133
OG0000503 PMZ_0045537-RA.p1 ENSMUST00000051676
OG0000503 MSTRG.13940.1.p1 ENSMUST00000034802
OG0000504 MSTRG.14481.4.p1 ENSMUST00000116409	ENSMUST00000008995
OG0000504 MSTRG.1889.1.p1 ENSMUST00000209750	ENSMUST00000008999
OG0000506 PMZ_0048843-RA.p1	PMZ_0048683-RA.p1	MSTRG.26589.1.p1	PMZ_0007681-RA.p1	PMZ_0036235-RA.p1	MSTRG.25325.5.p1	PMZ_0048067-RA.p1	PMZ_0036644-RA.p1	PMZ_0048579-RA.p1	PMZ_0028962-RA.p1	PMZ_0045289-RA.p1	MSTRG.25048.1.p1 ENSMUST00000058142
OG0000508 PMZ_0002815-RA.p1	PMZ_0038271-RA.p1	PMZ_0029368-RA.p1	PMZ_0048310-RA.p1	PMZ_0010034-RA.p1	PMZ_0036852-RA.p1	PMZ_0035338-RA.p1	PMZ_0022201-RA.p1	PMZ_0018934-RA.p1	PMZ_0048680-RA.p1	PMZ_0048497-RA.p2	PMZ_0048734-RA.p1	PMZ_0048634-RA.p1	PMZ_0000813-RA.p1	PMZ_0020649-RA.p1	PMZ_0000823-RA.p1	MSTRG.20857.3.p1	MSTRG.25783.3.p1	MSTRG.27077.1.p1	MSTRG.4599.1.p1 ENSMUST00000092382	ENSMUST00000053287
OG0000509 PMZ_0040005-RA.p1	PMZ_0016546-RA.p1 ENSMUST00000109824
OG0000509 MSTRG.42.1.p1 ENSMUST00000021810	ENSMUST00000008016	ENSMUST00000222667
OG0000510 PMZ_0043554-RA.p1 ENSMUST00000190771	ENSMUST00000221150
OG0000510 MSTRG.2004.1.p1 ENSMUST00000065433	ENSMUST00000103141
OG0000511 PMZ_0029099-RA.p1 ENSMUST00000054399	ENSMUST00000080353
OG0000512 PMZ_0031413-RA.p1	PMZ_0044322-RA.p1	MSTRG.12456.2.p1 ENSMUST00000216874	ENSMUST00000102781	ENSMUST00000025705	ENSMUST00000110013
OG0000513 MSTRG.13139.1.p2	MSTRG.7749.1.p1 ENSMUST00000102790
OG0000514 PMZ_0046055-RA.p1	MSTRG.17226.1.p1	MSTRG.13300.1.p1	MSTRG.15563.2.p1 ENSMUST00000205428	ENSMUST00000000811	ENSMUST00000066890	ENSMUST00000212086
OG0000515 PMZ_0029445-RA.p1	PMZ_0010491-RA.p2	PMZ_0039290-RA.p1 ENSMUST00000029450	ENSMUST00000028533
OG0000515 PMZ_0030556-RA.p1 ENSMUST00000051079
OG0000516 PMZ_0030424-RA.p1 ENSMUST00000072514
OG0000517 MSTRG.6877.3.p1	PMZ_0035519-RA.p1	PMZ_0015987-RA.p1 ENSMUST00000207775	ENSMUST00000092984
OG0000519 MSTRG.12676.1.p1 ENSMUST00000029602	ENSMUST00000173932	ENSMUST00000237783
OG0000520 MSTRG.5979.1.p1	PMZ_0047962-RA.p1	MSTRG.1633.1.p2	PMZ_0043561-RA.p1 ENSMUST00000044767	ENSMUST00000041685
OG0000521 MSTRG.10570.1.p1	PMZ_0036408-RA.p1 ENSMUST00000019721	ENSMUST00000038431
OG0000521 MSTRG.2264.1.p1 ENSMUST00000006669	ENSMUST00000045748
OG0000522 MSTRG.3839.7.p1	PMZ_0047525-RA.p1 ENSMUST00000170156
OG0000523 MSTRG.1244.1.p1	MSTRG.100.2.p1	MSTRG.573.3.p3 ENSMUST00000070478	ENSMUST00000020911
OG0000523 PMZ_0028855-RA.p1	MSTRG.15016.1.p1	MSTRG.6352.2.p1	PMZ_0037911-RA.p1 ENSMUST00000022871	ENSMUST00000017153
OG0000524 MSTRG.15643.1.p1 ENSMUST00000050401	ENSMUST00000125826
OG0000524 MSTRG.5302.2.p1	PMZ_0030503-RA.p1 ENSMUST00000061986	ENSMUST00000223629
OG0000525 PMZ_0007887-RA.p1 ENSMUST00000113055
OG0000526 PMZ_0037580-RA.p1 ENSMUST00000044278	ENSMUST00000081879
OG0000526 MSTRG.8103.4.p1 ENSMUST00000102818	ENSMUST00000200397
OG0000527 MSTRG.16125.1.p2 ENSMUST00000108587	ENSMUST00000188028
OG0000527 MSTRG.18265.1.p1 ENSMUST00000179658
OG0000528 MSTRG.8305.1.p1 ENSMUST00000236038
OG0000528 MSTRG.6757.1.p1 ENSMUST00000051765
OG0000528 MSTRG.4318.2.p1	MSTRG.6862.1.p1 ENSMUST00000094790	ENSMUST00000026119
OG0000529 MSTRG.12742.8.p1 ENSMUST00000022327
OG0000530 MSTRG.15463.1.p1 ENSMUST00000019063	ENSMUST00000029377	ENSMUST00000171384
OG0000531 PMZ_0032434-RA.p1 ENSMUST00000159958
OG0000531 PMZ_0026589-RA.p1 ENSMUST00000088476	ENSMUST00000109416
OG0000531 MSTRG.6995.1.p1 ENSMUST00000034282
OG0000532 PMZ_0038754-RA.p1	PMZ_0041858-RA.p1	PMZ_0046990-RA.p2	PMZ_0038798-RA.p1 ENSMUST00000047993	ENSMUST00000062709	ENSMUST00000001872	ENSMUST00000001700
OG0000533 MSTRG.5321.2.p1	MSTRG.49.2.p2	MSTRG.6364.6.p1	PMZ_0037157-RA.p1	MSTRG.15012.1.p1 ENSMUST00000042035	ENSMUST00000151309	ENSMUST00000030571
OG0000535 PMZ_0015855-RA.p1	PMZ_0033004-RA.p1	PMZ_0046702-RA.p1	MSTRG.25888.1.p1	PMZ_0035126-RA.p1	PMZ_0046558-RA.p1 ENSMUST00000226087	ENSMUST00000047399	ENSMUST00000113614	ENSMUST00000167993
OG0000537 PMZ_0009827-RA.p1 ENSMUST00000182064
OG0000537 PMZ_0027152-RA.p1 ENSMUST00000186247	ENSMUST00000121802
OG0000538 MSTRG.8592.1.p1 ENSMUST00000076316	ENSMUST00000097593
OG0000538 MSTRG.15888.2.p1 ENSMUST00000113826	ENSMUST00000093893
OG0000539 PMZ_0035400-RA.p1 ENSMUST00000107195	ENSMUST00000117450	ENSMUST00000087689	ENSMUST00000047408
OG0000540 PMZ_0027230-RA.p1 ENSMUST00000075806	ENSMUST00000182627	ENSMUST00000037055
OG0000540 MSTRG.2914.2.p1 ENSMUST00000100013
OG0000541 PMZ_0019410-RA.p1	MSTRG.1551.4.p1	MSTRG.20828.2.p2	PMZ_0048855-RA.p1	PMZ_0038748-RA.p1	PMZ_0023842-RA.p1	PMZ_0015403-RA.p1	PMZ_0019409-RA.p1	PMZ_0048617-RA.p1	PMZ_0037633-RA.p1	PMZ_0048918-RA.p1	PMZ_0000135-RA.p1	PMZ_0020764-RA.p1	PMZ_0020763-RA.p1	PMZ_0022018-RA.p1 ENSMUST00000040313
OG0000542 MSTRG.23436.1.p2 ENSMUST00000100303
OG0000542 PMZ_0019843-RA.p1 ENSMUST00000085786	ENSMUST00000164826
OG0000543 MSTRG.4597.1.p1	MSTRG.11149.4.p1 ENSMUST00000116456	ENSMUST00000056820	ENSMUST00000100181
OG0000543 MSTRG.1137.3.p1 ENSMUST00000043069
OG0000544 MSTRG.2334.4.p1	PMZ_0035311-RA.p1	MSTRG.21474.2.p1	PMZ_0037288-RA.p1 ENSMUST00000166299
OG0000544 MSTRG.10699.1.p1 ENSMUST00000105417	ENSMUST00000100203
OG0000545 MSTRG.5701.2.p1 ENSMUST00000026315
OG0000545 PMZ_0018683-RA.p1 ENSMUST00000088506	ENSMUST00000120009
OG0000546 MSTRG.5648.1.p2 ENSMUST00000095759
OG0000546 PMZ_0042521-RA.p1 ENSMUST00000048289	ENSMUST00000225200
OG0000547 MSTRG.640.2.p1 ENSMUST00000044113
OG0000547 MSTRG.101.1.p1 ENSMUST00000084289	ENSMUST00000097888	ENSMUST00000069097
OG0000548 MSTRG.12549.1.p1	PMZ_0039065-RA.p1 ENSMUST00000003501
OG0000549 PMZ_0031542-RA.p1	PMZ_0036106-RA.p1 ENSMUST00000068829
OG0000550 MSTRG.18393.1.p3	PMZ_0026883-RA.p1	MSTRG.16076.1.p3	PMZ_0032260-RA.p1 ENSMUST00000171445
OG0000550 MSTRG.14954.1.p1 ENSMUST00000058210
OG0000551 PMZ_0005278-RA.p1	MSTRG.23328.1.p1 ENSMUST00000222587
OG0000551 PMZ_0042969-RA.p1	MSTRG.12015.1.p1 ENSMUST00000020759	ENSMUST00000070118
OG0000553 MSTRG.7695.1.p2 ENSMUST00000014220
OG0000554 MSTRG.4237.1.p1	MSTRG.1859.2.p1 ENSMUST00000120375
OG0000554 MSTRG.10572.1.p1 ENSMUST00000112101	ENSMUST00000218290
OG0000555 MSTRG.7760.1.p1 ENSMUST00000077851	ENSMUST00000025036	ENSMUST00000058796	ENSMUST00000097911
OG0000556 MSTRG.14211.19.p1 ENSMUST00000135193	ENSMUST00000031734	ENSMUST00000177545
OG0000556 PMZ_0032879-RA.p1 ENSMUST00000136789	ENSMUST00000088970
OG0000557 MSTRG.25139.1.p1 ENSMUST00000114766	ENSMUST00000112471	ENSMUST00000116259	ENSMUST00000061143
OG0000558 MSTRG.18813.1.p1 ENSMUST00000088827	ENSMUST00000233984
OG0000559 MSTRG.1231.1.p2 ENSMUST00000106252
OG0000559 MSTRG.213.1.p1	MSTRG.6393.2.p1 ENSMUST00000130990	ENSMUST00000058404
OG0000560 PMZ_0030263-RA.p1	PMZ_0043255-RA.p1 ENSMUST00000002466	ENSMUST00000091458
OG0000563 PMZ_0045106-RA.p2 ENSMUST00000106651	ENSMUST00000115351	ENSMUST00000034301	ENSMUST00000167824
OG0000564 MSTRG.13514.2.p1 ENSMUST00000030848	ENSMUST00000052068
OG0000564 MSTRG.20323.1.p3	MSTRG.26488.1.p1 ENSMUST00000189446
OG0000565 MSTRG.14855.2.p1 ENSMUST00000019683
OG0000565 PMZ_0013296-RA.p2 ENSMUST00000031779
OG0000566 PMZ_0036917-RA.p1	MSTRG.10449.1.p1 ENSMUST00000045726	ENSMUST00000100241	ENSMUST00000047503
OG0000566 PMZ_0042376-RA.p1 ENSMUST00000111859
OG0000567 MSTRG.12053.2.p1	PMZ_0042625-RA.p1	MSTRG.13430.1.p1 ENSMUST00000102843	ENSMUST00000065304	ENSMUST00000078505	ENSMUST00000032559
OG0000568 PMZ_0005873-RA.p1	PMZ_0046441-RA.p1 ENSMUST00000038815	ENSMUST00000094551	ENSMUST00000206369
OG0000569 PMZ_0044470-RA.p1 ENSMUST00000069520	ENSMUST00000223583
OG0000570 MSTRG.6430.4.p1	MSTRG.591.3.p1 ENSMUST00000027059	ENSMUST00000048194	ENSMUST00000099058	ENSMUST00000225180
OG0000571 PMZ_0026137-RA.p1	PMZ_0037042-RA.p1	PMZ_0035567-RA.p1 ENSMUST00000102592
OG0000571 MSTRG.5129.1.p1 ENSMUST00000233027	ENSMUST00000045744
OG0000572 MSTRG.21082.1.p1 ENSMUST00000105509	ENSMUST00000084241
OG0000574 MSTRG.4866.3.p1	MSTRG.18671.1.p1 ENSMUST00000114053	ENSMUST00000111662	ENSMUST00000029611	ENSMUST00000086844
OG0000575 MSTRG.661.1.p2 ENSMUST00000161028	ENSMUST00000109611
OG0000575 PMZ_0027797-RA.p1 ENSMUST00000074171
OG0000576 PMZ_0042270-RA.p1	MSTRG.7110.2.p1	MSTRG.13034.1.p4 ENSMUST00000087950	ENSMUST00000068423	ENSMUST00000063871	ENSMUST00000034076
OG0000577 MSTRG.3318.2.p1	MSTRG.14037.1.p1	MSTRG.9783.3.p1 ENSMUST00000151743
OG0000578 MSTRG.3849.1.p1	MSTRG.12069.4.p1 ENSMUST00000084941	ENSMUST00000233974	ENSMUST00000116563
OG0000578 PMZ_0031436-RA.p1	MSTRG.8344.1.p1 ENSMUST00000047170
OG0000580 PMZ_0044612-RA.p1 ENSMUST00000188310	ENSMUST00000113270	ENSMUST00000044878	ENSMUST00000030551
OG0000581 MSTRG.2686.1.p1 ENSMUST00000085519	ENSMUST00000102926
OG0000581 MSTRG.9870.2.p1 ENSMUST00000165307
OG0000582 MSTRG.306.1.p1	MSTRG.19883.2.p1 ENSMUST00000179755
OG0000582 PMZ_0045175-RA.p1 ENSMUST00000077772	ENSMUST00000113769
OG0000583 MSTRG.6896.1.p1	MSTRG.4713.3.p1	MSTRG.4710.2.p1 ENSMUST00000078496	ENSMUST00000160424
OG0000583 MSTRG.16618.2.p1 ENSMUST00000107789
OG0000584 MSTRG.3586.1.p1	PMZ_0042327-RA.p1	MSTRG.10232.1.p1 ENSMUST00000021770
OG0000584 MSTRG.7048.1.p1 ENSMUST00000029876
OG0000584 MSTRG.12881.1.p3 ENSMUST00000003754
OG0000585 MSTRG.16095.1.p3 ENSMUST00000037941
OG0000585 PMZ_0006648-RA.p1	MSTRG.19924.2.p4	PMZ_0047721-RA.p1 ENSMUST00000032492
OG0000586 PMZ_0034658-RA.p1	PMZ_0042288-RA.p1	MSTRG.10229.1.p1 ENSMUST00000064290	ENSMUST00000042985	ENSMUST00000070642	ENSMUST00000096232
OG0000587 PMZ_0045033-RA.p1 ENSMUST00000116560	ENSMUST00000103172
OG0000587 MSTRG.3741.1.p1	PMZ_0047433-RA.p1	MSTRG.10882.1.p1 ENSMUST00000078124
OG0000588 PMZ_0043781-RA.p1	PMZ_0032306-RA.p1 ENSMUST00000039267	ENSMUST00000039782	ENSMUST00000200169	ENSMUST00000109614
OG0000589 MSTRG.5850.1.p1 ENSMUST00000084488	ENSMUST00000039135
OG0000589 MSTRG.6560.2.p1 ENSMUST00000093193
OG0000590 MSTRG.601.2.p1 ENSMUST00000055990
OG0000591 MSTRG.3513.2.p1 ENSMUST00000034090
OG0000591 MSTRG.1824.1.p1	PMZ_0035139-RA.p1 ENSMUST00000029061
OG0000592 PMZ_0007389-RA.p1 ENSMUST00000098651	ENSMUST00000064900
OG0000593 MSTRG.1007.3.p1 ENSMUST00000081726	ENSMUST00000219315
OG0000594 PMZ_0038994-RA.p2	MSTRG.7309.1.p1	MSTRG.23208.2.p2 ENSMUST00000033800	ENSMUST00000112229
OG0000595 MSTRG.10690.2.p1 ENSMUST00000203954
OG0000595 PMZ_0040532-RA.p1	MSTRG.6032.1.p1 ENSMUST00000090792	ENSMUST00000036004
OG0000596 MSTRG.13957.1.p1 ENSMUST00000036049
OG0000596 PMZ_0041952-RA.p1 ENSMUST00000028619
OG0000597 MSTRG.13323.6.p1	MSTRG.5067.3.p1	PMZ_0036520-RA.p1	MSTRG.21873.2.p1 ENSMUST00000177517
OG0000597 PMZ_0027284-RA.p1 ENSMUST00000075245
OG0000599 MSTRG.7191.3.p1 ENSMUST00000202902
OG0000600 PMZ_0026409-RA.p1	PMZ_0030987-RA.p1 ENSMUST00000023128	ENSMUST00000028499
OG0000600 PMZ_0027640-RA.p1 ENSMUST00000028106
OG0000601 MSTRG.10203.2.p1	PMZ_0032400-RA.p1 ENSMUST00000167439
OG0000602 MSTRG.5826.7.p1 ENSMUST00000238436	ENSMUST00000028850	ENSMUST00000087395
OG0000602 MSTRG.6518.2.p1	MSTRG.6519.4.p1 ENSMUST00000162528
OG0000603 PMZ_0031987-RA.p1 ENSMUST00000099508	ENSMUST00000194204	ENSMUST00000214223
OG0000604 PMZ_0027963-RA.p1 ENSMUST00000065014
OG0000604 PMZ_0031102-RA.p1 ENSMUST00000002979
OG0000605 PMZ_0029007-RA.p1 ENSMUST00000197354	ENSMUST00000121198
OG0000605 PMZ_0021472-RA.p1	MSTRG.21658.2.p1 ENSMUST00000089317
OG0000606 PMZ_0017083-RA.p1 ENSMUST00000019967
OG0000607 PMZ_0028918-RA.p1	MSTRG.1747.2.p1	PMZ_0029570-RA.p1	PMZ_0040876-RA.p1	MSTRG.1749.1.p1	MSTRG.23398.1.p2 ENSMUST00000110457
OG0000607 MSTRG.2195.1.p1 ENSMUST00000043397
OG0000608 MSTRG.13048.1.p1	MSTRG.20240.1.p1 ENSMUST00000005256	ENSMUST00000069600	ENSMUST00000041318	ENSMUST00000004673
OG0000609 PMZ_0041306-RA.p2 ENSMUST00000135884	ENSMUST00000072566	ENSMUST00000170303	ENSMUST00000024978	ENSMUST00000236547
OG0000610 PMZ_0039331-RA.p1 ENSMUST00000099126
OG0000610 PMZ_0032226-RA.p1	PMZ_0037436-RA.p1 ENSMUST00000062232
OG0000611 PMZ_0046048-RA.p1 ENSMUST00000172298	ENSMUST00000008745
OG0000611 MSTRG.9668.1.p1 ENSMUST00000057373
OG0000612 PMZ_0042499-RA.p1 ENSMUST00000051996	ENSMUST00000054212
OG0000612 MSTRG.1884.1.p1 ENSMUST00000204087
OG0000613 MSTRG.12058.1.p1	MSTRG.5872.1.p1 ENSMUST00000043484	ENSMUST00000212792
OG0000614 PMZ_0041522-RA.p1 ENSMUST00000037049	ENSMUST00000039016	ENSMUST00000089561	ENSMUST00000001080
OG0000615 MSTRG.13858.2.p1 ENSMUST00000024575	ENSMUST00000137486	ENSMUST00000082034	ENSMUST00000033671
OG0000616 PMZ_0030440-RA.p1 ENSMUST00000120509
OG0000616 MSTRG.1009.1.p1 ENSMUST00000018012
OG0000616 PMZ_0004892-RA.p1 ENSMUST00000171265
OG0000617 PMZ_0017425-RA.p1	MSTRG.12120.1.p1	MSTRG.9468.4.p1 ENSMUST00000166429	ENSMUST00000085809	ENSMUST00000212987	ENSMUST00000164304
OG0000618 PMZ_0032899-RA.p1	PMZ_0036149-RA.p1 ENSMUST00000029541	ENSMUST00000025500	ENSMUST00000032539	ENSMUST00000061491
OG0000619 PMZ_0018389-RA.p1	PMZ_0031605-RA.p1	MSTRG.16321.2.p1 ENSMUST00000088392	ENSMUST00000130643
OG0000620 PMZ_0034793-RA.p1	MSTRG.5107.1.p1	PMZ_0034474-RA.p1 ENSMUST00000161263
OG0000620 MSTRG.2475.1.p1 ENSMUST00000035371	ENSMUST00000165175
OG0000621 MSTRG.19251.1.p2	MSTRG.5392.1.p2 ENSMUST00000026585
OG0000621 MSTRG.821.1.p1 ENSMUST00000123786
OG0000623 MSTRG.2297.1.p1	MSTRG.25601.1.p1	PMZ_0016312-RA.p1 ENSMUST00000113142	ENSMUST00000073772	ENSMUST00000113139	ENSMUST00000058237	ENSMUST00000113138	ENSMUST00000113134	ENSMUST00000097659	ENSMUST00000049289	ENSMUST00000073049
OG0000624 PMZ_0010551-RA.p1	PMZ_0047499-RA.p2	PMZ_0038234-RA.p1	PMZ_0049017-RA.p5	PMZ_0049024-RA.p1	PMZ_0049007-RA.p1	PMZ_0048966-RA.p3	MSTRG.6249.1.p1	PMZ_0031805-RA.p1 ENSMUST00000108876	ENSMUST00000108346	ENSMUST00000152796
OG0000625 PMZ_0003210-RA.p1	PMZ_0033995-RA.p1	PMZ_0038788-RA.p1	MSTRG.13757.1.p1 ENSMUST00000027706	ENSMUST00000043884	ENSMUST00000049285
OG0000626 PMZ_0032639-RA.p1 ENSMUST00000087285
OG0000626 PMZ_0035765-RA.p1 ENSMUST00000105098
OG0000627 PMZ_0005199-RA.p1	PMZ_0047033-RA.p1 ENSMUST00000099981
OG0000628 PMZ_0012292-RA.p1	MSTRG.23195.1.p1 ENSMUST00000070215	ENSMUST00000062629
OG0000630 MSTRG.5218.1.p1 ENSMUST00000108041	ENSMUST00000098121	ENSMUST00000179253	ENSMUST00000179240	ENSMUST00000238770
OG0000630 MSTRG.14320.1.p1 ENSMUST00000003274	ENSMUST00000102961
OG0000634 PMZ_0044349-RA.p1	PMZ_0018596-RA.p1 ENSMUST00000167487	ENSMUST00000034713	ENSMUST00000238569
OG0000635 PMZ_0005155-RA.p1 ENSMUST00000049545
OG0000635 PMZ_0001889-RA.p1 ENSMUST00000237285
OG0000636 MSTRG.14373.2.p1	MSTRG.2508.1.p1 ENSMUST00000099097
OG0000637 MSTRG.18696.1.p1 ENSMUST00000094559
OG0000637 MSTRG.4838.2.p1 ENSMUST00000111956	ENSMUST00000113637
OG0000638 PMZ_0044591-RA.p1 ENSMUST00000044338
OG0000638 MSTRG.1303.1.p2 ENSMUST00000056449	ENSMUST00000023487
OG0000639 MSTRG.11549.1.p1 ENSMUST00000031894	ENSMUST00000007207
OG0000639 MSTRG.13666.1.p1 ENSMUST00000042617	ENSMUST00000006378
OG0000640 PMZ_0034404-RA.p1 ENSMUST00000026750	ENSMUST00000015346	ENSMUST00000078070
OG0000641 MSTRG.10727.4.p1	MSTRG.1584.3.p1 ENSMUST00000190348	ENSMUST00000023769
OG0000641 PMZ_0040560-RA.p1	PMZ_0034327-RA.p1	PMZ_0041416-RA.p1 ENSMUST00000150235
OG0000642 PMZ_0035429-RA.p1 ENSMUST00000004770
OG0000642 MSTRG.12463.2.p1 ENSMUST00000006151
OG0000643 PMZ_0044918-RA.p1 ENSMUST00000076817
OG0000643 MSTRG.15288.2.p1 ENSMUST00000114000	ENSMUST00000113224
OG0000644 MSTRG.1648.2.p1 ENSMUST00000168774
OG0000645 MSTRG.7254.1.p1 ENSMUST00000031653	ENSMUST00000113516	ENSMUST00000020617
OG0000646 MSTRG.12974.1.p1 ENSMUST00000062292
OG0000646 MSTRG.3560.1.p1 ENSMUST00000054691
OG0000646 PMZ_0029469-RA.p1 ENSMUST00000181609
OG0000647 MSTRG.7416.1.p1	MSTRG.8690.1.p1 ENSMUST00000085240
OG0000648 MSTRG.12397.1.p1	MSTRG.16314.1.p2 ENSMUST00000033502
OG0000648 MSTRG.13735.1.p2	PMZ_0031307-RA.p1 ENSMUST00000102976	ENSMUST00000170089
OG0000649 MSTRG.24118.1.p1	MSTRG.6627.1.p1	MSTRG.25710.1.p2	PMZ_0032383-RA.p1	MSTRG.5659.1.p4 ENSMUST00000030971	ENSMUST00000026548	ENSMUST00000033876
OG0000650 MSTRG.4898.2.p1	PMZ_0046953-RA.p1 ENSMUST00000041401	ENSMUST00000031817	ENSMUST00000219577
OG0000651 MSTRG.3758.1.p2	MSTRG.9221.2.p1	MSTRG.12139.4.p1 ENSMUST00000024954	ENSMUST00000108492	ENSMUST00000021530
OG0000652 MSTRG.1513.2.p1	PMZ_0033156-RA.p1	PMZ_0042916-RA.p1	PMZ_0043123-RA.p1 ENSMUST00000072699	ENSMUST00000067925	ENSMUST00000085546
OG0000653 MSTRG.10944.2.p1	PMZ_0012453-RA.p1	MSTRG.6908.1.p2	MSTRG.24159.2.p1	PMZ_0036987-RA.p1	PMZ_0038314-RA.p2	MSTRG.25475.8.p3	PMZ_0034683-RA.p1	PMZ_0036759-RA.p1	MSTRG.8400.8.p1 ENSMUST00000174477	ENSMUST00000061331
OG0000655 PMZ_0028693-RA.p2	MSTRG.5945.1.p2	MSTRG.10075.2.p1 ENSMUST00000053922	ENSMUST00000129670
OG0000656 MSTRG.3040.1.p1 ENSMUST00000086294
OG0000656 MSTRG.9262.1.p1 ENSMUST00000015100
OG0000656 MSTRG.8193.1.p1 ENSMUST00000046094
OG0000657 PMZ_0033599-RA.p1	PMZ_0003771-RA.p1	PMZ_0046921-RA.p1 ENSMUST00000000466
OG0000658 PMZ_0030799-RA.p1	PMZ_0040878-RA.p1 ENSMUST00000019992
OG0000658 PMZ_0015468-RA.p1	PMZ_0047092-RA.p1 ENSMUST00000015791	ENSMUST00000092070
OG0000659 MSTRG.9235.1.p1 ENSMUST00000185131
OG0000659 PMZ_0045972-RA.p1	MSTRG.11960.1.p1 ENSMUST00000028639
OG0000660 PMZ_0029762-RA.p1 ENSMUST00000108671
OG0000660 PMZ_0028336-RA.p1	MSTRG.11642.1.p1 ENSMUST00000031750	ENSMUST00000006618
OG0000661 PMZ_0028479-RA.p1	MSTRG.18342.2.p1 ENSMUST00000003569	ENSMUST00000034808
OG0000661 MSTRG.8445.2.p1 ENSMUST00000041301
OG0000662 MSTRG.1597.4.p1 ENSMUST00000021614
OG0000662 MSTRG.10720.1.p1 ENSMUST00000020522	ENSMUST00000051226
OG0000663 PMZ_0030525-RA.p1	MSTRG.25194.2.p1 ENSMUST00000013886	ENSMUST00000086444	ENSMUST00000219263
OG0000664 MSTRG.52.1.p1 ENSMUST00000053232
OG0000664 MSTRG.4447.1.p1 ENSMUST00000232841	ENSMUST00000027232	ENSMUST00000030578
OG0000665 MSTRG.7555.2.p4 ENSMUST00000027693
OG0000665 PMZ_0041165-RA.p1 ENSMUST00000107256
OG0000666 PMZ_0044068-RA.p1 ENSMUST00000202623	ENSMUST00000017900	ENSMUST00000141047	ENSMUST00000028549	ENSMUST00000034370
OG0000667 PMZ_0043881-RA.p1 ENSMUST00000163288
OG0000667 MSTRG.16163.1.p2 ENSMUST00000107605
OG0000668 PMZ_0032253-RA.p1 ENSMUST00000112643	ENSMUST00000115425
OG0000668 MSTRG.2291.1.p1 ENSMUST00000115421	ENSMUST00000015796
OG0000669 PMZ_0041224-RA.p2 ENSMUST00000026649
OG0000669 MSTRG.6861.1.p1 ENSMUST00000007236
OG0000669 MSTRG.1250.1.p1	PMZ_0001728-RA.p1 ENSMUST00000009727
OG0000670 MSTRG.5539.3.p1 ENSMUST00000073459
OG0000670 PMZ_0040906-RA.p1 ENSMUST00000118831	ENSMUST00000029441	ENSMUST00000121834
OG0000671 MSTRG.7388.1.p1 ENSMUST00000093393	ENSMUST00000101270	ENSMUST00000096313	ENSMUST00000054462
OG0000672 MSTRG.3648.1.p1	MSTRG.12093.1.p1 ENSMUST00000003687	ENSMUST00000195201
OG0000672 MSTRG.13416.1.p1	PMZ_0047304-RA.p1 ENSMUST00000002678
OG0000673 PMZ_0030811-RA.p1 ENSMUST00000039987	ENSMUST00000099110
OG0000674 PMZ_0044306-RA.p2 ENSMUST00000170693	ENSMUST00000072578	ENSMUST00000197134
OG0000675 MSTRG.19461.1.p2 ENSMUST00000042070	ENSMUST00000226057	ENSMUST00000049389
OG0000676 MSTRG.21781.1.p2 ENSMUST00000212960
OG0000676 MSTRG.12745.1.p1 ENSMUST00000166388
OG0000677 MSTRG.17441.4.p1 ENSMUST00000049621
OG0000678 MSTRG.8594.2.p1 ENSMUST00000097592	ENSMUST00000034031
OG0000678 MSTRG.7215.1.p1 ENSMUST00000189181	ENSMUST00000052837
OG0000680 MSTRG.5398.1.p1 ENSMUST00000187945
OG0000683 MSTRG.9503.1.p1 ENSMUST00000068135	ENSMUST00000219033	ENSMUST00000023610	ENSMUST00000065112
OG0000686 MSTRG.8215.1.p1 ENSMUST00000091403
OG0000686 PMZ_0044239-RA.p1 ENSMUST00000093976	ENSMUST00000040359
OG0000687 PMZ_0046027-RA.p1 ENSMUST00000160899
OG0000687 PMZ_0043723-RA.p1	MSTRG.6377.1.p1 ENSMUST00000063663
OG0000688 PMZ_0002415-RA.p1 ENSMUST00000064856	ENSMUST00000061190	ENSMUST00000064606
OG0000690 PMZ_0041781-RA.p1 ENSMUST00000060913
OG0000690 PMZ_0031591-RA.p1	MSTRG.2985.1.p1 ENSMUST00000164891	ENSMUST00000026018	ENSMUST00000055931
OG0000691 MSTRG.7180.5.p1	MSTRG.23843.1.p1 ENSMUST00000072519	ENSMUST00000103088
OG0000691 MSTRG.3363.1.p1	MSTRG.22111.1.p2 ENSMUST00000109375
OG0000692 PMZ_0032621-RA.p1	MSTRG.3951.3.p1	MSTRG.22684.1.p1	MSTRG.20835.1.p1 ENSMUST00000096241	ENSMUST00000096766	ENSMUST00000117338	ENSMUST00000109860
OG0000693 PMZ_0003052-RA.p1 ENSMUST00000078719
OG0000693 MSTRG.9356.5.p1	MSTRG.21519.2.p1 ENSMUST00000223109
OG0000694 MSTRG.1235.1.p1 ENSMUST00000135846	ENSMUST00000020169
OG0000694 PMZ_0038432-RA.p1 ENSMUST00000171545
OG0000695 MSTRG.9574.1.p2	MSTRG.15146.1.p2 ENSMUST00000044048	ENSMUST00000228089	ENSMUST00000217475
OG0000696 MSTRG.8754.1.p1	MSTRG.7647.2.p1	PMZ_0048710-RA.p1 ENSMUST00000031695
OG0000696 MSTRG.12175.2.p1	MSTRG.12176.1.p1 ENSMUST00000033505
OG0000697 PMZ_0044619-RA.p1 ENSMUST00000034472
OG0000697 PMZ_0048529-RA.p2 ENSMUST00000231910
OG0000698 PMZ_0033235-RA.p1	MSTRG.4946.2.p1 ENSMUST00000040506	ENSMUST00000089860	ENSMUST00000062883
OG0000699 PMZ_0007267-RA.p1 ENSMUST00000110087	ENSMUST00000026296
OG0000700 MSTRG.7031.1.p1	PMZ_0038934-RA.p1 ENSMUST00000101029
OG0000700 PMZ_0018229-RA.p1 ENSMUST00000091002
OG0000704 PMZ_0020175-RA.p1 ENSMUST00000094666	ENSMUST00000066049	ENSMUST00000178545
OG0000707 PMZ_0034429-RA.p1 ENSMUST00000049308	ENSMUST00000053273
OG0000707 PMZ_0020514-RA.p1	PMZ_0045819-RA.p1	PMZ_0037488-RA.p1	MSTRG.21723.1.p6 ENSMUST00000032192
OG0000708 PMZ_0015901-RA.p1	MSTRG.2540.1.p2 ENSMUST00000095267	ENSMUST00000064922	ENSMUST00000107094
OG0000709 PMZ_0031850-RA.p1 ENSMUST00000229683
OG0000709 PMZ_0043714-RA.p1	MSTRG.6345.1.p1 ENSMUST00000027226
OG0000710 MSTRG.19400.2.p1 ENSMUST00000237407	ENSMUST00000087341
OG0000711 MSTRG.204.1.p1	MSTRG.12565.2.p1 ENSMUST00000035751	ENSMUST00000093007
OG0000711 MSTRG.1159.4.p1 ENSMUST00000040219
OG0000712 PMZ_0030199-RA.p1 ENSMUST00000074913	ENSMUST00000033824	ENSMUST00000081880
OG0000713 PMZ_0008724-RA.p2 ENSMUST00000066532	ENSMUST00000015712
OG0000713 MSTRG.2516.2.p1 ENSMUST00000034731
OG0000714 PMZ_0027426-RA.p1 ENSMUST00000167058	ENSMUST00000166004	ENSMUST00000106486	ENSMUST00000109741
OG0000716 PMZ_0029675-RA.p1	PMZ_0044016-RA.p1	MSTRG.22610.1.p1 ENSMUST00000001184	ENSMUST00000003870	ENSMUST00000021941	ENSMUST00000042701
OG0000717 MSTRG.12423.3.p1 ENSMUST00000109764
OG0000717 MSTRG.2607.8.p1	MSTRG.19704.4.p1	MSTRG.2393.1.p1 ENSMUST00000221817
OG0000718 MSTRG.5563.2.p1 ENSMUST00000232437	ENSMUST00000231184
OG0000718 MSTRG.14852.2.p1 ENSMUST00000028694
OG0000719 PMZ_0005159-RA.p1 ENSMUST00000079597	ENSMUST00000147991
OG0000720 MSTRG.8526.2.p1 ENSMUST00000086687
OG0000720 PMZ_0036398-RA.p2 ENSMUST00000130481	ENSMUST00000061925
OG0000721 PMZ_0030085-RA.p1	PMZ_0005302-RA.p1 ENSMUST00000053016	ENSMUST00000034115	ENSMUST00000025374
OG0000722 PMZ_0041897-RA.p1	PMZ_0017781-RA.p1 ENSMUST00000168515	ENSMUST00000217854
OG0000723 MSTRG.4956.2.p1 ENSMUST00000161490
OG0000724 MSTRG.1904.1.p1	PMZ_0030320-RA.p1	MSTRG.2162.3.p1	MSTRG.20335.2.p1 ENSMUST00000036288	ENSMUST00000077046	ENSMUST00000070218
OG0000725 MSTRG.10592.1.p1	MSTRG.2114.2.p1	MSTRG.6029.1.p1	PMZ_0027855-RA.p1 ENSMUST00000063750	ENSMUST00000068133	ENSMUST00000043172
OG0000726 MSTRG.2113.3.p1	MSTRG.6038.1.p1	MSTRG.1652.2.p1 ENSMUST00000092033
OG0000727 MSTRG.7675.1.p1	PMZ_0037546-RA.p1 ENSMUST00000029780	ENSMUST00000172282	ENSMUST00000174586
OG0000728 PMZ_0011373-RA.p1 ENSMUST00000034766	ENSMUST00000029795	ENSMUST00000040153
OG0000729 PMZ_0036381-RA.p1	PMZ_0033547-RA.p1 ENSMUST00000023673
OG0000729 PMZ_0047324-RA.p1 ENSMUST00000160673
OG0000731 PMZ_0032319-RA.p1	PMZ_0031493-RA.p1 ENSMUST00000050029
OG0000732 MSTRG.12747.1.p1 ENSMUST00000117513
OG0000732 PMZ_0042574-RA.p1	MSTRG.9242.2.p1 ENSMUST00000166119	ENSMUST00000236152
OG0000733 MSTRG.16570.2.p1 ENSMUST00000027896
OG0000733 PMZ_0042334-RA.p1 ENSMUST00000028241	ENSMUST00000029307
OG0000734 MSTRG.1089.2.p1 ENSMUST00000121990	ENSMUST00000064054
OG0000734 MSTRG.14944.1.p1 ENSMUST00000065957
OG0000735 PMZ_0042604-RA.p1 ENSMUST00000098604
OG0000735 MSTRG.10604.2.p2	MSTRG.9071.1.p1	MSTRG.18897.1.p1	MSTRG.2012.1.p2 ENSMUST00000031674
OG0000736 MSTRG.4913.1.p1 ENSMUST00000025986	ENSMUST00000022693	ENSMUST00000066166
OG0000737 PMZ_0040217-RA.p1	MSTRG.11188.3.p1 ENSMUST00000045779	ENSMUST00000079415
OG0000737 MSTRG.6831.1.p1	MSTRG.4572.1.p2	MSTRG.24245.1.p2 ENSMUST00000042661
OG0000738 MSTRG.9933.1.p1 ENSMUST00000033341	ENSMUST00000107762
OG0000738 MSTRG.5522.1.p3 ENSMUST00000041819
OG0000740 MSTRG.8545.1.p1 ENSMUST00000029625
OG0000740 MSTRG.6607.1.p1 ENSMUST00000018966	ENSMUST00000033952
OG0000741 MSTRG.2089.1.p1 ENSMUST00000100335
OG0000741 MSTRG.1203.2.p1 ENSMUST00000028045
OG0000742 PMZ_0029410-RA.p1	PMZ_0038351-RA.p1	MSTRG.18254.2.p1	MSTRG.18243.1.p1 ENSMUST00000238199
OG0000742 MSTRG.26013.1.p1 ENSMUST00000169776
OG0000743 PMZ_0043271-RA.p1 ENSMUST00000020564	ENSMUST00000021898	ENSMUST00000094378	ENSMUST00000042246
OG0000744 MSTRG.1259.1.p1	MSTRG.4665.1.p1 ENSMUST00000042970	ENSMUST00000071937	ENSMUST00000041944	ENSMUST00000057801
OG0000745 MSTRG.4223.1.p1	PMZ_0012176-RA.p1 ENSMUST00000018739	ENSMUST00000058787	ENSMUST00000075603	ENSMUST00000000275
OG0000746 PMZ_0028659-RA.p1 ENSMUST00000001147
OG0000746 MSTRG.2203.1.p1 ENSMUST00000001181
OG0000747 PMZ_0032297-RA.p1 ENSMUST00000113328	ENSMUST00000115474	ENSMUST00000097311
OG0000749 MSTRG.19497.1.p1	MSTRG.20629.2.p1 ENSMUST00000112390	ENSMUST00000030775
OG0000750 MSTRG.1987.14.p1	PMZ_0041384-RA.p2 ENSMUST00000101395	ENSMUST00000049241
OG0000751 MSTRG.1667.2.p1 ENSMUST00000186057	ENSMUST00000027277	ENSMUST00000105238
OG0000751 PMZ_0013733-RA.p1	MSTRG.23596.1.p1 ENSMUST00000127638
OG0000752 PMZ_0043878-RA.p1	PMZ_0032338-RA.p1 ENSMUST00000043098	ENSMUST00000021903	ENSMUST00000015456
OG0000753 MSTRG.8953.1.p2 ENSMUST00000027372	ENSMUST00000053389
OG0000755 MSTRG.5003.1.p1 ENSMUST00000163159	ENSMUST00000040523	ENSMUST00000120336
OG0000757 PMZ_0034724-RA.p1	PMZ_0045487-RA.p1 ENSMUST00000103220
OG0000757 PMZ_0044892-RA.p1 ENSMUST00000035606
OG0000758 MSTRG.1361.2.p1 ENSMUST00000209322
OG0000758 PMZ_0004445-RA.p1	PMZ_0037919-RA.p1 ENSMUST00000117346
OG0000759 MSTRG.2211.2.p1	MSTRG.8231.6.p1	MSTRG.22703.1.p1	PMZ_0026072-RA.p1 ENSMUST00000200466
OG0000759 MSTRG.19707.1.p3 ENSMUST00000025239
OG0000760 MSTRG.14230.1.p1 ENSMUST00000118763
OG0000761 MSTRG.2505.1.p1	PMZ_0040399-RA.p1 ENSMUST00000082026	ENSMUST00000098914
OG0000761 PMZ_0015388-RA.p1	PMZ_0034964-RA.p1 ENSMUST00000038890
OG0000762 MSTRG.5689.2.p1 ENSMUST00000210774	ENSMUST00000176161
OG0000763 PMZ_0041237-RA.p1 ENSMUST00000020672	ENSMUST00000067492
OG0000764 MSTRG.1466.3.p1	PMZ_0035556-RA.p1 ENSMUST00000026972
OG0000765 PMZ_0042770-RA.p1 ENSMUST00000186207	ENSMUST00000046073	ENSMUST00000047898
OG0000766 PMZ_0004779-RA.p1 ENSMUST00000090952	ENSMUST00000088233
OG0000766 PMZ_0018989-RA.p1	MSTRG.2362.1.p1	MSTRG.6185.1.p1	PMZ_0036732-RA.p1 ENSMUST00000218163
OG0000767 MSTRG.6990.1.p1 ENSMUST00000164766	ENSMUST00000034351	ENSMUST00000029868	ENSMUST00000000369
OG0000768 MSTRG.7015.2.p1 ENSMUST00000193117
OG0000769 PMZ_0026971-RA.p1	MSTRG.23363.1.p1	PMZ_0044380-RA.p1 ENSMUST00000030306	ENSMUST00000064495	ENSMUST00000037182
OG0000770 PMZ_0007579-RA.p1 ENSMUST00000041646
OG0000771 PMZ_0026601-RA.p1	PMZ_0047269-RA.p2	PMZ_0047352-RA.p1	PMZ_0037482-RA.p1 ENSMUST00000209244
OG0000772 PMZ_0014708-RA.p1 ENSMUST00000113154	ENSMUST00000127404	ENSMUST00000180194	ENSMUST00000113071
OG0000774 MSTRG.13207.2.p2 ENSMUST00000020898	ENSMUST00000042101
OG0000776 MSTRG.17028.1.p1 ENSMUST00000034187
OG0000776 PMZ_0029865-RA.p1 ENSMUST00000017881
OG0000777 MSTRG.13410.1.p2 ENSMUST00000207714
OG0000777 MSTRG.8398.1.p1	MSTRG.11872.1.p1 ENSMUST00000073179	ENSMUST00000237084	ENSMUST00000043374
OG0000778 MSTRG.10816.1.p1	MSTRG.8314.1.p1	MSTRG.12173.3.p1 ENSMUST00000070181	ENSMUST00000028758	ENSMUST00000003850
OG0000779 MSTRG.20116.2.p1 ENSMUST00000221240
OG0000780 PMZ_0041538-RA.p1	PMZ_0038182-RA.p1 ENSMUST00000000707
OG0000780 MSTRG.6612.1.p1 ENSMUST00000164786	ENSMUST00000022660
OG0000781 PMZ_0033412-RA.p1	MSTRG.5515.1.p1 ENSMUST00000025856	ENSMUST00000032322
OG0000781 PMZ_0041950-RA.p1 ENSMUST00000028689
OG0000783 MSTRG.19637.1.p1	MSTRG.1477.1.p1	MSTRG.14900.1.p1 ENSMUST00000193517	ENSMUST00000114876	ENSMUST00000167459
OG0000784 PMZ_0028629-RA.p1	PMZ_0034393-RA.p1 ENSMUST00000009713	ENSMUST00000109579
OG0000785 MSTRG.7390.1.p4 ENSMUST00000118835	ENSMUST00000055040
OG0000785 MSTRG.20188.2.p1	MSTRG.21336.1.p1 ENSMUST00000085558
OG0000786 PMZ_0027479-RA.p1 ENSMUST00000121875
OG0000787 PMZ_0006556-RA.p1 ENSMUST00000064395
OG0000787 PMZ_0015914-RA.p1 ENSMUST00000190298	ENSMUST00000032719
OG0000788 PMZ_0034128-RA.p1	PMZ_0035549-RA.p1 ENSMUST00000153369
OG0000788 MSTRG.1729.1.p1 ENSMUST00000112629
OG0000789 MSTRG.8275.3.p1	PMZ_0042066-RA.p1 ENSMUST00000119070	ENSMUST00000174318
OG0000789 PMZ_0028811-RA.p2 ENSMUST00000006071
OG0000790 PMZ_0030441-RA.p1 ENSMUST00000215740
OG0000790 MSTRG.11822.4.p1 ENSMUST00000166140
OG0000791 MSTRG.19498.1.p1 ENSMUST00000160696	ENSMUST00000030588	ENSMUST00000129817
OG0000792 PMZ_0032245-RA.p1 ENSMUST00000076333	ENSMUST00000206422	ENSMUST00000138356
OG0000793 MSTRG.18915.1.p1	MSTRG.23756.2.p1	MSTRG.23755.1.p1 ENSMUST00000160359
OG0000793 MSTRG.11770.2.p1	MSTRG.11776.1.p1	PMZ_0012094-RA.p1 ENSMUST00000019199
OG0000794 MSTRG.16375.1.p1 ENSMUST00000056758
OG0000794 PMZ_0027470-RA.p1 ENSMUST00000159027	ENSMUST00000228911
OG0000795 PMZ_0034702-RA.p1	MSTRG.2641.2.p1 ENSMUST00000032874	ENSMUST00000107188	ENSMUST00000003268
OG0000796 MSTRG.6287.1.p1 ENSMUST00000037240
OG0000796 MSTRG.1162.2.p2 ENSMUST00000031037
OG0000797 MSTRG.10326.1.p1 ENSMUST00000022048
OG0000798 MSTRG.11407.8.p1 ENSMUST00000106267	ENSMUST00000005509
OG0000799 PMZ_0040387-RA.p1 ENSMUST00000029682
OG0000801 MSTRG.11990.5.p1	PMZ_0042040-RA.p1	PMZ_0006950-RA.p1	MSTRG.3862.2.p1 ENSMUST00000002677	ENSMUST00000028763	ENSMUST00000014505
OG0000802 PMZ_0040055-RA.p1	PMZ_0046756-RA.p1	PMZ_0029477-RA.p1 ENSMUST00000026134
OG0000803 PMZ_0037168-RA.p1	MSTRG.66.2.p1 ENSMUST00000149964
OG0000803 PMZ_0040435-RA.p1	PMZ_0033490-RA.p1	MSTRG.11860.1.p1 ENSMUST00000030376
OG0000804 PMZ_0036219-RA.p1	PMZ_0048426-RA.p1	PMZ_0036968-RA.p1	MSTRG.17436.1.p1	MSTRG.17438.2.p1 ENSMUST00000057324
OG0000804 PMZ_0004535-RA.p1	PMZ_0036243-RA.p1 ENSMUST00000110057	ENSMUST00000113383
OG0000805 MSTRG.256.1.p1 ENSMUST00000112827
OG0000807 MSTRG.5216.2.p1 ENSMUST00000096164
OG0000807 PMZ_0043251-RA.p1 ENSMUST00000041913
OG0000807 PMZ_0019684-RA.p1	MSTRG.2625.3.p1 ENSMUST00000119118
OG0000811 MSTRG.23210.1.p1 ENSMUST00000075838
OG0000811 MSTRG.8621.4.p1	MSTRG.7373.3.p1 ENSMUST00000201544
OG0000812 MSTRG.13588.5.p1 ENSMUST00000001631	ENSMUST00000229010	ENSMUST00000105584
OG0000813 MSTRG.12690.1.p1 ENSMUST00000110371	ENSMUST00000108905
OG0000813 PMZ_0006963-RA.p1 ENSMUST00000043150
OG0000814 PMZ_0042485-RA.p1	PMZ_0046058-RA.p1	PMZ_0029903-RA.p1 ENSMUST00000103184	ENSMUST00000067258	ENSMUST00000159068
OG0000815 MSTRG.5709.3.p1 ENSMUST00000064571	ENSMUST00000120472
OG0000815 PMZ_0029827-RA.p1 ENSMUST00000111584
OG0000816 MSTRG.12149.1.p1 ENSMUST00000102980	ENSMUST00000038406	ENSMUST00000038383	ENSMUST00000007449	ENSMUST00000091848
OG0000817 PMZ_0045190-RA.p1	PMZ_0047334-RA.p1	MSTRG.23072.1.p1 ENSMUST00000153965
OG0000817 MSTRG.359.1.p1 ENSMUST00000223132
OG0000818 PMZ_0034605-RA.p1 ENSMUST00000027885
OG0000818 MSTRG.10438.1.p1	PMZ_0033791-RA.p1	PMZ_0046844-RA.p1 ENSMUST00000004208
OG0000819 PMZ_0018702-RA.p1 ENSMUST00000037035
OG0000819 MSTRG.3440.1.p1 ENSMUST00000022830
OG0000820 PMZ_0027765-RA.p1	MSTRG.23342.1.p1	PMZ_0045520-RA.p1 ENSMUST00000040999	ENSMUST00000040442	ENSMUST00000114366	ENSMUST00000001027
OG0000820 MSTRG.11020.2.p1 ENSMUST00000024866
OG0000821 MSTRG.4163.1.p1	MSTRG.15196.1.p1	PMZ_0021358-RA.p1	MSTRG.7535.1.p1	MSTRG.12392.2.p1 ENSMUST00000225949
OG0000821 MSTRG.8769.5.p1 ENSMUST00000091853
OG0000822 MSTRG.1252.2.p1	MSTRG.4342.1.p1	MSTRG.22237.1.p1 ENSMUST00000031625
OG0000822 MSTRG.6857.1.p1 ENSMUST00000196111
OG0000823 PMZ_0033349-RA.p1 ENSMUST00000069817	ENSMUST00000025253
OG0000823 PMZ_0008708-RA.p1	MSTRG.19241.1.p1 ENSMUST00000182660
OG0000824 PMZ_0033338-RA.p1	PMZ_0006288-RA.p1 ENSMUST00000203577	ENSMUST00000109381	ENSMUST00000004985
OG0000825 PMZ_0045402-RA.p1 ENSMUST00000150434	ENSMUST00000099502	ENSMUST00000034787
OG0000826 MSTRG.1433.1.p2 ENSMUST00000004173
OG0000827 MSTRG.1110.1.p2 ENSMUST00000093962
OG0000827 MSTRG.914.1.p1 ENSMUST00000000188	ENSMUST00000183044
OG0000828 MSTRG.18266.1.p2 ENSMUST00000204807	ENSMUST00000167912	ENSMUST00000023829
OG0000829 MSTRG.19117.1.p1 ENSMUST00000111278	ENSMUST00000020227
OG0000830 MSTRG.6596.1.p1 ENSMUST00000025946
OG0000830 PMZ_0041566-RA.p1	PMZ_0027606-RA.p1	MSTRG.6598.1.p1 ENSMUST00000073391	ENSMUST00000077705
OG0000831 PMZ_0043675-RA.p1 ENSMUST00000029905
OG0000831 MSTRG.1035.2.p1	PMZ_0040010-RA.p1 ENSMUST00000035625
OG0000832 MSTRG.18874.1.p1 ENSMUST00000077946	ENSMUST00000033419	ENSMUST00000040700
OG0000833 MSTRG.552.1.p1 ENSMUST00000020908	ENSMUST00000061721	ENSMUST00000102948	ENSMUST00000103145
OG0000834 PMZ_0033546-RA.p1	PMZ_0041433-RA.p1	PMZ_0012939-RA.p1 ENSMUST00000112634	ENSMUST00000178605
OG0000834 PMZ_0040689-RA.p1 ENSMUST00000112616
OG0000835 PMZ_0026238-RA.p1	PMZ_0042386-RA.p1 ENSMUST00000030036	ENSMUST00000004133	ENSMUST00000074622
OG0000836 PMZ_0043879-RA.p1	PMZ_0047107-RA.p1	MSTRG.12545.2.p2 ENSMUST00000040340	ENSMUST00000093444	ENSMUST00000106882
OG0000837 MSTRG.5224.2.p1	MSTRG.18198.1.p1 ENSMUST00000108204	ENSMUST00000185893
OG0000838 MSTRG.9269.2.p1 ENSMUST00000218943	ENSMUST00000024858
OG0000838 MSTRG.9248.1.p1 ENSMUST00000127664	ENSMUST00000034458
OG0000839 PMZ_0002348-RA.p1 ENSMUST00000177211
OG0000841 MSTRG.2479.1.p1 ENSMUST00000041142
OG0000842 MSTRG.7696.4.p1 ENSMUST00000004094	ENSMUST00000030367	ENSMUST00000049908
OG0000843 MSTRG.8948.2.p1	PMZ_0028686-RA.p1 ENSMUST00000102679	ENSMUST00000172046	ENSMUST00000037480
OG0000845 PMZ_0044671-RA.p1 ENSMUST00000081933
OG0000845 MSTRG.1775.1.p1 ENSMUST00000116229
OG0000846 PMZ_0018396-RA.p1 ENSMUST00000064370
OG0000846 PMZ_0016453-RA.p1	PMZ_0034186-RA.p3	MSTRG.24840.1.p2	PMZ_0045993-RA.p1 ENSMUST00000109093	ENSMUST00000109242
OG0000847 MSTRG.16821.1.p1	MSTRG.12604.1.p1 ENSMUST00000034261
OG0000848 MSTRG.8035.3.p1 ENSMUST00000029478	ENSMUST00000029477	ENSMUST00000040280
OG0000848 MSTRG.10516.1.p1 ENSMUST00000028160
OG0000849 MSTRG.5145.1.p1	PMZ_0047491-RA.p1 ENSMUST00000225488	ENSMUST00000029712	ENSMUST00000195262
OG0000850 PMZ_0004430-RA.p1	PMZ_0038196-RA.p2 ENSMUST00000035214
OG0000850 MSTRG.12346.1.p1 ENSMUST00000025046
OG0000850 MSTRG.7610.5.p1 ENSMUST00000085018
OG0000851 PMZ_0044765-RA.p1	PMZ_0030201-RA.p1	PMZ_0047250-RA.p1	MSTRG.26327.1.p1 ENSMUST00000190723	ENSMUST00000060537
OG0000852 MSTRG.990.2.p1 ENSMUST00000026572
OG0000853 PMZ_0034913-RA.p1	PMZ_0018156-RA.p1 ENSMUST00000019405	ENSMUST00000064762	ENSMUST00000094639
OG0000854 MSTRG.3704.2.p1	PMZ_0035189-RA.p1 ENSMUST00000004156	ENSMUST00000034316	ENSMUST00000222322	ENSMUST00000108341
OG0000855 MSTRG.8397.1.p1 ENSMUST00000049239	ENSMUST00000025897	ENSMUST00000112389
OG0000856 MSTRG.7323.1.p2	MSTRG.8688.1.p1 ENSMUST00000038692	ENSMUST00000041725	ENSMUST00000042161
OG0000857 PMZ_0003982-RA.p1 ENSMUST00000109272	ENSMUST00000165028
OG0000858 PMZ_0033657-RA.p1	PMZ_0020295-RA.p1 ENSMUST00000081125	ENSMUST00000163727
OG0000858 MSTRG.1053.2.p1 ENSMUST00000049784
OG0000859 PMZ_0022075-RA.p1 ENSMUST00000144099	ENSMUST00000090750
OG0000860 MSTRG.7583.1.p1	MSTRG.4926.1.p1	PMZ_0035573-RA.p1 ENSMUST00000002320	ENSMUST00000057979	ENSMUST00000000450
OG0000861 PMZ_0028778-RA.p1	MSTRG.5958.1.p2	MSTRG.6082.1.p1 ENSMUST00000177456	ENSMUST00000038696
OG0000862 PMZ_0027679-RA.p1	MSTRG.10631.3.p1 ENSMUST00000030784
OG0000862 MSTRG.2086.1.p1 ENSMUST00000168846	ENSMUST00000188073
OG0000863 PMZ_0046286-RA.p1 ENSMUST00000167240	ENSMUST00000164192
OG0000863 MSTRG.10810.1.p1 ENSMUST00000178884	ENSMUST00000094617
OG0000864 PMZ_0033485-RA.p1 ENSMUST00000045270	ENSMUST00000127984	ENSMUST00000098257
OG0000865 MSTRG.3606.1.p1 ENSMUST00000069443	ENSMUST00000143829
OG0000867 MSTRG.7381.1.p1 ENSMUST00000034049	ENSMUST00000016463	ENSMUST00000091184
OG0000868 PMZ_0010399-RA.p1 ENSMUST00000035890
OG0000868 MSTRG.584.1.p1 ENSMUST00000095863
OG0000869 PMZ_0020526-RA.p1	PMZ_0034312-RA.p1 ENSMUST00000040019	ENSMUST00000000579	ENSMUST00000025003
OG0000870 MSTRG.17399.3.p1	MSTRG.11964.2.p1	PMZ_0035978-RA.p1	PMZ_0046880-RA.p1 ENSMUST00000093299
OG0000870 PMZ_0038901-RA.p2	PMZ_0030623-RA.p1 ENSMUST00000028829
OG0000871 PMZ_0030255-RA.p1 ENSMUST00000076951	ENSMUST00000022709	ENSMUST00000108107	ENSMUST00000025295
OG0000872 PMZ_0016371-RA.p1 ENSMUST00000111118
OG0000872 PMZ_0030568-RA.p1	MSTRG.14969.2.p1 ENSMUST00000129046	ENSMUST00000078605
OG0000873 MSTRG.7598.1.p1	PMZ_0019699-RA.p1	MSTRG.16236.1.p2 ENSMUST00000032222	ENSMUST00000045473	ENSMUST00000065060
OG0000874 MSTRG.19719.1.p1 ENSMUST00000215614	ENSMUST00000072232
OG0000874 MSTRG.9834.2.p1 ENSMUST00000107227	ENSMUST00000107773
OG0000875 PMZ_0035113-RA.p2 ENSMUST00000098760	ENSMUST00000013851	ENSMUST00000148159	ENSMUST00000077788
OG0000876 PMZ_0030983-RA.p1 ENSMUST00000213528	ENSMUST00000025727	ENSMUST00000108799	ENSMUST00000094381
OG0000877 PMZ_0026553-RA.p1	PMZ_0027812-RA.p1	PMZ_0027043-RA.p1 ENSMUST00000027186
OG0000878 MSTRG.6684.2.p1 ENSMUST00000099490	ENSMUST00000066854
OG0000878 PMZ_0027548-RA.p1 ENSMUST00000084026
OG0000879 MSTRG.14803.2.p1 ENSMUST00000082183	ENSMUST00000165519	ENSMUST00000036188	ENSMUST00000039484
OG0000880 MSTRG.19265.3.p1 ENSMUST00000118000	ENSMUST00000108778
OG0000880 MSTRG.152.2.p3 ENSMUST00000064225
OG0000881 PMZ_0028508-RA.p1 ENSMUST00000108551
OG0000883 MSTRG.1208.1.p1 ENSMUST00000169534	ENSMUST00000071944	ENSMUST00000109237
OG0000883 MSTRG.7427.2.p1 ENSMUST00000033617
OG0000884 MSTRG.2175.2.p1	PMZ_0040612-RA.p1	MSTRG.6010.1.p1	PMZ_0032372-RA.p1	MSTRG.1888.1.p1 ENSMUST00000107363	ENSMUST00000039366
OG0000885 MSTRG.3730.2.p1	MSTRG.3731.1.p1	MSTRG.10799.2.p1	MSTRG.14038.1.p1 ENSMUST00000168528	ENSMUST00000094583
OG0000886 MSTRG.11841.3.p1	PMZ_0026826-RA.p1	MSTRG.181.1.p1	MSTRG.24076.1.p2 ENSMUST00000220434	ENSMUST00000088095	ENSMUST00000006037
OG0000887 PMZ_0017554-RA.p1 ENSMUST00000089295	ENSMUST00000050756
OG0000887 MSTRG.15183.1.p3 ENSMUST00000122120
OG0000888 MSTRG.8420.1.p1	PMZ_0026513-RA.p1 ENSMUST00000002073	ENSMUST00000038618
OG0000889 MSTRG.10087.1.p1 ENSMUST00000072357	ENSMUST00000020277
OG0000889 PMZ_0008229-RA.p1 ENSMUST00000000642	ENSMUST00000052949
OG0000890 MSTRG.9603.2.p1 ENSMUST00000167369	ENSMUST00000205778	ENSMUST00000214466	ENSMUST00000085939	ENSMUST00000073892
OG0000891 MSTRG.9477.1.p1	MSTRG.9602.2.p2 ENSMUST00000170998
OG0000891 MSTRG.19953.2.p1	MSTRG.20957.1.p1 ENSMUST00000034600	ENSMUST00000114664
OG0000894 MSTRG.5586.1.p1 ENSMUST00000236296	ENSMUST00000032069
OG0000895 MSTRG.12696.1.p1 ENSMUST00000042025
OG0000895 MSTRG.4833.1.p1 ENSMUST00000199088
OG0000896 PMZ_0026842-RA.p1 ENSMUST00000162349	ENSMUST00000001415
OG0000896 MSTRG.7376.3.p1 ENSMUST00000191601
OG0000897 MSTRG.2250.1.p1	PMZ_0040225-RA.p1	PMZ_0047950-RA.p1 ENSMUST00000039388	ENSMUST00000146905	ENSMUST00000187810
OG0000898 MSTRG.4547.1.p1 ENSMUST00000109790	ENSMUST00000120223
OG0000899 MSTRG.17019.3.p1 ENSMUST00000061699	ENSMUST00000065039	ENSMUST00000016168
OG0000900 MSTRG.2973.1.p1 ENSMUST00000103194	ENSMUST00000118960
OG0000901 MSTRG.2017.1.p1 ENSMUST00000099944
OG0000901 PMZ_0030260-RA.p1	PMZ_0046911-RA.p1 ENSMUST00000075644
OG0000902 MSTRG.7018.1.p1 ENSMUST00000035009
OG0000903 MSTRG.10818.1.p1 ENSMUST00000084882	ENSMUST00000165993
OG0000904 PMZ_0045486-RA.p1 ENSMUST00000171629
OG0000904 MSTRG.220.1.p1 ENSMUST00000147041	ENSMUST00000026209
OG0000905 MSTRG.3095.1.p1 ENSMUST00000025806	ENSMUST00000202406
OG0000905 MSTRG.11473.3.p1 ENSMUST00000064110
OG0000906 MSTRG.5824.1.p1	MSTRG.16515.3.p1 ENSMUST00000089651
OG0000906 PMZ_0044142-RA.p1 ENSMUST00000022698
OG0000907 MSTRG.3806.2.p1	MSTRG.10874.1.p2 ENSMUST00000108382
OG0000908 MSTRG.13085.1.p1 ENSMUST00000059003
OG0000908 MSTRG.13091.1.p1 ENSMUST00000228371
OG0000909 PMZ_0009884-RA.p1	MSTRG.14399.1.p1 ENSMUST00000019469	ENSMUST00000005364
OG0000909 MSTRG.2155.1.p1 ENSMUST00000078975
OG0000910 MSTRG.4153.1.p1 ENSMUST00000122225	ENSMUST00000026902
OG0000910 MSTRG.12323.1.p1	PMZ_0028844-RA.p1	MSTRG.16469.2.p1 ENSMUST00000027688
OG0000911 MSTRG.14116.2.p1 ENSMUST00000093800
OG0000911 MSTRG.19968.2.p1	MSTRG.350.3.p2 ENSMUST00000114058
OG0000912 PMZ_0030078-RA.p1 ENSMUST00000119109
OG0000913 PMZ_0035605-RA.p2 ENSMUST00000036540
OG0000913 PMZ_0015265-RA.p1 ENSMUST00000037502	ENSMUST00000064285
OG0000914 MSTRG.3320.1.p1 ENSMUST00000043531
OG0000914 PMZ_0043798-RA.p1 ENSMUST00000099073	ENSMUST00000110384
OG0000915 MSTRG.14692.2.p1 ENSMUST00000058755
OG0000915 MSTRG.2926.1.p1 ENSMUST00000062572	ENSMUST00000117102
OG0000916 PMZ_0003581-RA.p1	PMZ_0028316-RA.p1 ENSMUST00000110510
OG0000917 MSTRG.7987.1.p1	MSTRG.12158.1.p1 ENSMUST00000044311	ENSMUST00000047903
OG0000918 PMZ_0029454-RA.p1 ENSMUST00000181566
OG0000918 MSTRG.6756.1.p1 ENSMUST00000073935	ENSMUST00000087729
OG0000921 PMZ_0022511-RA.p1	MSTRG.1122.1.p1 ENSMUST00000111125	ENSMUST00000029438	ENSMUST00000161779
OG0000922 PMZ_0037011-RA.p1 ENSMUST00000128187	ENSMUST00000172361	ENSMUST00000109103
OG0000923 MSTRG.1288.1.p1 ENSMUST00000167753	ENSMUST00000196861	ENSMUST00000178221	ENSMUST00000044094	ENSMUST00000177651	ENSMUST00000090743	ENSMUST00000170847	ENSMUST00000029465
OG0000923 MSTRG.11366.1.p1 ENSMUST00000046863
OG0000924 PMZ_0033022-RA.p1	PMZ_0043278-RA.p1	MSTRG.9876.1.p1 ENSMUST00000102910
OG0000924 MSTRG.1999.1.p1	MSTRG.9822.1.p1 ENSMUST00000045127	ENSMUST00000109367	ENSMUST00000103096
OG0000924 MSTRG.10183.1.p2 ENSMUST00000017867	ENSMUST00000070832
OG0000925 PMZ_0007580-RA.p1 ENSMUST00000019006	ENSMUST00000106544	ENSMUST00000114099
OG0000926 PMZ_0005138-RA.p1	PMZ_0016075-RA.p1	MSTRG.21048.2.p1	MSTRG.10706.3.p1	MSTRG.17863.1.p1	MSTRG.23688.1.p1 ENSMUST00000031838	ENSMUST00000013559	ENSMUST00000100052
OG0000928 PMZ_0006798-RA.p1 ENSMUST00000029711	ENSMUST00000005671
OG0000929 MSTRG.2615.1.p1 ENSMUST00000068603
OG0000929 MSTRG.5111.1.p1	MSTRG.12562.1.p2 ENSMUST00000071812	ENSMUST00000167377
OG0000930 MSTRG.6332.2.p1	PMZ_0041255-RA.p1	PMZ_0019325-RA.p1	PMZ_0041040-RA.p1	PMZ_0041254-RA.p1	PMZ_0044867-RA.p1 ENSMUST00000059826	ENSMUST00000175681
OG0000931 PMZ_0011038-RA.p1	MSTRG.12309.1.p1 ENSMUST00000112584	ENSMUST00000055032
OG0000931 PMZ_0011506-RA.p1 ENSMUST00000047714
OG0000932 PMZ_0012720-RA.p1 ENSMUST00000217895	ENSMUST00000028102
OG0000932 PMZ_0026763-RA.p1	PMZ_0047068-RA.p1 ENSMUST00000025083
OG0000933 PMZ_0032823-RA.p1 ENSMUST00000107619	ENSMUST00000067912
OG0000934 PMZ_0036059-RA.p1 ENSMUST00000025254
OG0000935 MSTRG.1282.1.p1 ENSMUST00000065297
OG0000935 MSTRG.7394.1.p1	PMZ_0033306-RA.p1 ENSMUST00000016383	ENSMUST00000147695
OG0000936 PMZ_0002942-RA.p1 ENSMUST00000028337
OG0000937 MSTRG.2035.1.p1 ENSMUST00000114275	ENSMUST00000115869	ENSMUST00000100400
OG0000938 MSTRG.4589.5.p1 ENSMUST00000109690	ENSMUST00000066330
OG0000939 MSTRG.22134.1.p2 ENSMUST00000023467	ENSMUST00000033640	ENSMUST00000206984
OG0000940 PMZ_0015472-RA.p1 ENSMUST00000177654	ENSMUST00000035037
OG0000941 MSTRG.15553.1.p1 ENSMUST00000107233	ENSMUST00000025800	ENSMUST00000045469
OG0000942 PMZ_0028742-RA.p1	MSTRG.8386.5.p1 ENSMUST00000045905
OG0000942 PMZ_0005789-RA.p1	MSTRG.4302.2.p1 ENSMUST00000040772	ENSMUST00000038280
OG0000943 PMZ_0026725-RA.p1 ENSMUST00000136671	ENSMUST00000075249	ENSMUST00000121085
OG0000944 PMZ_0005433-RA.p1 ENSMUST00000051277
OG0000945 PMZ_0034912-RA.p1	PMZ_0033270-RA.p1 ENSMUST00000055915	ENSMUST00000005017	ENSMUST00000026094
OG0000945 MSTRG.5106.2.p1 ENSMUST00000225843
OG0000946 MSTRG.8322.1.p1 ENSMUST00000110005
OG0000946 PMZ_0026309-RA.p1 ENSMUST00000056950
OG0000947 PMZ_0031750-RA.p1	MSTRG.11404.1.p1 ENSMUST00000102514	ENSMUST00000151799	ENSMUST00000059589
OG0000948 MSTRG.12180.3.p2 ENSMUST00000117276
OG0000948 PMZ_0034812-RA.p1	MSTRG.2705.1.p1 ENSMUST00000015467	ENSMUST00000047726
OG0000949 MSTRG.8162.1.p1 ENSMUST00000089948	ENSMUST00000034697
OG0000949 MSTRG.15988.1.p1	MSTRG.10401.1.p1 ENSMUST00000007249
OG0000950 MSTRG.10614.1.p1	MSTRG.1743.2.p1	MSTRG.24305.1.p1 ENSMUST00000021052	ENSMUST00000030791	ENSMUST00000023759
OG0000952 MSTRG.7081.1.p1	PMZ_0047594-RA.p1	PMZ_0044066-RA.p1 ENSMUST00000047425
OG0000952 PMZ_0044070-RA.p1 ENSMUST00000039769	ENSMUST00000028991
OG0000953 MSTRG.18245.1.p1 ENSMUST00000002180	ENSMUST00000098483
OG0000953 PMZ_0045442-RA.p2 ENSMUST00000004473
OG0000954 MSTRG.7184.1.p1 ENSMUST00000052946
OG0000955 PMZ_0026957-RA.p1	PMZ_0027266-RA.p1	MSTRG.2142.2.p1	MSTRG.5981.3.p1 ENSMUST00000119581
OG0000957 MSTRG.2668.1.p1	MSTRG.18050.1.p1 ENSMUST00000039317
OG0000958 MSTRG.9458.3.p1 ENSMUST00000146292
OG0000958 PMZ_0040760-RA.p1	PMZ_0015062-RA.p1 ENSMUST00000161523	ENSMUST00000113523
OG0000959 MSTRG.18124.1.p1 ENSMUST00000224152	ENSMUST00000162947
OG0000959 MSTRG.8171.3.p1 ENSMUST00000113560
OG0000960 PMZ_0017577-RA.p1	MSTRG.9301.1.p1 ENSMUST00000024916	ENSMUST00000035701
OG0000961 MSTRG.9717.10.p1	PMZ_0022968-RA.p1 ENSMUST00000039373
OG0000961 MSTRG.17318.2.p1 ENSMUST00000190013	ENSMUST00000001989
OG0000961 MSTRG.13697.3.p1 ENSMUST00000035216	ENSMUST00000177368
OG0000962 MSTRG.12902.2.p1	PMZ_0033201-RA.p1 ENSMUST00000103112	ENSMUST00000096430	ENSMUST00000110168
OG0000963 PMZ_0030381-RA.p1	MSTRG.634.1.p1 ENSMUST00000066295	ENSMUST00000044624	ENSMUST00000044798
OG0000964 MSTRG.13877.1.p1	MSTRG.14752.1.p1	PMZ_0036760-RA.p1 ENSMUST00000030676	ENSMUST00000105484	ENSMUST00000227986
OG0000965 PMZ_0012937-RA.p1	PMZ_0041092-RA.p1 ENSMUST00000036303	ENSMUST00000036653
OG0000965 PMZ_0035416-RA.p1 ENSMUST00000027431
OG0000966 PMZ_0005053-RA.p1 ENSMUST00000098324
OG0000966 PMZ_0030996-RA.p1 ENSMUST00000172148	ENSMUST00000057942	ENSMUST00000038532
OG0000967 MSTRG.4474.1.p1	MSTRG.147.1.p1	MSTRG.154.1.p1	PMZ_0000231-RA.p1 ENSMUST00000033846	ENSMUST00000028955	ENSMUST00000022921
OG0000968 MSTRG.20818.1.p1 ENSMUST00000160764	ENSMUST00000023691
OG0000970 PMZ_0031290-RA.p1 ENSMUST00000015460	ENSMUST00000068584	ENSMUST00000027830	ENSMUST00000195656	ENSMUST00000194531	ENSMUST00000042302	ENSMUST00000065679
OG0000973 MSTRG.11986.2.p1 ENSMUST00000028944
OG0000973 MSTRG.4442.2.p1 ENSMUST00000103142
OG0000974 MSTRG.9103.1.p1 ENSMUST00000002923
OG0000974 MSTRG.376.1.p1 ENSMUST00000204916
OG0000975 PMZ_0026594-RA.p1 ENSMUST00000044492
OG0000976 MSTRG.2957.1.p1	MSTRG.11542.2.p1 ENSMUST00000029987	ENSMUST00000078617	ENSMUST00000080123	ENSMUST00000087566	ENSMUST00000102478
OG0000977 MSTRG.9509.1.p1 ENSMUST00000039476	ENSMUST00000165665	ENSMUST00000098683
OG0000978 PMZ_0048258-RA.p1	PMZ_0048468-RA.p1 ENSMUST00000006914
OG0000978 PMZ_0017584-RA.p1	PMZ_0048729-RA.p1	PMZ_0006050-RA.p1	PMZ_0012983-RA.p1	PMZ_0012984-RA.p1 ENSMUST00000038343
OG0000979 MSTRG.11137.2.p1 ENSMUST00000026436	ENSMUST00000055190
OG0000980 PMZ_0030743-RA.p1	PMZ_0042421-RA.p1 ENSMUST00000074248	ENSMUST00000029766
OG0000981 MSTRG.13519.1.p1 ENSMUST00000109514
OG0000981 PMZ_0029927-RA.p1 ENSMUST00000066060
OG0000983 MSTRG.16298.1.p1	MSTRG.7582.3.p1 ENSMUST00000002487
OG0000983 MSTRG.12288.3.p1	MSTRG.13829.1.p1 ENSMUST00000001155	ENSMUST00000000451
OG0000984 MSTRG.4202.1.p1	PMZ_0031854-RA.p1	PMZ_0045956-RA.p1 ENSMUST00000069965	ENSMUST00000027697	ENSMUST00000033380
OG0000985 PMZ_0040433-RA.p1 ENSMUST00000063531	ENSMUST00000215619	ENSMUST00000097981
OG0000986 MSTRG.6616.1.p1 ENSMUST00000154376	ENSMUST00000020543	ENSMUST00000166713
OG0000987 MSTRG.7794.1.p1	MSTRG.8973.2.p1 ENSMUST00000102754
OG0000987 PMZ_0031638-RA.p1	PMZ_0003829-RA.p1 ENSMUST00000081728
OG0000988 PMZ_0035065-RA.p1	MSTRG.25877.1.p1 ENSMUST00000117301
OG0000988 PMZ_0046394-RA.p1	PMZ_0041594-RA.p1 ENSMUST00000170800
OG0000989 MSTRG.6106.1.p1 ENSMUST00000040500
OG0000989 PMZ_0026593-RA.p1	MSTRG.22224.1.p1 ENSMUST00000089925
OG0000990 PMZ_0033632-RA.p1 ENSMUST00000226342	ENSMUST00000067410	ENSMUST00000027517
OG0000991 PMZ_0042476-RA.p1 ENSMUST00000063669	ENSMUST00000077502
OG0000992 PMZ_0042198-RA.p1	PMZ_0028909-RA.p1	PMZ_0047383-RA.p1 ENSMUST00000067048
OG0000993 MSTRG.4371.3.p1 ENSMUST00000072334	ENSMUST00000029132
OG0000993 MSTRG.1186.1.p2 ENSMUST00000066544
OG0000994 MSTRG.24864.1.p1 ENSMUST00000087143
OG0000995 MSTRG.7468.2.p1 ENSMUST00000081542
OG0000995 PMZ_0037979-RA.p1 ENSMUST00000118360
OG0000996 PMZ_0046666-RA.p1 ENSMUST00000077741
OG0000996 PMZ_0046104-RA.p1 ENSMUST00000033463
OG0000997 PMZ_0000247-RA.p1 ENSMUST00000036070
OG0000997 PMZ_0043572-RA.p1 ENSMUST00000226435
OG0000998 MSTRG.5760.2.p2 ENSMUST00000020507
OG0000998 PMZ_0033079-RA.p1 ENSMUST00000022697	ENSMUST00000026241
OG0000999 MSTRG.3887.1.p1 ENSMUST00000044380	ENSMUST00000109964
OG0000999 PMZ_0039255-RA.p1 ENSMUST00000036018
OG0001000 PMZ_0017478-RA.p3 ENSMUST00000124566	ENSMUST00000041587
OG0001000 PMZ_0043770-RA.p1	PMZ_0042671-RA.p1 ENSMUST00000019135
OG0001001 PMZ_0012004-RA.p1	MSTRG.7993.1.p2 ENSMUST00000004453	ENSMUST00000110491
OG0001002 MSTRG.8779.1.p1	PMZ_0046809-RA.p1	PMZ_0046810-RA.p1	MSTRG.4210.2.p1	MSTRG.17180.3.p1	MSTRG.21651.2.p1	PMZ_0041776-RA.p1	PMZ_0018214-RA.p1 ENSMUST00000138410
OG0001004 PMZ_0030589-RA.p1	PMZ_0033530-RA.p1	MSTRG.14324.1.p2 ENSMUST00000054730	ENSMUST00000140672	ENSMUST00000029570
OG0001005 PMZ_0002511-RA.p1 ENSMUST00000037748	ENSMUST00000096753	ENSMUST00000206832
OG0001006 MSTRG.6026.2.p1 ENSMUST00000047793
OG0001010 MSTRG.14197.1.p1 ENSMUST00000035077	ENSMUST00000035163	ENSMUST00000166836	ENSMUST00000035158
OG0001010 MSTRG.14215.1.p1 ENSMUST00000023464
OG0001011 MSTRG.4895.1.p1	MSTRG.4892.1.p1 ENSMUST00000042026
OG0001011 MSTRG.18154.3.p1 ENSMUST00000014647
OG0001012 MSTRG.6585.1.p1 ENSMUST00000053020
OG0001013 MSTRG.26161.1.p1 ENSMUST00000034522
OG0001013 MSTRG.9470.1.p1 ENSMUST00000023572	ENSMUST00000076730
OG0001014 PMZ_0029810-RA.p1 ENSMUST00000043929
OG0001015 MSTRG.1485.1.p1 ENSMUST00000045817	ENSMUST00000187182	ENSMUST00000159976
OG0001016 MSTRG.26684.1.p1 ENSMUST00000035836	ENSMUST00000169754
OG0001017 PMZ_0023136-RA.p1 ENSMUST00000039627
OG0001018 MSTRG.4937.1.p1	PMZ_0043229-RA.p1 ENSMUST00000025685	ENSMUST00000025682	ENSMUST00000025680	ENSMUST00000054260	ENSMUST00000143522	ENSMUST00000112508	ENSMUST00000147153	ENSMUST00000124230	ENSMUST00000148137	ENSMUST00000178114
OG0001019 MSTRG.12360.1.p1 ENSMUST00000074807	ENSMUST00000046316
OG0001019 PMZ_0012215-RA.p1	PMZ_0020560-RA.p1	MSTRG.21883.1.p1 ENSMUST00000032105
OG0001020 MSTRG.9945.1.p1 ENSMUST00000135431	ENSMUST00000058667
OG0001020 PMZ_0005518-RA.p1	PMZ_0038418-RA.p1 ENSMUST00000062304
OG0001021 MSTRG.13943.1.p1 ENSMUST00000032856
OG0001021 MSTRG.17186.3.p2 ENSMUST00000025439
OG0001022 MSTRG.5693.1.p1 ENSMUST00000088237
OG0001022 PMZ_0029957-RA.p1	PMZ_0043757-RA.p1	PMZ_0044819-RA.p1 ENSMUST00000070102	ENSMUST00000063563
OG0001023 MSTRG.5071.2.p1 ENSMUST00000175965	ENSMUST00000056006
OG0001024 MSTRG.9014.1.p1	PMZ_0041826-RA.p1 ENSMUST00000077972
OG0001024 MSTRG.2217.3.p1 ENSMUST00000234699	ENSMUST00000090019
OG0001025 MSTRG.5382.2.p1 ENSMUST00000163667
OG0001025 MSTRG.874.1.p1	MSTRG.970.1.p1 ENSMUST00000106643
OG0001026 PMZ_0027127-RA.p1 ENSMUST00000203372
OG0001026 PMZ_0029522-RA.p1	MSTRG.2305.4.p1	PMZ_0047238-RA.p1 ENSMUST00000102655
OG0001027 MSTRG.12265.1.p1 ENSMUST00000042818	ENSMUST00000024811	ENSMUST00000033495
OG0001028 MSTRG.1936.2.p1	PMZ_0033702-RA.p1 ENSMUST00000013970	ENSMUST00000018691	ENSMUST00000006912
OG0001029 MSTRG.18611.1.p1	PMZ_0015264-RA.p1 ENSMUST00000075258	ENSMUST00000049658	ENSMUST00000161938
OG0001030 PMZ_0043114-RA.p1	MSTRG.15824.1.p1	PMZ_0008574-RA.p1	MSTRG.15822.1.p2	PMZ_0026756-RA.p1 ENSMUST00000081564
OG0001031 PMZ_0033430-RA.p1 ENSMUST00000033485	ENSMUST00000032093
OG0001032 PMZ_0026673-RA.p1	PMZ_0043872-RA.p1	MSTRG.10933.1.p1 ENSMUST00000119284	ENSMUST00000168093	ENSMUST00000002765
OG0001033 MSTRG.3822.2.p1	PMZ_0042014-RA.p1	MSTRG.9382.2.p1 ENSMUST00000071250	ENSMUST00000045441	ENSMUST00000035269
OG0001034 PMZ_0010362-RA.p1 ENSMUST00000221972
OG0001034 MSTRG.10812.1.p1	MSTRG.22692.2.p1 ENSMUST00000025702	ENSMUST00000061611
OG0001035 MSTRG.675.1.p1 ENSMUST00000020027	ENSMUST00000017851
OG0001035 PMZ_0033956-RA.p1	MSTRG.20907.2.p1 ENSMUST00000120126
OG0001037 MSTRG.442.1.p1 ENSMUST00000074468
OG0001037 MSTRG.14714.5.p1 ENSMUST00000207484
OG0001038 PMZ_0038632-RA.p1	PMZ_0027977-RA.p1	PMZ_0041322-RA.p1	MSTRG.4683.1.p1 ENSMUST00000009732	ENSMUST00000079545
OG0001039 MSTRG.280.2.p1 ENSMUST00000129269	ENSMUST00000115073
OG0001040 MSTRG.311.1.p1 ENSMUST00000027498
OG0001041 PMZ_0041545-RA.p1 ENSMUST00000084513	ENSMUST00000084030	ENSMUST00000074849
OG0001042 MSTRG.2941.1.p1	MSTRG.23820.1.p1	MSTRG.23819.1.p1 ENSMUST00000017435
OG0001043 MSTRG.886.6.p1 ENSMUST00000006311	ENSMUST00000114799	ENSMUST00000164363	ENSMUST00000033060
OG0001044 PMZ_0029225-RA.p1 ENSMUST00000007757
OG0001044 MSTRG.1723.1.p1 ENSMUST00000000544	ENSMUST00000028178
OG0001045 PMZ_0030457-RA.p3 ENSMUST00000037746
OG0001046 MSTRG.8870.1.p1 ENSMUST00000038889	ENSMUST00000109371
OG0001047 MSTRG.17827.1.p1 ENSMUST00000046425	ENSMUST00000037964
OG0001047 PMZ_0008518-RA.p1	PMZ_0047154-RA.p1 ENSMUST00000041370
OG0001048 PMZ_0032048-RA.p1	PMZ_0001855-RA.p1 ENSMUST00000084885
OG0001048 PMZ_0015026-RA.p1 ENSMUST00000229581
OG0001049 PMZ_0017801-RA.p1	MSTRG.1618.1.p1	PMZ_0016077-RA.p1	PMZ_0017601-RA.p1 ENSMUST00000028229	ENSMUST00000025081
OG0001050 PMZ_0032259-RA.p1 ENSMUST00000114341	ENSMUST00000029947	ENSMUST00000024035
OG0001053 PMZ_0004501-RA.p1 ENSMUST00000219140	ENSMUST00000194543
OG0001054 MSTRG.10622.1.p3	MSTRG.1746.1.p1 ENSMUST00000140840
OG0001054 MSTRG.14610.1.p1	PMZ_0047705-RA.p1 ENSMUST00000040307
OG0001055 PMZ_0004602-RA.p1 ENSMUST00000063119
OG0001056 PMZ_0033114-RA.p1 ENSMUST00000228150	ENSMUST00000110876
OG0001057 PMZ_0012874-RA.p1	PMZ_0041404-RA.p1 ENSMUST00000092768	ENSMUST00000052609	ENSMUST00000024159
OG0001058 MSTRG.9453.2.p1	MSTRG.8259.3.p2	PMZ_0034596-RA.p1 ENSMUST00000025914
OG0001058 MSTRG.3857.1.p1 ENSMUST00000217017
OG0001059 PMZ_0012509-RA.p1	PMZ_0016409-RA.p1	MSTRG.15476.3.p1	PMZ_0042846-RA.p1 ENSMUST00000019426	ENSMUST00000070892	ENSMUST00000054128	ENSMUST00000077146	ENSMUST00000076737	ENSMUST00000059787
OG0001060 PMZ_0035970-RA.p1	PMZ_0000884-RA.p1	PMZ_0000885-RA.p1	PMZ_0036516-RA.p1	PMZ_0036132-RA.p1	PMZ_0035892-RA.p1	PMZ_0038466-RA.p1	PMZ_0037191-RA.p1	PMZ_0036180-RA.p1	PMZ_0035150-RA.p1	PMZ_0048940-RA.p1	PMZ_0026028-RA.p1	PMZ_0035989-RA.p1	PMZ_0048677-RA.p1	PMZ_0034276-RA.p1 ENSMUST00000176467	ENSMUST00000006667
OG0001062 MSTRG.18304.2.p1 ENSMUST00000000003	ENSMUST00000114039	ENSMUST00000063127	ENSMUST00000088201	ENSMUST00000114030	ENSMUST00000088198	ENSMUST00000114026	ENSMUST00000075973	ENSMUST00000082287	ENSMUST00000107520	ENSMUST00000166098	ENSMUST00000163931	ENSMUST00000098042	ENSMUST00000084548	ENSMUST00000118759	ENSMUST00000107477	ENSMUST00000107490	ENSMUST00000117932	ENSMUST00000095049	ENSMUST00000071005	ENSMUST00000107483	ENSMUST00000098047	ENSMUST00000211875	ENSMUST00000098046	ENSMUST00000098040	ENSMUST00000107484	ENSMUST00000074018	ENSMUST00000107472	ENSMUST00000077719
OG0001065 MSTRG.13434.1.p1	PMZ_0046882-RA.p1	MSTRG.3700.7.p1 ENSMUST00000001780	ENSMUST00000108344	ENSMUST00000111159
OG0001066 MSTRG.2955.4.p1 ENSMUST00000108716	ENSMUST00000066277
OG0001067 MSTRG.2987.1.p1	PMZ_0048642-RA.p1 ENSMUST00000092892
OG0001067 MSTRG.11361.2.p1	PMZ_0034794-RA.p1	MSTRG.21576.1.p1 ENSMUST00000056888
OG0001068 PMZ_0041483-RA.p1 ENSMUST00000115031
OG0001069 MSTRG.4086.1.p1 ENSMUST00000102633	ENSMUST00000146040	ENSMUST00000223714
OG0001070 PMZ_0031827-RA.p1 ENSMUST00000205432
OG0001070 MSTRG.11330.8.p1 ENSMUST00000187544
OG0001071 MSTRG.3277.1.p5 ENSMUST00000166232
OG0001072 PMZ_0028063-RA.p1	MSTRG.8805.1.p1 ENSMUST00000003544	ENSMUST00000048544
OG0001074 MSTRG.1925.1.p1 ENSMUST00000230490
OG0001075 MSTRG.12117.1.p1	MSTRG.15412.1.p1 ENSMUST00000021377
OG0001076 MSTRG.7499.5.p1 ENSMUST00000213524
OG0001076 PMZ_0012987-RA.p1 ENSMUST00000090558	ENSMUST00000016172
OG0001077 MSTRG.5085.2.p1 ENSMUST00000065330	ENSMUST00000034868	ENSMUST00000093132	ENSMUST00000121931
OG0001078 MSTRG.10088.2.p1 ENSMUST00000053250	ENSMUST00000055636
OG0001079 PMZ_0028213-RA.p1 ENSMUST00000035027	ENSMUST00000008297	ENSMUST00000039144
OG0001080 MSTRG.11041.1.p3	MSTRG.11156.1.p1 ENSMUST00000225792	ENSMUST00000036737	ENSMUST00000220836
OG0001082 MSTRG.18531.2.p2	MSTRG.2616.1.p1 ENSMUST00000122255	ENSMUST00000029545
OG0001083 PMZ_0033651-RA.p1 ENSMUST00000037907
OG0001084 MSTRG.1678.1.p1	MSTRG.23619.1.p1	MSTRG.10630.1.p1	MSTRG.2082.2.p1 ENSMUST00000112606	ENSMUST00000122171
OG0001085 MSTRG.3025.2.p1 ENSMUST00000031607	ENSMUST00000045521
OG0001086 MSTRG.13763.1.p1	PMZ_0044035-RA.p1	PMZ_0043952-RA.p1 ENSMUST00000172306	ENSMUST00000020118	ENSMUST00000019701
OG0001087 MSTRG.3641.2.p2	MSTRG.23694.1.p1 ENSMUST00000030948
OG0001089 MSTRG.5101.1.p1 ENSMUST00000081769
OG0001089 PMZ_0018083-RA.p1 ENSMUST00000032825
OG0001090 PMZ_0045249-RA.p1 ENSMUST00000003135
OG0001090 MSTRG.5474.1.p1 ENSMUST00000028609	ENSMUST00000111174
OG0001091 MSTRG.10763.1.p1 ENSMUST00000023105
OG0001092 MSTRG.16265.1.p1 ENSMUST00000077706	ENSMUST00000021328	ENSMUST00000103222	ENSMUST00000025076	ENSMUST00000040437	ENSMUST00000092163	ENSMUST00000092162	ENSMUST00000020392
OG0001094 MSTRG.12094.2.p1	MSTRG.13418.2.p1 ENSMUST00000025906
OG0001095 MSTRG.11739.2.p1 ENSMUST00000117085
OG0001095 PMZ_0037207-RA.p2	PMZ_0031257-RA.p1 ENSMUST00000052556	ENSMUST00000003436
OG0001096 MSTRG.6254.1.p1 ENSMUST00000169712	ENSMUST00000116279
OG0001097 PMZ_0029146-RA.p2 ENSMUST00000108070	ENSMUST00000168989
OG0001098 PMZ_0034775-RA.p1 ENSMUST00000046157	ENSMUST00000091282	ENSMUST00000039447	ENSMUST00000089017
OG0001099 MSTRG.2881.6.p1	MSTRG.9418.1.p1	MSTRG.18300.1.p1	PMZ_0030641-RA.p1 ENSMUST00000199876	ENSMUST00000007814	ENSMUST00000055244
OG0001100 MSTRG.2619.1.p1	PMZ_0047937-RA.p1	PMZ_0043206-RA.p1	PMZ_0045546-RA.p1	PMZ_0045547-RA.p1 ENSMUST00000031172
OG0001101 MSTRG.5119.1.p1 ENSMUST00000110124
OG0001102 MSTRG.331.1.p1 ENSMUST00000088174
OG0001103 PMZ_0026166-RA.p1 ENSMUST00000043141
OG0001105 PMZ_0004444-RA.p1	PMZ_0021704-RA.p1 ENSMUST00000095784
OG0001108 PMZ_0031231-RA.p1 ENSMUST00000036069
OG0001109 PMZ_0019938-RA.p1	PMZ_0037641-RA.p1 ENSMUST00000071880
OG0001112 PMZ_0031564-RA.p1 ENSMUST00000178543	ENSMUST00000112848
OG0001112 MSTRG.4837.1.p1 ENSMUST00000111944
OG0001113 PMZ_0029456-RA.p1 ENSMUST00000028981	ENSMUST00000025127	ENSMUST00000031058
OG0001114 MSTRG.8611.1.p1 ENSMUST00000061970
OG0001115 MSTRG.5854.5.p1 ENSMUST00000204591
OG0001115 PMZ_0042505-RA.p1	PMZ_0009924-RA.p1 ENSMUST00000226068
OG0001116 MSTRG.1389.3.p1 ENSMUST00000211672
OG0001116 MSTRG.7189.2.p1	MSTRG.23183.1.p1 ENSMUST00000110730	ENSMUST00000209656
OG0001117 PMZ_0022914-RA.p1	PMZ_0038325-RA.p1 ENSMUST00000190212	ENSMUST00000172222	ENSMUST00000036331
OG0001118 MSTRG.16021.1.p2	PMZ_0026341-RA.p1 ENSMUST00000043313
OG0001119 PMZ_0022488-RA.p1	PMZ_0014287-RA.p1	PMZ_0029093-RA.p1	MSTRG.23501.1.p1 ENSMUST00000102557	ENSMUST00000030834	ENSMUST00000018610
OG0001120 MSTRG.10772.1.p1 ENSMUST00000219826
OG0001121 PMZ_0028735-RA.p1	MSTRG.8387.1.p1 ENSMUST00000035264
OG0001122 MSTRG.7782.2.p1 ENSMUST00000216692	ENSMUST00000030464	ENSMUST00000055518	ENSMUST00000034296
OG0001123 PMZ_0043411-RA.p1 ENSMUST00000026259	ENSMUST00000042587	ENSMUST00000021968
OG0001124 MSTRG.4829.2.p1 ENSMUST00000035842	ENSMUST00000103182
OG0001125 PMZ_0046643-RA.p1 ENSMUST00000032388	ENSMUST00000209500
OG0001126 PMZ_0045536-RA.p1 ENSMUST00000170578	ENSMUST00000049208	ENSMUST00000094312
OG0001127 MSTRG.20774.5.p1 ENSMUST00000180248	ENSMUST00000172000	ENSMUST00000036744
OG0001128 MSTRG.21219.1.p5	MSTRG.21222.4.p1	PMZ_0008016-RA.p1 ENSMUST00000092969
OG0001128 MSTRG.21167.2.p6	PMZ_0038216-RA.p1 ENSMUST00000026601	ENSMUST00000112551
OG0001129 MSTRG.7256.1.p2 ENSMUST00000153031	ENSMUST00000072008	ENSMUST00000034060
OG0001130 MSTRG.3736.1.p1 ENSMUST00000028727
OG0001130 PMZ_0042601-RA.p1 ENSMUST00000116437
OG0001131 MSTRG.2161.1.p1	PMZ_0028649-RA.p1	MSTRG.20328.1.p1	PMZ_0003621-RA.p1 ENSMUST00000035083	ENSMUST00000017544
OG0001131 MSTRG.14468.1.p1 ENSMUST00000035839
OG0001132 PMZ_0028299-RA.p1	MSTRG.948.1.p1 ENSMUST00000033325
OG0001132 PMZ_0005243-RA.p1	MSTRG.5438.1.p1 ENSMUST00000002327
OG0001133 PMZ_0040581-RA.p1	MSTRG.6042.1.p1 ENSMUST00000048934
OG0001134 PMZ_0036184-RA.p1 ENSMUST00000105644
OG0001135 PMZ_0040734-RA.p1	MSTRG.9246.2.p1 ENSMUST00000046266	ENSMUST00000108509
OG0001136 MSTRG.7106.1.p1	PMZ_0037153-RA.p1	PMZ_0030845-RA.p1 ENSMUST00000109157	ENSMUST00000060303	ENSMUST00000021641
OG0001137 MSTRG.14725.1.p1 ENSMUST00000089185	ENSMUST00000084238	ENSMUST00000037960
OG0001138 PMZ_0046046-RA.p1 ENSMUST00000107270	ENSMUST00000076635	ENSMUST00000098576	ENSMUST00000061617
OG0001139 PMZ_0028199-RA.p1 ENSMUST00000024119	ENSMUST00000038053
OG0001140 PMZ_0044316-RA.p1 ENSMUST00000001384	ENSMUST00000004784
OG0001140 PMZ_0047786-RA.p1 ENSMUST00000029773
OG0001142 MSTRG.18880.2.p1 ENSMUST00000159747	ENSMUST00000113884	ENSMUST00000160973
OG0001144 MSTRG.7655.3.p1 ENSMUST00000037958	ENSMUST00000036074	ENSMUST00000105373
OG0001145 MSTRG.6814.5.p1	MSTRG.11202.2.p1 ENSMUST00000017576
OG0001146 MSTRG.8104.2.p1 ENSMUST00000217198	ENSMUST00000051309	ENSMUST00000028177
OG0001147 MSTRG.1834.2.p1	PMZ_0034619-RA.p1	MSTRG.10745.1.p1 ENSMUST00000001965	ENSMUST00000036092	ENSMUST00000075052
OG0001148 MSTRG.20933.1.p1 ENSMUST00000159278	ENSMUST00000042352
OG0001150 PMZ_0043720-RA.p1 ENSMUST00000070375
OG0001150 MSTRG.149.2.p1 ENSMUST00000224594
OG0001150 MSTRG.652.1.p5 ENSMUST00000028883
OG0001151 MSTRG.15043.1.p1 ENSMUST00000029030
OG0001152 PMZ_0030791-RA.p1	PMZ_0039088-RA.p1	PMZ_0037542-RA.p1	PMZ_0041383-RA.p1 ENSMUST00000168043	ENSMUST00000001703	ENSMUST00000019749
OG0001153 MSTRG.1011.1.p1	MSTRG.10787.2.p2	MSTRG.6412.3.p1 ENSMUST00000105854	ENSMUST00000033842
OG0001154 PMZ_0043634-RA.p1	PMZ_0035751-RA.p1 ENSMUST00000033741	ENSMUST00000177948
OG0001154 MSTRG.16219.2.p2	PMZ_0034472-RA.p1 ENSMUST00000105287
OG0001158 MSTRG.5903.2.p1	MSTRG.9059.1.p1 ENSMUST00000114107	ENSMUST00000088744	ENSMUST00000068150
OG0001159 MSTRG.11810.2.p1	MSTRG.22273.1.p1 ENSMUST00000039557	ENSMUST00000099133	ENSMUST00000024840
OG0001160 PMZ_0044932-RA.p1	MSTRG.13966.2.p1	PMZ_0032656-RA.p1 ENSMUST00000145664	ENSMUST00000232180
OG0001161 PMZ_0040800-RA.p1	PMZ_0042060-RA.p1	PMZ_0008504-RA.p1 ENSMUST00000028836	ENSMUST00000100676
OG0001163 PMZ_0019008-RA.p1	MSTRG.9066.5.p1	PMZ_0041411-RA.p1	PMZ_0044762-RA.p1	PMZ_0037646-RA.p1 ENSMUST00000040159
OG0001164 MSTRG.22213.1.p2	MSTRG.15770.6.p1 ENSMUST00000115616	ENSMUST00000105365
OG0001165 PMZ_0039003-RA.p1 ENSMUST00000034590
OG0001167 MSTRG.13005.2.p1 ENSMUST00000190422	ENSMUST00000099224
OG0001167 MSTRG.3313.1.p1 ENSMUST00000056919
OG0001168 MSTRG.1097.1.p1 ENSMUST00000097561
OG0001168 PMZ_0002483-RA.p1 ENSMUST00000220409
OG0001169 PMZ_0037499-RA.p1	PMZ_0040420-RA.p1	PMZ_0039352-RA.p1 ENSMUST00000071065
OG0001170 MSTRG.10072.1.p1	MSTRG.21054.2.p1 ENSMUST00000099166
OG0001170 MSTRG.19764.1.p1 ENSMUST00000045108	ENSMUST00000091190	ENSMUST00000000804
OG0001171 PMZ_0021568-RA.p1 ENSMUST00000014917
OG0001172 PMZ_0044295-RA.p1 ENSMUST00000147914
OG0001172 PMZ_0003167-RA.p1 ENSMUST00000090178	ENSMUST00000025208
OG0001173 PMZ_0019089-RA.p1 ENSMUST00000108231	ENSMUST00000118623
OG0001174 MSTRG.279.1.p1 ENSMUST00000001319	ENSMUST00000052839	ENSMUST00000004036
OG0001175 PMZ_0017865-RA.p1	PMZ_0033601-RA.p1 ENSMUST00000001583	ENSMUST00000093454
OG0001176 MSTRG.10187.2.p1 ENSMUST00000061013	ENSMUST00000045736	ENSMUST00000096385
OG0001177 PMZ_0035744-RA.p2	MSTRG.8541.2.p1 ENSMUST00000031655
OG0001178 PMZ_0026135-RA.p1 ENSMUST00000032732	ENSMUST00000057798	ENSMUST00000025830
OG0001179 MSTRG.214.6.p1 ENSMUST00000223061
OG0001179 MSTRG.6398.2.p1	PMZ_0047255-RA.p1 ENSMUST00000063838
OG0001180 MSTRG.8618.2.p1 ENSMUST00000107678
OG0001181 PMZ_0028219-RA.p1 ENSMUST00000044451
OG0001182 PMZ_0028807-RA.p1	PMZ_0042967-RA.p1 ENSMUST00000112238
OG0001182 PMZ_0002495-RA.p1 ENSMUST00000085108
OG0001184 MSTRG.14526.2.p1 ENSMUST00000107749
OG0001184 PMZ_0008153-RA.p1	PMZ_0034258-RA.p1	MSTRG.21617.2.p3 ENSMUST00000025338
OG0001185 PMZ_0033433-RA.p1 ENSMUST00000213887
OG0001186 PMZ_0045184-RA.p1	MSTRG.18949.1.p1	PMZ_0047321-RA.p1 ENSMUST00000069360	ENSMUST00000176912
OG0001187 PMZ_0043546-RA.p1	MSTRG.1830.7.p1 ENSMUST00000093321	ENSMUST00000019456	ENSMUST00000028252
OG0001189 PMZ_0023204-RA.p1	PMZ_0037669-RA.p1 ENSMUST00000003762	ENSMUST00000176144	ENSMUST00000050544
OG0001190 MSTRG.4259.1.p1 ENSMUST00000004051
OG0001190 MSTRG.19960.1.p1 ENSMUST00000023024	ENSMUST00000080885
OG0001192 PMZ_0005978-RA.p1 ENSMUST00000119310	ENSMUST00000020362	ENSMUST00000164954
OG0001192 PMZ_0040140-RA.p1 ENSMUST00000068233
OG0001195 MSTRG.15853.1.p1	MSTRG.7353.1.p1 ENSMUST00000113364	ENSMUST00000195826
OG0001196 PMZ_0048371-RA.p1	MSTRG.15031.1.p1 ENSMUST00000124093	ENSMUST00000081134
OG0001197 MSTRG.13738.3.p1 ENSMUST00000159572	ENSMUST00000005069
OG0001198 MSTRG.11703.5.p1 ENSMUST00000238715
OG0001198 PMZ_0012760-RA.p1 ENSMUST00000018614
OG0001199 MSTRG.21866.1.p1	MSTRG.24804.1.p1	PMZ_0035252-RA.p1	MSTRG.23640.1.p1	PMZ_0011154-RA.p1	MSTRG.24498.1.p1 ENSMUST00000065896
OG0001200 MSTRG.929.1.p1 ENSMUST00000044828	ENSMUST00000020350
OG0001201 MSTRG.13717.1.p1	PMZ_0039324-RA.p1 ENSMUST00000162280	ENSMUST00000080780	ENSMUST00000197992
OG0001202 PMZ_0036031-RA.p1	MSTRG.7966.1.p1 ENSMUST00000041730	ENSMUST00000111377
OG0001203 MSTRG.15387.1.p1	MSTRG.21768.1.p1 ENSMUST00000076236	ENSMUST00000213019
OG0001203 MSTRG.10143.1.p1 ENSMUST00000072889
OG0001204 PMZ_0041192-RA.p1 ENSMUST00000038628	ENSMUST00000220088
OG0001205 MSTRG.19490.2.p3 ENSMUST00000004683	ENSMUST00000039450	ENSMUST00000011152
OG0001207 MSTRG.1444.1.p1 ENSMUST00000026156	ENSMUST00000031555
OG0001207 MSTRG.4654.1.p1 ENSMUST00000018313
OG0001208 PMZ_0002795-RA.p1 ENSMUST00000038361
OG0001209 PMZ_0018783-RA.p1 ENSMUST00000052457
OG0001210 MSTRG.27088.1.p1 ENSMUST00000052965
OG0001211 MSTRG.8113.1.p1	PMZ_0044734-RA.p1	PMZ_0037151-RA.p1 ENSMUST00000027649	ENSMUST00000028084
OG0001212 PMZ_0042693-RA.p1 ENSMUST00000024931
OG0001213 MSTRG.18922.2.p1 ENSMUST00000025050	ENSMUST00000020217	ENSMUST00000103007	ENSMUST00000103006
OG0001214 MSTRG.7971.1.p1 ENSMUST00000019050
OG0001214 PMZ_0031824-RA.p1 ENSMUST00000009789
OG0001215 MSTRG.5655.2.p1	PMZ_0045990-RA.p1 ENSMUST00000036584	ENSMUST00000150843	ENSMUST00000018990
OG0001216 MSTRG.1996.1.p1 ENSMUST00000099992
OG0001216 MSTRG.5008.2.p1 ENSMUST00000066728
OG0001217 PMZ_0038091-RA.p1 ENSMUST00000115384	ENSMUST00000170711	ENSMUST00000109091
OG0001218 PMZ_0046701-RA.p1	MSTRG.23982.1.p1 ENSMUST00000043812	ENSMUST00000144258	ENSMUST00000045246
OG0001220 MSTRG.5831.1.p1 ENSMUST00000074113
OG0001220 MSTRG.6520.2.p1	MSTRG.16452.1.p1 ENSMUST00000028855
OG0001221 PMZ_0042046-RA.p1	MSTRG.21457.2.p1 ENSMUST00000096242	ENSMUST00000024773
OG0001222 PMZ_0021634-RA.p1 ENSMUST00000208577	ENSMUST00000022508
OG0001223 PMZ_0032069-RA.p1	PMZ_0042352-RA.p1 ENSMUST00000051301
OG0001225 MSTRG.12528.1.p1 ENSMUST00000174850	ENSMUST00000002444	ENSMUST00000005600
OG0001226 MSTRG.5884.2.p1	MSTRG.6662.1.p1 ENSMUST00000063771
OG0001227 MSTRG.5654.1.p1	MSTRG.6646.1.p1 ENSMUST00000164034	ENSMUST00000022665
OG0001228 MSTRG.15055.3.p1	MSTRG.21401.1.p1	MSTRG.21402.1.p1	MSTRG.561.1.p1	MSTRG.6225.2.p1 ENSMUST00000067947	ENSMUST00000220688
OG0001229 MSTRG.10016.4.p2 ENSMUST00000198965
OG0001229 MSTRG.12773.2.p1 ENSMUST00000119567	ENSMUST00000020643
OG0001230 MSTRG.6925.2.p1 ENSMUST00000033161
OG0001230 MSTRG.6926.1.p1 ENSMUST00000000221
OG0001230 MSTRG.11613.2.p1 ENSMUST00000081440
OG0001231 PMZ_0040994-RA.p1 ENSMUST00000106007
OG0001232 MSTRG.1672.1.p1 ENSMUST00000070726
OG0001233 MSTRG.12277.1.p1 ENSMUST00000044019
OG0001233 MSTRG.19938.1.p1 ENSMUST00000039956
OG0001234 MSTRG.6504.1.p1	PMZ_0023928-RA.p1 ENSMUST00000025993	ENSMUST00000174421	ENSMUST00000069837
OG0001235 MSTRG.6563.1.p1 ENSMUST00000026537
OG0001235 MSTRG.6564.1.p1 ENSMUST00000110186
OG0001236 MSTRG.5671.2.p1 ENSMUST00000102821
OG0001236 PMZ_0030451-RA.p1	PMZ_0046942-RA.p1 ENSMUST00000051691
OG0001237 PMZ_0032995-RA.p1 ENSMUST00000178317	ENSMUST00000187892	ENSMUST00000186197	ENSMUST00000190264	ENSMUST00000168769	ENSMUST00000218922	ENSMUST00000177945	ENSMUST00000219159	ENSMUST00000170919	ENSMUST00000181287	ENSMUST00000177792	ENSMUST00000179258	ENSMUST00000181179	ENSMUST00000180568	ENSMUST00000163113	ENSMUST00000081527	ENSMUST00000026125
OG0001238 MSTRG.15282.1.p1 ENSMUST00000023434	ENSMUST00000034878	ENSMUST00000042975
OG0001239 MSTRG.2220.4.p1 ENSMUST00000028398
OG0001240 MSTRG.23553.1.p5 ENSMUST00000231397	ENSMUST00000070059	ENSMUST00000084966
OG0001241 MSTRG.10514.1.p1 ENSMUST00000056176
OG0001241 MSTRG.8126.2.p2	MSTRG.8127.1.p1	MSTRG.21569.2.p1 ENSMUST00000005889	ENSMUST00000046864
OG0001243 MSTRG.4815.1.p1 ENSMUST00000203775
OG0001245 MSTRG.15292.1.p1 ENSMUST00000064234	ENSMUST00000117399	ENSMUST00000000590
OG0001246 MSTRG.5377.1.p2 ENSMUST00000209984	ENSMUST00000014545	ENSMUST00000189788	ENSMUST00000032373
OG0001247 MSTRG.21705.1.p1 ENSMUST00000169114	ENSMUST00000041047
OG0001248 MSTRG.1783.1.p1	MSTRG.25895.1.p2	PMZ_0034951-RA.p1	MSTRG.24709.1.p1	MSTRG.23392.1.p1	MSTRG.26512.1.p1 ENSMUST00000107724
OG0001248 MSTRG.10715.1.p1	PMZ_0048838-RA.p1 ENSMUST00000132484
OG0001249 PMZ_0040656-RA.p2	MSTRG.6109.1.p1 ENSMUST00000037119
OG0001250 MSTRG.1506.1.p1 ENSMUST00000042412
OG0001250 PMZ_0031812-RA.p1 ENSMUST00000019924
OG0001251 MSTRG.13975.1.p1 ENSMUST00000197431	ENSMUST00000061796	ENSMUST00000052090
OG0001252 MSTRG.5614.1.p1	PMZ_0042426-RA.p3 ENSMUST00000021922	ENSMUST00000063116	ENSMUST00000172775
OG0001253 MSTRG.10841.1.p1	MSTRG.8281.1.p1 ENSMUST00000044217
OG0001253 PMZ_0040559-RA.p1	MSTRG.3696.7.p1 ENSMUST00000215295
OG0001254 MSTRG.7169.2.p1 ENSMUST00000166615	ENSMUST00000108246	ENSMUST00000029126
OG0001255 MSTRG.11378.1.p1	MSTRG.22935.1.p1	PMZ_0030711-RA.p1 ENSMUST00000120705
OG0001255 MSTRG.19053.1.p2 ENSMUST00000041042	ENSMUST00000235450
OG0001256 MSTRG.8653.1.p1	MSTRG.7345.1.p8 ENSMUST00000039545	ENSMUST00000228216	ENSMUST00000166409
OG0001257 MSTRG.17077.1.p1 ENSMUST00000045068	ENSMUST00000025397
OG0001258 PMZ_0027599-RA.p1 ENSMUST00000044359	ENSMUST00000014642	ENSMUST00000227863
OG0001260 PMZ_0032329-RA.p1	PMZ_0028464-RA.p2 ENSMUST00000166163
OG0001261 MSTRG.921.1.p1 ENSMUST00000061828
OG0001261 MSTRG.3497.2.p1	MSTRG.10267.1.p1	PMZ_0038279-RA.p1 ENSMUST00000077962	ENSMUST00000109191
OG0001262 MSTRG.10682.1.p2 ENSMUST00000114434	ENSMUST00000093944
OG0001263 PMZ_0014254-RA.p1 ENSMUST00000062241	ENSMUST00000049023	ENSMUST00000112161
OG0001272 PMZ_0028020-RA.p1 ENSMUST00000097425
OG0001273 PMZ_0002011-RA.p1	MSTRG.1627.1.p1	PMZ_0039052-RA.p1 ENSMUST00000162948	ENSMUST00000031837	ENSMUST00000184917	ENSMUST00000041095	ENSMUST00000103105
OG0001274 PMZ_0029018-RA.p1 ENSMUST00000046371	ENSMUST00000106473
OG0001274 PMZ_0032780-RA.p2 ENSMUST00000076670
OG0001275 MSTRG.24490.1.p3 ENSMUST00000033549
OG0001276 MSTRG.15768.5.p1 ENSMUST00000029257	ENSMUST00000101527	ENSMUST00000091237
OG0001277 PMZ_0040054-RA.p1	PMZ_0043301-RA.p1	PMZ_0045094-RA.p1 ENSMUST00000074370
OG0001277 MSTRG.4623.2.p1 ENSMUST00000052915
OG0001279 MSTRG.4864.3.p1 ENSMUST00000093517
OG0001279 PMZ_0001508-RA.p1	MSTRG.4920.2.p1 ENSMUST00000026062
OG0001280 PMZ_0039364-RA.p1 ENSMUST00000227879
OG0001280 PMZ_0044624-RA.p1 ENSMUST00000043822	ENSMUST00000206720
OG0001281 MSTRG.13885.5.p1 ENSMUST00000024709	ENSMUST00000097891	ENSMUST00000073094
OG0001282 MSTRG.2570.1.p1	PMZ_0048686-RA.p1	PMZ_0035769-RA.p1	PMZ_0048856-RA.p1	PMZ_0048866-RA.p1	PMZ_0037140-RA.p1	PMZ_0036158-RA.p1	PMZ_0048584-RA.p1	PMZ_0048585-RA.p1	PMZ_0027432-RA.p1	PMZ_0048717-RA.p1	PMZ_0037500-RA.p1	PMZ_0035730-RA.p1	PMZ_0048664-RA.p1	PMZ_0048809-RA.p1	PMZ_0048986-RA.p1 ENSMUST00000006565
OG0001284 MSTRG.1386.1.p1 ENSMUST00000115746	ENSMUST00000000619	ENSMUST00000004430
OG0001285 MSTRG.13354.1.p3	MSTRG.9455.1.p2 ENSMUST00000209607	ENSMUST00000025805
OG0001285 PMZ_0044174-RA.p1 ENSMUST00000146629
OG0001286 PMZ_0044229-RA.p1 ENSMUST00000167741
OG0001286 PMZ_0004740-RA.p1 ENSMUST00000208441	ENSMUST00000034881
OG0001287 MSTRG.12247.2.p1 ENSMUST00000096066	ENSMUST00000049251	ENSMUST00000031806	ENSMUST00000062758
OG0001288 MSTRG.8912.2.p1 ENSMUST00000041203	ENSMUST00000024805	ENSMUST00000064391
OG0001289 MSTRG.17102.5.p1	MSTRG.17247.2.p1 ENSMUST00000029547
OG0001289 MSTRG.2704.1.p1 ENSMUST00000167751	ENSMUST00000117422
OG0001290 MSTRG.4542.1.p1	PMZ_0046805-RA.p1	MSTRG.23179.1.p1	PMZ_0038027-RA.p1 ENSMUST00000023165	ENSMUST00000068387
OG0001291 MSTRG.17868.3.p1	PMZ_0029061-RA.p1 ENSMUST00000215916	ENSMUST00000122912	ENSMUST00000061457
OG0001293 MSTRG.10478.2.p1 ENSMUST00000168527	ENSMUST00000011623	ENSMUST00000102787
OG0001294 MSTRG.1965.1.p1 ENSMUST00000061866	ENSMUST00000119972	ENSMUST00000057236	ENSMUST00000008733
OG0001295 MSTRG.12475.4.p1 ENSMUST00000025831
OG0001295 PMZ_0026195-RA.p1 ENSMUST00000217336	ENSMUST00000127417
OG0001296 MSTRG.8555.2.p1 ENSMUST00000022718	ENSMUST00000034029
OG0001297 PMZ_0045921-RA.p1	PMZ_0044683-RA.p1	PMZ_0034868-RA.p1 ENSMUST00000201471	ENSMUST00000031901
OG0001298 PMZ_0043283-RA.p1 ENSMUST00000093907
OG0001299 PMZ_0041292-RA.p1 ENSMUST00000026445
OG0001300 PMZ_0042134-RA.p1 ENSMUST00000115491
OG0001300 MSTRG.8742.1.p2	PMZ_0011527-RA.p1 ENSMUST00000070316	ENSMUST00000101122
OG0001301 PMZ_0026626-RA.p1 ENSMUST00000022953
OG0001301 PMZ_0026267-RA.p1	MSTRG.20689.2.p1 ENSMUST00000027337
OG0001302 MSTRG.3772.1.p1 ENSMUST00000059341
OG0001302 PMZ_0046173-RA.p1 ENSMUST00000019954
OG0001303 PMZ_0038370-RA.p1 ENSMUST00000039234
OG0001304 MSTRG.5905.1.p1 ENSMUST00000213610	ENSMUST00000131615	ENSMUST00000047689
OG0001305 MSTRG.6284.1.p1	PMZ_0029950-RA.p1 ENSMUST00000037313	ENSMUST00000057613	ENSMUST00000040162
OG0001306 MSTRG.6149.1.p1 ENSMUST00000146623
OG0001306 PMZ_0029341-RA.p1 ENSMUST00000023760
OG0001308 PMZ_0031153-RA.p1 ENSMUST00000148558	ENSMUST00000136465	ENSMUST00000162747
OG0001311 MSTRG.12286.1.p1	PMZ_0048320-RA.p1	MSTRG.23693.1.p1 ENSMUST00000162746
OG0001314 MSTRG.6606.1.p1 ENSMUST00000047331	ENSMUST00000198518	ENSMUST00000039750
OG0001315 PMZ_0035276-RA.p1 ENSMUST00000164600
OG0001315 PMZ_0048473-RA.p1 ENSMUST00000017488
OG0001317 MSTRG.627.1.p1 ENSMUST00000045921	ENSMUST00000030408
OG0001318 PMZ_0021690-RA.p1 ENSMUST00000093902
OG0001319 PMZ_0043641-RA.p1 ENSMUST00000016110
OG0001320 MSTRG.14671.1.p1 ENSMUST00000043094
OG0001321 MSTRG.10500.1.p1 ENSMUST00000037580
OG0001322 PMZ_0043378-RA.p1 ENSMUST00000017090
OG0001323 MSTRG.525.1.p1 ENSMUST00000092639
OG0001323 PMZ_0006020-RA.p1 ENSMUST00000035471
OG0001324 PMZ_0026631-RA.p1	MSTRG.530.1.p1	MSTRG.22215.2.p4	MSTRG.2329.1.p1	PMZ_0040232-RA.p1	PMZ_0043523-RA.p1	PMZ_0029758-RA.p1 ENSMUST00000188211	ENSMUST00000100206
OG0001325 PMZ_0004916-RA.p1 ENSMUST00000238522	ENSMUST00000238398
OG0001326 PMZ_0033044-RA.p1 ENSMUST00000238785
OG0001327 MSTRG.6314.3.p1 ENSMUST00000067124	ENSMUST00000109457	ENSMUST00000126681
OG0001328 MSTRG.2507.1.p1	MSTRG.23007.1.p1	PMZ_0047494-RA.p1 ENSMUST00000078090
OG0001328 MSTRG.9817.1.p1 ENSMUST00000025053
OG0001329 MSTRG.12442.1.p1	PMZ_0037924-RA.p2 ENSMUST00000003438	ENSMUST00000102975	ENSMUST00000030477
OG0001330 PMZ_0014792-RA.p1	MSTRG.12172.1.p1 ENSMUST00000096240	ENSMUST00000067826	ENSMUST00000009099
OG0001331 MSTRG.14340.1.p2 ENSMUST00000095464
OG0001331 MSTRG.1127.5.p1 ENSMUST00000049968	ENSMUST00000106049
OG0001332 PMZ_0045005-RA.p2 ENSMUST00000026409	ENSMUST00000027266	ENSMUST00000190734
OG0001332 PMZ_0040257-RA.p1 ENSMUST00000052919
OG0001333 MSTRG.18706.1.p1 ENSMUST00000093195	ENSMUST00000052125	ENSMUST00000070219
OG0001334 MSTRG.4896.1.p1	PMZ_0037276-RA.p1 ENSMUST00000048129
OG0001334 PMZ_0008974-RA.p1 ENSMUST00000076946	ENSMUST00000086056
OG0001335 MSTRG.9316.3.p1	MSTRG.8411.1.p1	PMZ_0047274-RA.p1 ENSMUST00000102524
OG0001335 MSTRG.3746.1.p1 ENSMUST00000025912	ENSMUST00000110116
OG0001336 PMZ_0030056-RA.p1	PMZ_0045681-RA.p1 ENSMUST00000123539	ENSMUST00000108557
OG0001337 PMZ_0015279-RA.p1	PMZ_0032508-RA.p1 ENSMUST00000080217	ENSMUST00000021514
OG0001338 PMZ_0037729-RA.p1 ENSMUST00000028087
OG0001339 MSTRG.21014.1.p2	MSTRG.21015.1.p1 ENSMUST00000003620
OG0001340 MSTRG.8987.1.p1 ENSMUST00000166716
OG0001340 MSTRG.14464.3.p1 ENSMUST00000027083
OG0001341 PMZ_0044661-RA.p1	PMZ_0044784-RA.p1 ENSMUST00000054547
OG0001341 MSTRG.22054.1.p1 ENSMUST00000171549
OG0001342 MSTRG.7469.2.p1	PMZ_0027281-RA.p1 ENSMUST00000226244
OG0001342 PMZ_0013615-RA.p1	MSTRG.22405.1.p1 ENSMUST00000228797
OG0001343 MSTRG.11690.2.p1 ENSMUST00000238457
OG0001343 MSTRG.11670.4.p1 ENSMUST00000105835
OG0001344 MSTRG.4927.2.p1 ENSMUST00000195708	ENSMUST00000101206
OG0001346 MSTRG.10857.1.p1	MSTRG.3802.1.p1 ENSMUST00000084968	ENSMUST00000066646	ENSMUST00000192866
OG0001347 MSTRG.2836.1.p1 ENSMUST00000045791
OG0001347 MSTRG.9809.2.p1 ENSMUST00000022197
OG0001348 PMZ_0044129-RA.p1 ENSMUST00000043089
OG0001349 MSTRG.18849.1.p1	PMZ_0040789-RA.p1 ENSMUST00000220899	ENSMUST00000109586
OG0001350 MSTRG.22606.1.p1 ENSMUST00000102866
OG0001350 PMZ_0046051-RA.p1 ENSMUST00000061372	ENSMUST00000099194	ENSMUST00000047935	ENSMUST00000042021
OG0001351 PMZ_0013991-RA.p1 ENSMUST00000047075	ENSMUST00000154987
OG0001351 PMZ_0033245-RA.p1 ENSMUST00000056053
OG0001352 PMZ_0031575-RA.p2 ENSMUST00000088386
OG0001354 PMZ_0001310-RA.p1 ENSMUST00000044954
OG0001354 MSTRG.8262.1.p1 ENSMUST00000061093
OG0001355 MSTRG.12234.3.p2 ENSMUST00000115663
OG0001355 PMZ_0043837-RA.p1	PMZ_0047026-RA.p1	PMZ_0038406-RA.p1 ENSMUST00000120120
OG0001356 MSTRG.417.1.p1 ENSMUST00000095712
OG0001357 MSTRG.13076.2.p1 ENSMUST00000195970
OG0001358 PMZ_0028481-RA.p1	MSTRG.22934.1.p1	PMZ_0011762-RA.p1	MSTRG.23667.1.p1 ENSMUST00000098948
OG0001359 MSTRG.16493.1.p1	MSTRG.10941.1.p1	MSTRG.10940.1.p4 ENSMUST00000233344
OG0001359 PMZ_0028646-RA.p1 ENSMUST00000110347
OG0001360 MSTRG.11432.1.p1	MSTRG.11434.1.p1 ENSMUST00000050226
OG0001361 MSTRG.4435.2.p1 ENSMUST00000054491	ENSMUST00000116652
OG0001361 PMZ_0032882-RA.p1 ENSMUST00000079652
OG0001362 MSTRG.2981.1.p1 ENSMUST00000181283
OG0001362 PMZ_0042757-RA.p1 ENSMUST00000236794	ENSMUST00000159592
OG0001363 PMZ_0041572-RA.p1 ENSMUST00000094836	ENSMUST00000045477
OG0001364 MSTRG.8038.1.p1 ENSMUST00000077458	ENSMUST00000004745	ENSMUST00000102621
OG0001365 PMZ_0029237-RA.p1	MSTRG.24762.1.p1 ENSMUST00000096040
OG0001367 MSTRG.12781.1.p1	PMZ_0038894-RA.p1 ENSMUST00000196398	ENSMUST00000174189	ENSMUST00000186548
OG0001368 MSTRG.166.1.p1 ENSMUST00000037998
OG0001368 MSTRG.4352.1.p1 ENSMUST00000058994	ENSMUST00000027068
OG0001369 MSTRG.5543.2.p1 ENSMUST00000005705	ENSMUST00000029444	ENSMUST00000031859
OG0001370 PMZ_0014897-RA.p1 ENSMUST00000074783
OG0001370 PMZ_0015124-RA.p2	PMZ_0018303-RA.p1	PMZ_0047504-RA.p1 ENSMUST00000113532
OG0001371 MSTRG.4116.2.p1	PMZ_0037703-RA.p1 ENSMUST00000035237	ENSMUST00000033383
OG0001372 MSTRG.4941.1.p1 ENSMUST00000022293	ENSMUST00000179233	ENSMUST00000020673
OG0001373 MSTRG.4350.2.p2	PMZ_0044851-RA.p1 ENSMUST00000066994	ENSMUST00000041124
OG0001374 PMZ_0008869-RA.p1 ENSMUST00000019482	ENSMUST00000107353	ENSMUST00000235822
OG0001377 MSTRG.2088.3.p1	PMZ_0035898-RA.p1	MSTRG.19398.1.p1	PMZ_0037826-RA.p1	MSTRG.21903.1.p1 ENSMUST00000045291
OG0001377 MSTRG.23335.1.p1 ENSMUST00000178486
OG0001378 MSTRG.7514.1.p1 ENSMUST00000086556	ENSMUST00000008542
OG0001379 PMZ_0010349-RA.p1 ENSMUST00000069695	ENSMUST00000086363
OG0001380 MSTRG.59.2.p2 ENSMUST00000022895	ENSMUST00000105855	ENSMUST00000085553
OG0001382 PMZ_0034169-RA.p1 ENSMUST00000082235
OG0001382 PMZ_0040076-RA.p1	PMZ_0004694-RA.p1 ENSMUST00000024707
OG0001383 PMZ_0009955-RA.p1 ENSMUST00000025497
OG0001383 MSTRG.2650.1.p1 ENSMUST00000103234
OG0001384 MSTRG.1674.1.p1	PMZ_0045851-RA.p1	MSTRG.2382.1.p3 ENSMUST00000081851	ENSMUST00000030032
OG0001385 PMZ_0029990-RA.p1 ENSMUST00000025092
OG0001385 MSTRG.5477.1.p1	PMZ_0033672-RA.p1 ENSMUST00000180886
OG0001386 MSTRG.6323.1.p1	MSTRG.607.1.p1 ENSMUST00000067417	ENSMUST00000047762	ENSMUST00000015771
OG0001387 PMZ_0039341-RA.p1 ENSMUST00000044752
OG0001387 PMZ_0047479-RA.p1 ENSMUST00000002740	ENSMUST00000070816
OG0001388 MSTRG.4651.1.p1 ENSMUST00000059619
OG0001388 PMZ_0031581-RA.p1 ENSMUST00000076831
OG0001388 PMZ_0040216-RA.p1 ENSMUST00000053536
OG0001390 MSTRG.7252.1.p1	PMZ_0038984-RA.p1	MSTRG.23079.1.p1	MSTRG.26692.1.p1 ENSMUST00000025523	ENSMUST00000005815
OG0001392 MSTRG.446.1.p1	MSTRG.14757.1.p2	PMZ_0036749-RA.p1 ENSMUST00000089332	ENSMUST00000105511	ENSMUST00000070132
OG0001393 PMZ_0030161-RA.p2	PMZ_0032293-RA.p1 ENSMUST00000018437	ENSMUST00000066882	ENSMUST00000054146
OG0001394 PMZ_0040006-RA.p1	PMZ_0001911-RA.p1 ENSMUST00000182625	ENSMUST00000067230	ENSMUST00000079063
OG0001398 PMZ_0043792-RA.p2	PMZ_0030625-RA.p1	MSTRG.21937.1.p1 ENSMUST00000044850	ENSMUST00000100287	ENSMUST00000020948	ENSMUST00000044003	ENSMUST00000043961
OG0001399 MSTRG.2199.4.p1	MSTRG.6077.2.p1	MSTRG.23816.1.p1 ENSMUST00000188618	ENSMUST00000178908
OG0001400 MSTRG.7391.1.p1	PMZ_0045247-RA.p2 ENSMUST00000042042
OG0001401 MSTRG.8233.1.p2 ENSMUST00000102547	ENSMUST00000030039
OG0001402 PMZ_0002712-RA.p1	PMZ_0007934-RA.p1 ENSMUST00000058943	ENSMUST00000185470	ENSMUST00000061594
OG0001403 MSTRG.18354.1.p1 ENSMUST00000006828	ENSMUST00000072634
OG0001404 PMZ_0009828-RA.p1	MSTRG.3763.2.p1	MSTRG.9293.2.p1	MSTRG.16585.1.p1 ENSMUST00000219443	ENSMUST00000171937
OG0001405 PMZ_0030361-RA.p1 ENSMUST00000084698	ENSMUST00000019708	ENSMUST00000171444
OG0001406 PMZ_0045630-RA.p1 ENSMUST00000175866
OG0001406 PMZ_0003317-RA.p1 ENSMUST00000220518
OG0001407 MSTRG.9303.2.p1 ENSMUST00000021466	ENSMUST00000068282	ENSMUST00000025668
OG0001408 PMZ_0002153-RA.p1 ENSMUST00000077659	ENSMUST00000168747
OG0001409 PMZ_0041859-RA.p1 ENSMUST00000185641	ENSMUST00000111996
OG0001409 PMZ_0018562-RA.p1 ENSMUST00000107686
OG0001410 MSTRG.4128.1.p1	PMZ_0014316-RA.p1	MSTRG.16422.3.p1 ENSMUST00000164988	ENSMUST00000039370
OG0001411 MSTRG.6360.1.p1	MSTRG.6476.2.p1 ENSMUST00000060710	ENSMUST00000094324	ENSMUST00000028804
OG0001412 PMZ_0037241-RA.p1 ENSMUST00000096090	ENSMUST00000079184	ENSMUST00000023619	ENSMUST00000068182	ENSMUST00000089628	ENSMUST00000042097	ENSMUST00000096089	ENSMUST00000114850	ENSMUST00000114858	ENSMUST00000063539	ENSMUST00000005185
OG0001413 PMZ_0034328-RA.p1 ENSMUST00000169570	ENSMUST00000079746
OG0001414 MSTRG.1761.1.p1 ENSMUST00000105256
OG0001414 PMZ_0002892-RA.p1 ENSMUST00000073109
OG0001414 PMZ_0002742-RA.p2 ENSMUST00000027367
OG0001415 MSTRG.7758.1.p2	MSTRG.12400.1.p1	PMZ_0035335-RA.p1 ENSMUST00000055125
OG0001416 PMZ_0019127-RA.p1	PMZ_0036487-RA.p1 ENSMUST00000118163	ENSMUST00000041772
OG0001418 MSTRG.138.11.p1	PMZ_0048188-RA.p1 ENSMUST00000183034	ENSMUST00000097897
OG0001419 MSTRG.12678.1.p2 ENSMUST00000033880	ENSMUST00000036765	ENSMUST00000020288
OG0001420 PMZ_0002847-RA.p1	MSTRG.21023.1.p1 ENSMUST00000203828	ENSMUST00000115460
OG0001421 MSTRG.8629.1.p1 ENSMUST00000194641	ENSMUST00000040131	ENSMUST00000033429
OG0001422 MSTRG.5740.1.p1	PMZ_0034089-RA.p1 ENSMUST00000045942	ENSMUST00000062216
OG0001423 MSTRG.2300.1.p1	PMZ_0008394-RA.p1	PMZ_0047006-RA.p1 ENSMUST00000106971
OG0001424 MSTRG.9140.1.p1 ENSMUST00000105230
OG0001424 MSTRG.9141.2.p1 ENSMUST00000219508
OG0001425 MSTRG.11382.1.p1	PMZ_0046975-RA.p1 ENSMUST00000176172
OG0001425 PMZ_0007867-RA.p1 ENSMUST00000086317
OG0001426 MSTRG.18617.3.p1	MSTRG.18630.1.p1	MSTRG.18629.4.p1 ENSMUST00000107112	ENSMUST00000087316
OG0001427 PMZ_0031852-RA.p1 ENSMUST00000168501	ENSMUST00000035540
OG0001427 MSTRG.12291.1.p1 ENSMUST00000002305
OG0001428 MSTRG.7574.1.p1	PMZ_0046904-RA.p1	MSTRG.23893.2.p1 ENSMUST00000023068
OG0001428 PMZ_0030517-RA.p1 ENSMUST00000045312
OG0001429 MSTRG.7816.1.p1	PMZ_0047830-RA.p1	PMZ_0047262-RA.p1	MSTRG.26134.1.p1 ENSMUST00000175776
OG0001429 MSTRG.12576.5.p1 ENSMUST00000163643
OG0001430 PMZ_0028985-RA.p1	PMZ_0041380-RA.p1	PMZ_0034011-RA.p1 ENSMUST00000031787	ENSMUST00000173623
OG0001431 PMZ_0039376-RA.p1 ENSMUST00000034014	ENSMUST00000022545	ENSMUST00000033581
OG0001432 PMZ_0027468-RA.p1	MSTRG.19971.1.p1 ENSMUST00000037097	ENSMUST00000014922
OG0001433 MSTRG.567.1.p2 ENSMUST00000030434	ENSMUST00000060212
OG0001434 MSTRG.3452.1.p3 ENSMUST00000034428
OG0001435 MSTRG.21346.1.p1 ENSMUST00000182079	ENSMUST00000184252	ENSMUST00000183831	ENSMUST00000117757	ENSMUST00000181173	ENSMUST00000212864
OG0001435 MSTRG.2909.2.p1 ENSMUST00000182634
OG0001437 PMZ_0044080-RA.p1 ENSMUST00000185956	ENSMUST00000025402
OG0001438 MSTRG.5000.1.p1 ENSMUST00000095852	ENSMUST00000043349
OG0001442 MSTRG.9426.1.p1 ENSMUST00000150639
OG0001444 MSTRG.5012.1.p1 ENSMUST00000121044
OG0001445 PMZ_0037945-RA.p1 ENSMUST00000028759
OG0001445 PMZ_0033050-RA.p1	PMZ_0030848-RA.p1 ENSMUST00000086639
OG0001446 MSTRG.13698.4.p1 ENSMUST00000106625	ENSMUST00000069538
OG0001447 MSTRG.13603.1.p1 ENSMUST00000023958	ENSMUST00000039990	ENSMUST00000102662
OG0001448 PMZ_0041895-RA.p1	PMZ_0040027-RA.p2 ENSMUST00000003971	ENSMUST00000020057	ENSMUST00000028583
OG0001449 MSTRG.9683.1.p2	MSTRG.13864.2.p1 ENSMUST00000033665	ENSMUST00000095806	ENSMUST00000030677
OG0001450 MSTRG.4612.4.p1	MSTRG.23775.1.p1 ENSMUST00000115229
OG0001450 MSTRG.19047.1.p1 ENSMUST00000041956
OG0001451 PMZ_0000423-RA.p1	PMZ_0044805-RA.p1 ENSMUST00000173495	ENSMUST00000105638
OG0001452 MSTRG.15929.1.p1 ENSMUST00000081567	ENSMUST00000028232	ENSMUST00000237189
OG0001453 PMZ_0033061-RA.p1 ENSMUST00000212171	ENSMUST00000070514	ENSMUST00000093470
OG0001454 MSTRG.7395.4.p1 ENSMUST00000029374
OG0001454 MSTRG.8537.5.p1 ENSMUST00000107635
OG0001455 PMZ_0046251-RA.p1	MSTRG.18065.1.p1 ENSMUST00000106575	ENSMUST00000048455
OG0001457 MSTRG.4508.2.p1	MSTRG.80.1.p1	MSTRG.81.1.p1 ENSMUST00000110329	ENSMUST00000106068	ENSMUST00000171737
OG0001458 MSTRG.16861.2.p1 ENSMUST00000061587
OG0001458 PMZ_0038613-RA.p2 ENSMUST00000051016
OG0001459 PMZ_0032431-RA.p1 ENSMUST00000026122
OG0001460 MSTRG.10852.1.p1	MSTRG.8341.1.p1 ENSMUST00000223502	ENSMUST00000025786
OG0001461 PMZ_0007061-RA.p1 ENSMUST00000021567	ENSMUST00000113615	ENSMUST00000047239
OG0001462 MSTRG.18851.1.p1 ENSMUST00000093290	ENSMUST00000073150	ENSMUST00000025834
OG0001463 MSTRG.5661.1.p1 ENSMUST00000070481	ENSMUST00000087321
OG0001464 PMZ_0029074-RA.p1	PMZ_0001312-RA.p1 ENSMUST00000025695	ENSMUST00000067976	ENSMUST00000021447
OG0001466 MSTRG.12181.1.p1 ENSMUST00000027302
OG0001466 MSTRG.4112.2.p1 ENSMUST00000029433	ENSMUST00000030556
OG0001467 PMZ_0044406-RA.p1 ENSMUST00000053918
OG0001467 PMZ_0031314-RA.p1 ENSMUST00000027802	ENSMUST00000026133
OG0001468 MSTRG.20205.2.p1 ENSMUST00000035155
OG0001469 MSTRG.8291.2.p1 ENSMUST00000025867	ENSMUST00000102864
OG0001470 PMZ_0033972-RA.p1	MSTRG.25509.1.p1	MSTRG.26636.1.p2 ENSMUST00000103029
OG0001470 MSTRG.6750.2.p1 ENSMUST00000020524
OG0001471 MSTRG.1772.1.p1 ENSMUST00000017288	ENSMUST00000003451	ENSMUST00000001347
OG0001472 PMZ_0044321-RA.p1 ENSMUST00000021918	ENSMUST00000039630
OG0001473 MSTRG.6555.2.p1 ENSMUST00000044858	ENSMUST00000077257	ENSMUST00000111384
OG0001474 PMZ_0014618-RA.p1 ENSMUST00000075510	ENSMUST00000182533	ENSMUST00000049263
OG0001475 MSTRG.16404.1.p1	MSTRG.20228.1.p1 ENSMUST00000120087
OG0001476 MSTRG.16579.3.p1 ENSMUST00000182214	ENSMUST00000056028
OG0001477 MSTRG.1305.1.p1	MSTRG.22425.1.p2 ENSMUST00000121148
OG0001477 MSTRG.20334.1.p1 ENSMUST00000077221	ENSMUST00000118896
OG0001478 MSTRG.9404.1.p1	PMZ_0041994-RA.p1	PMZ_0044212-RA.p1 ENSMUST00000162695	ENSMUST00000021519
OG0001479 MSTRG.3599.2.p1	MSTRG.3618.3.p1 ENSMUST00000024596	ENSMUST00000046959	ENSMUST00000024595
OG0001480 MSTRG.9913.3.p1 ENSMUST00000071985
OG0001481 MSTRG.2689.1.p1 ENSMUST00000041029
OG0001481 MSTRG.5184.2.p1	MSTRG.9664.1.p1 ENSMUST00000026999
OG0001482 MSTRG.15764.1.p1 ENSMUST00000170662
OG0001482 MSTRG.3573.1.p6	PMZ_0033765-RA.p1 ENSMUST00000054819
OG0001483 PMZ_0037982-RA.p2 ENSMUST00000121820
OG0001483 MSTRG.18976.1.p1 ENSMUST00000093480	ENSMUST00000185502
OG0001484 MSTRG.19005.8.p2	MSTRG.14684.3.p1 ENSMUST00000038213
OG0001484 MSTRG.15217.1.p5 ENSMUST00000114787
OG0001485 MSTRG.13064.1.p1 ENSMUST00000169862	ENSMUST00000041618
OG0001486 MSTRG.12458.1.p1 ENSMUST00000060864	ENSMUST00000045542
OG0001487 PMZ_0026936-RA.p1	PMZ_0046933-RA.p1 ENSMUST00000170872
OG0001487 PMZ_0000462-RA.p1	PMZ_0021128-RA.p1 ENSMUST00000039559
OG0001489 MSTRG.14682.1.p3 ENSMUST00000019998	ENSMUST00000026760
OG0001490 MSTRG.6708.1.p1 ENSMUST00000102683
OG0001490 MSTRG.4322.1.p1 ENSMUST00000078847
OG0001491 MSTRG.15970.1.p2	PMZ_0047569-RA.p1 ENSMUST00000028200	ENSMUST00000028199	ENSMUST00000009707
OG0001492 PMZ_0004742-RA.p1	MSTRG.15111.1.p1	MSTRG.6397.1.p1 ENSMUST00000020922	ENSMUST00000067543
OG0001493 PMZ_0045061-RA.p1 ENSMUST00000218362	ENSMUST00000008088
OG0001494 PMZ_0004088-RA.p1 ENSMUST00000126534
OG0001494 MSTRG.16393.1.p2 ENSMUST00000107059
OG0001495 MSTRG.23529.1.p2 ENSMUST00000043674
OG0001495 PMZ_0046447-RA.p1 ENSMUST00000173584
OG0001496 MSTRG.8834.1.p1 ENSMUST00000032180
OG0001496 PMZ_0048347-RA.p1 ENSMUST00000023015
OG0001497 MSTRG.871.2.p1 ENSMUST00000016907	ENSMUST00000137147
OG0001498 PMZ_0046503-RA.p1	PMZ_0038660-RA.p1 ENSMUST00000113306
OG0001500 MSTRG.6446.1.p1 ENSMUST00000015723	ENSMUST00000062437	ENSMUST00000057178
OG0001501 MSTRG.12947.7.p2	MSTRG.23012.2.p1 ENSMUST00000010298	ENSMUST00000115050
OG0001502 MSTRG.1563.2.p1 ENSMUST00000102917
OG0001503 MSTRG.4029.1.p2	PMZ_0042908-RA.p1 ENSMUST00000084896
OG0001503 MSTRG.7291.1.p1 ENSMUST00000076623	ENSMUST00000042944
OG0001504 PMZ_0009373-RA.p1 ENSMUST00000143662	ENSMUST00000148810
OG0001504 PMZ_0032379-RA.p1 ENSMUST00000028135
OG0001505 MSTRG.9419.1.p3 ENSMUST00000022340
OG0001505 PMZ_0033872-RA.p1 ENSMUST00000005532
OG0001506 PMZ_0026206-RA.p1 ENSMUST00000025956	ENSMUST00000025468	ENSMUST00000031456
OG0001507 MSTRG.1102.1.p1 ENSMUST00000038945	ENSMUST00000164773
OG0001508 MSTRG.355.2.p1	MSTRG.15769.5.p1	PMZ_0035785-RA.p1	MSTRG.14919.4.p1	PMZ_0047070-RA.p1 ENSMUST00000088102	ENSMUST00000189888	ENSMUST00000187148	ENSMUST00000113409
OG0001509 MSTRG.16401.1.p1 ENSMUST00000075159
OG0001510 MSTRG.6241.1.p1	PMZ_0011380-RA.p1 ENSMUST00000174817
OG0001510 MSTRG.2767.2.p1	MSTRG.6252.1.p1 ENSMUST00000056495	ENSMUST00000119996
OG0001512 PMZ_0034970-RA.p1	PMZ_0033006-RA.p1 ENSMUST00000086693
OG0001513 PMZ_0015614-RA.p1	MSTRG.20046.3.p1	MSTRG.14766.2.p1	MSTRG.14630.1.p1	PMZ_0036320-RA.p1	MSTRG.14623.2.p2	PMZ_0045422-RA.p1 ENSMUST00000233529	ENSMUST00000026499	ENSMUST00000026498	ENSMUST00000115344
OG0001514 PMZ_0043355-RA.p1 ENSMUST00000093019
OG0001514 PMZ_0042684-RA.p1 ENSMUST00000023044	ENSMUST00000129507
OG0001518 PMZ_0045490-RA.p1 ENSMUST00000057337
OG0001518 PMZ_0045615-RA.p1	MSTRG.15756.2.p1 ENSMUST00000061299
OG0001520 PMZ_0001748-RA.p1	PMZ_0034732-RA.p1 ENSMUST00000031822	ENSMUST00000031239
OG0001521 MSTRG.1126.1.p1 ENSMUST00000105307	ENSMUST00000076212
OG0001523 PMZ_0038348-RA.p1 ENSMUST00000049089	ENSMUST00000007949
OG0001524 MSTRG.1469.1.p1 ENSMUST00000110865
OG0001524 MSTRG.11244.1.p1 ENSMUST00000021050
OG0001525 PMZ_0001435-RA.p1	MSTRG.2681.1.p1	PMZ_0041763-RA.p1 ENSMUST00000022287	ENSMUST00000020575
OG0001526 MSTRG.1226.1.p1 ENSMUST00000019942
OG0001526 MSTRG.15041.2.p1	MSTRG.15042.1.p1 ENSMUST00000072012
OG0001527 PMZ_0042469-RA.p2 ENSMUST00000237142	ENSMUST00000191849	ENSMUST00000054665	ENSMUST00000238137
OG0001528 PMZ_0031324-RA.p1 ENSMUST00000049004
OG0001528 MSTRG.5131.1.p1 ENSMUST00000025358
OG0001529 MSTRG.11718.2.p1 ENSMUST00000069041
OG0001530 MSTRG.12178.2.p1 ENSMUST00000027684
OG0001531 PMZ_0040589-RA.p1 ENSMUST00000036467	ENSMUST00000048302	ENSMUST00000086882
OG0001532 MSTRG.10497.2.p1 ENSMUST00000068214	ENSMUST00000193042
OG0001533 PMZ_0030437-RA.p1	PMZ_0035366-RA.p1 ENSMUST00000019231	ENSMUST00000109541
OG0001534 MSTRG.12732.1.p1 ENSMUST00000029948
OG0001534 MSTRG.12420.1.p1	MSTRG.5009.2.p1 ENSMUST00000049005
OG0001535 MSTRG.13081.1.p1 ENSMUST00000023220
OG0001535 PMZ_0021728-RA.p1 ENSMUST00000073228
OG0001537 MSTRG.4196.1.p2	PMZ_0048324-RA.p1	MSTRG.13691.1.p1 ENSMUST00000036299	ENSMUST00000049790
OG0001538 PMZ_0043999-RA.p1 ENSMUST00000115456
OG0001539 PMZ_0026697-RA.p1	PMZ_0040000-RA.p1	PMZ_0031008-RA.p1 ENSMUST00000040182	ENSMUST00000085096
OG0001541 MSTRG.3471.2.p1 ENSMUST00000041676	ENSMUST00000163215
OG0001542 PMZ_0014462-RA.p1 ENSMUST00000099548
OG0001543 MSTRG.12783.1.p1 ENSMUST00000048967
OG0001544 MSTRG.5369.2.p1 ENSMUST00000063761
OG0001546 PMZ_0006371-RA.p1 ENSMUST00000075099	ENSMUST00000160894	ENSMUST00000042345
OG0001547 MSTRG.793.1.p2 ENSMUST00000162178	ENSMUST00000027726
OG0001548 PMZ_0040047-RA.p1 ENSMUST00000110177
OG0001549 MSTRG.1412.1.p1	PMZ_0042688-RA.p1 ENSMUST00000045593
OG0001549 PMZ_0019876-RA.p1 ENSMUST00000039327
[truncated: 6,773 more rows]
[truncated: 55 more columns]

[truncated: 1 more sheets: Sup. Tab. 8]
