# Supplementary material for: A lamprey neural cell type atlas illuminates the origins of the vertebrate brain
Source: Nat Ecol Evol. 2023 Sep 14;7(10):1714–28. doi: 10.1038/s41559-023-02170-1 (PMC10555824; doi:10.1038/s41559-023-02170-1)
Supplement: Supplementary file 5 — Lamprey genome custom annotation files. [file 41559_2023_2170_MOESM5_ESM.zip]

Archive with 3 entries (3 files):
- lamprey_protein_coding_merged.fasta.transdecoder.genome_gene_id_MT.gtf
- lamprey_protein_coding_merged.fasta.transdecoder.genome_gene_id_MT.pep
- lamprey_protein_coding_merged.fasta.transdecoder.genome_gene_id_MT.fasta
