# Supplementary material for: A lamprey neural cell type atlas illuminates the origins of the vertebrate brain
Source: Nat Ecol Evol. 2023 Sep 14;7(10):1714–28. doi: 10.1038/s41559-023-02170-1 (PMC10555824; doi:10.1038/s41559-023-02170-1)
Supplement: Supplementary file 5 — Lamprey genome custom annotation files. [file 41559_2023_2170_MOESM5_ESM.zip › lamprey_protein_coding_merged.fasta.transdecoder.genome_gene_id_MT.gtf]

scaf_00001	transdecoder	exon	3123	3304	.	-	.	transcript_id "MSTRG.1.1.p1"; gene_id "MSTRG.1";
scaf_00001	transdecoder	exon	4461	4598	.	-	.	transcript_id "MSTRG.1.1.p1"; gene_id "MSTRG.1";
scaf_00001	transdecoder	exon	5202	5787	.	-	.	transcript_id "MSTRG.1.1.p1"; gene_id "MSTRG.1";
scaf_00001	transdecoder	CDS	3123	3304	.	-	2	transcript_id "MSTRG.1.1.p1"; gene_id "MSTRG.1";
scaf_00001	transdecoder	CDS	4461	4587	.	-	0	transcript_id "MSTRG.1.1.p1"; gene_id "MSTRG.1";
scaf_00001	transdecoder	exon	11116	11625	.	-	.	transcript_id "PMZ_0041002-RA.p1"; gene_id "PMZ_0041002";
scaf_00001	transdecoder	exon	11712	11858	.	-	.	transcript_id "PMZ_0041002-RA.p1"; gene_id "PMZ_0041002";
scaf_00001	transdecoder	exon	13797	13826	.	-	.	transcript_id "PMZ_0041002-RA.p1"; gene_id "PMZ_0041002";
scaf_00001	transdecoder	CDS	11116	11625	.	-	0	transcript_id "PMZ_0041002-RA.p1"; gene_id "PMZ_0041002";
scaf_00001	transdecoder	CDS	11712	11858	.	-	0	transcript_id "PMZ_0041002-RA.p1"; gene_id "PMZ_0041002";
scaf_00001	transdecoder	CDS	13797	13826	.	-	0	transcript_id "PMZ_0041002-RA.p1"; gene_id "PMZ_0041002";
scaf_00001	transdecoder	exon	14712	14740	.	+	.	transcript_id "PMZ_0041003-RA.p1"; gene_id "PMZ_0041003";
scaf_00001	transdecoder	exon	15646	15988	.	+	.	transcript_id "PMZ_0041003-RA.p1"; gene_id "PMZ_0041003";
scaf_00001	transdecoder	exon	17940	18011	.	+	.	transcript_id "PMZ_0041003-RA.p1"; gene_id "PMZ_0041003";
scaf_00001	transdecoder	CDS	14712	14740	.	+	0	transcript_id "PMZ_0041003-RA.p1"; gene_id "PMZ_0041003";
scaf_00001	transdecoder	CDS	15646	15988	.	+	1	transcript_id "PMZ_0041003-RA.p1"; gene_id "PMZ_0041003";
scaf_00001	transdecoder	CDS	17940	18011	.	+	0	transcript_id "PMZ_0041003-RA.p1"; gene_id "PMZ_0041003";
scaf_00001	transdecoder	exon	42431	42518	.	+	.	transcript_id "MSTRG.3.1.p6"; gene_id "MSTRG.3";
scaf_00001	transdecoder	exon	62241	62386	.	+	.	transcript_id "MSTRG.3.1.p6"; gene_id "MSTRG.3";
scaf_00001	transdecoder	exon	64459	65598	.	+	.	transcript_id "MSTRG.3.1.p6"; gene_id "MSTRG.3";
scaf_00001	transdecoder	exon	72204	74539	.	+	.	transcript_id "MSTRG.3.1.p6"; gene_id "MSTRG.3";
scaf_00001	transdecoder	CDS	62251	62386	.	+	0	transcript_id "MSTRG.3.1.p6"; gene_id "MSTRG.3";
scaf_00001	transdecoder	CDS	64459	64628	.	+	2	transcript_id "MSTRG.3.1.p6"; gene_id "MSTRG.3";
scaf_00001	transdecoder	exon	42446	42518	.	+	.	transcript_id "MSTRG.3.2.p3"; gene_id "MSTRG.3";
scaf_00001	transdecoder	exon	62241	62386	.	+	.	transcript_id "MSTRG.3.2.p3"; gene_id "MSTRG.3";
scaf_00001	transdecoder	exon	64369	65598	.	+	.	transcript_id "MSTRG.3.2.p3"; gene_id "MSTRG.3";
scaf_00001	transdecoder	exon	72204	74539	.	+	.	transcript_id "MSTRG.3.2.p3"; gene_id "MSTRG.3";
scaf_00001	transdecoder	CDS	64612	64956	.	+	0	transcript_id "MSTRG.3.2.p3"; gene_id "MSTRG.3";
scaf_00001	transdecoder	exon	42446	42518	.	+	.	transcript_id "MSTRG.3.3.p7"; gene_id "MSTRG.3";
scaf_00001	transdecoder	exon	62214	65598	.	+	.	transcript_id "MSTRG.3.3.p7"; gene_id "MSTRG.3";
scaf_00001	transdecoder	exon	72204	74539	.	+	.	transcript_id "MSTRG.3.3.p7"; gene_id "MSTRG.3";
scaf_00001	transdecoder	CDS	42448	42518	.	+	0	transcript_id "MSTRG.3.3.p7"; gene_id "MSTRG.3";
scaf_00001	transdecoder	CDS	62214	62457	.	+	1	transcript_id "MSTRG.3.3.p7"; gene_id "MSTRG.3";
scaf_00001	transdecoder	exon	87765	90103	.	+	.	transcript_id "MSTRG.2.1.p1"; gene_id "MSTRG.2";
scaf_00001	transdecoder	exon	90524	90683	.	+	.	transcript_id "MSTRG.2.1.p1"; gene_id "MSTRG.2";
scaf_00001	transdecoder	exon	92087	92249	.	+	.	transcript_id "MSTRG.2.1.p1"; gene_id "MSTRG.2";
scaf_00001	transdecoder	exon	94218	98390	.	+	.	transcript_id "MSTRG.2.1.p1"; gene_id "MSTRG.2";
scaf_00001	transdecoder	CDS	89992	90103	.	+	0	transcript_id "MSTRG.2.1.p1"; gene_id "MSTRG.2";
scaf_00001	transdecoder	CDS	90524	90683	.	+	2	transcript_id "MSTRG.2.1.p1"; gene_id "MSTRG.2";
scaf_00001	transdecoder	CDS	92087	92249	.	+	1	transcript_id "MSTRG.2.1.p1"; gene_id "MSTRG.2";
scaf_00001	transdecoder	CDS	94218	94433	.	+	0	transcript_id "MSTRG.2.1.p1"; gene_id "MSTRG.2";
scaf_00001	transdecoder	exon	90001	90020	.	+	.	transcript_id "PMZ_0036800-RA.p1"; gene_id "MSTRG.2";
scaf_00001	transdecoder	exon	90582	90683	.	+	.	transcript_id "PMZ_0036800-RA.p1"; gene_id "MSTRG.2";
scaf_00001	transdecoder	exon	92087	92195	.	+	.	transcript_id "PMZ_0036800-RA.p1"; gene_id "MSTRG.2";
scaf_00001	transdecoder	exon	94338	94433	.	+	.	transcript_id "PMZ_0036800-RA.p1"; gene_id "MSTRG.2";
scaf_00001	transdecoder	CDS	90001	90020	.	+	0	transcript_id "PMZ_0036800-RA.p1"; gene_id "MSTRG.2";
scaf_00001	transdecoder	CDS	90582	90683	.	+	1	transcript_id "PMZ_0036800-RA.p1"; gene_id "MSTRG.2";
scaf_00001	transdecoder	CDS	92087	92195	.	+	1	transcript_id "PMZ_0036800-RA.p1"; gene_id "MSTRG.2";
scaf_00001	transdecoder	CDS	94338	94433	.	+	0	transcript_id "PMZ_0036800-RA.p1"; gene_id "MSTRG.2";
scaf_00001	transdecoder	exon	112361	112491	.	-	.	transcript_id "MSTRG.6.1.p1"; gene_id "MSTRG.6";
scaf_00001	transdecoder	exon	179518	180290	.	-	.	transcript_id "MSTRG.6.1.p1"; gene_id "MSTRG.6";
scaf_00001	transdecoder	exon	182045	182192	.	-	.	transcript_id "MSTRG.6.1.p1"; gene_id "MSTRG.6";
scaf_00001	transdecoder	exon	191229	191404	.	-	.	transcript_id "MSTRG.6.1.p1"; gene_id "MSTRG.6";
scaf_00001	transdecoder	exon	191823	191939	.	-	.	transcript_id "MSTRG.6.1.p1"; gene_id "MSTRG.6";
scaf_00001	transdecoder	exon	192070	192270	.	-	.	transcript_id "MSTRG.6.1.p1"; gene_id "MSTRG.6";
scaf_00001	transdecoder	exon	194167	194361	.	-	.	transcript_id "MSTRG.6.1.p1"; gene_id "MSTRG.6";
scaf_00001	transdecoder	exon	194765	194908	.	-	.	transcript_id "MSTRG.6.1.p1"; gene_id "MSTRG.6";
scaf_00001	transdecoder	exon	195325	195518	.	-	.	transcript_id "MSTRG.6.1.p1"; gene_id "MSTRG.6";
scaf_00001	transdecoder	exon	196151	196275	.	-	.	transcript_id "MSTRG.6.1.p1"; gene_id "MSTRG.6";
scaf_00001	transdecoder	exon	196705	196826	.	-	.	transcript_id "MSTRG.6.1.p1"; gene_id "MSTRG.6";
scaf_00001	transdecoder	exon	197035	197250	.	-	.	transcript_id "MSTRG.6.1.p1"; gene_id "MSTRG.6";
scaf_00001	transdecoder	exon	197585	197704	.	-	.	transcript_id "MSTRG.6.1.p1"; gene_id "MSTRG.6";
scaf_00001	transdecoder	exon	197939	198077	.	-	.	transcript_id "MSTRG.6.1.p1"; gene_id "MSTRG.6";
scaf_00001	transdecoder	exon	198592	198709	.	-	.	transcript_id "MSTRG.6.1.p1"; gene_id "MSTRG.6";
scaf_00001	transdecoder	exon	199737	199896	.	-	.	transcript_id "MSTRG.6.1.p1"; gene_id "MSTRG.6";
scaf_00001	transdecoder	exon	200030	200266	.	-	.	transcript_id "MSTRG.6.1.p1"; gene_id "MSTRG.6";
scaf_00001	transdecoder	exon	200738	200887	.	-	.	transcript_id "MSTRG.6.1.p1"; gene_id "MSTRG.6";
scaf_00001	transdecoder	exon	201232	201465	.	-	.	transcript_id "MSTRG.6.1.p1"; gene_id "MSTRG.6";
scaf_00001	transdecoder	exon	201574	201618	.	-	.	transcript_id "MSTRG.6.1.p1"; gene_id "MSTRG.6";
scaf_00001	transdecoder	exon	201830	201940	.	-	.	transcript_id "MSTRG.6.1.p1"; gene_id "MSTRG.6";
scaf_00001	transdecoder	exon	202615	202653	.	-	.	transcript_id "MSTRG.6.1.p1"; gene_id "MSTRG.6";
scaf_00001	transdecoder	exon	202853	202975	.	-	.	transcript_id "MSTRG.6.1.p1"; gene_id "MSTRG.6";
scaf_00001	transdecoder	exon	203295	203444	.	-	.	transcript_id "MSTRG.6.1.p1"; gene_id "MSTRG.6";
scaf_00001	transdecoder	exon	204627	204907	.	-	.	transcript_id "MSTRG.6.1.p1"; gene_id "MSTRG.6";
scaf_00001	transdecoder	CDS	180081	180290	.	-	0	transcript_id "MSTRG.6.1.p1"; gene_id "MSTRG.6";
scaf_00001	transdecoder	CDS	182045	182192	.	-	1	transcript_id "MSTRG.6.1.p1"; gene_id "MSTRG.6";
scaf_00001	transdecoder	CDS	191229	191404	.	-	0	transcript_id "MSTRG.6.1.p1"; gene_id "MSTRG.6";
scaf_00001	transdecoder	CDS	191823	191939	.	-	0	transcript_id "MSTRG.6.1.p1"; gene_id "MSTRG.6";
scaf_00001	transdecoder	CDS	192070	192270	.	-	0	transcript_id "MSTRG.6.1.p1"; gene_id "MSTRG.6";
scaf_00001	transdecoder	CDS	194167	194361	.	-	0	transcript_id "MSTRG.6.1.p1"; gene_id "MSTRG.6";
scaf_00001	transdecoder	CDS	194765	194908	.	-	0	transcript_id "MSTRG.6.1.p1"; gene_id "MSTRG.6";
scaf_00001	transdecoder	CDS	195325	195518	.	-	2	transcript_id "MSTRG.6.1.p1"; gene_id "MSTRG.6";
scaf_00001	transdecoder	CDS	196151	196275	.	-	1	transcript_id "MSTRG.6.1.p1"; gene_id "MSTRG.6";
scaf_00001	transdecoder	CDS	196705	196826	.	-	0	transcript_id "MSTRG.6.1.p1"; gene_id "MSTRG.6";
scaf_00001	transdecoder	CDS	197035	197250	.	-	0	transcript_id "MSTRG.6.1.p1"; gene_id "MSTRG.6";
scaf_00001	transdecoder	CDS	197585	197704	.	-	0	transcript_id "MSTRG.6.1.p1"; gene_id "MSTRG.6";
scaf_00001	transdecoder	CDS	197939	198077	.	-	1	transcript_id "MSTRG.6.1.p1"; gene_id "MSTRG.6";
scaf_00001	transdecoder	CDS	198592	198709	.	-	2	transcript_id "MSTRG.6.1.p1"; gene_id "MSTRG.6";
scaf_00001	transdecoder	CDS	199737	199896	.	-	0	transcript_id "MSTRG.6.1.p1"; gene_id "MSTRG.6";
scaf_00001	transdecoder	CDS	200030	200266	.	-	0	transcript_id "MSTRG.6.1.p1"; gene_id "MSTRG.6";
scaf_00001	transdecoder	CDS	200738	200887	.	-	0	transcript_id "MSTRG.6.1.p1"; gene_id "MSTRG.6";
scaf_00001	transdecoder	CDS	201232	201465	.	-	0	transcript_id "MSTRG.6.1.p1"; gene_id "MSTRG.6";
scaf_00001	transdecoder	CDS	201574	201618	.	-	0	transcript_id "MSTRG.6.1.p1"; gene_id "MSTRG.6";
scaf_00001	transdecoder	CDS	201830	201940	.	-	0	transcript_id "MSTRG.6.1.p1"; gene_id "MSTRG.6";
scaf_00001	transdecoder	CDS	202615	202653	.	-	0	transcript_id "MSTRG.6.1.p1"; gene_id "MSTRG.6";
scaf_00001	transdecoder	CDS	202853	202975	.	-	0	transcript_id "MSTRG.6.1.p1"; gene_id "MSTRG.6";
scaf_00001	transdecoder	CDS	203295	203444	.	-	0	transcript_id "MSTRG.6.1.p1"; gene_id "MSTRG.6";
scaf_00001	transdecoder	CDS	204627	204794	.	-	0	transcript_id "MSTRG.6.1.p1"; gene_id "MSTRG.6";
scaf_00001	transdecoder	exon	133842	134448	.	-	.	transcript_id "MSTRG.7.1.p1"; gene_id "MSTRG.7";
scaf_00001	transdecoder	exon	164013	166300	.	-	.	transcript_id "MSTRG.7.1.p1"; gene_id "MSTRG.7";
scaf_00001	transdecoder	exon	170065	170326	.	-	.	transcript_id "MSTRG.7.1.p1"; gene_id "MSTRG.7";
scaf_00001	transdecoder	exon	170842	170951	.	-	.	transcript_id "MSTRG.7.1.p1"; gene_id "MSTRG.7";
scaf_00001	transdecoder	exon	171499	171535	.	-	.	transcript_id "MSTRG.7.1.p1"; gene_id "MSTRG.7";
scaf_00001	transdecoder	CDS	133844	134443	.	-	0	transcript_id "MSTRG.7.1.p1"; gene_id "MSTRG.7";
scaf_00001	transdecoder	exon	174856	175477	.	+	.	transcript_id "MSTRG.8.1.p3"; gene_id "MSTRG.8";
scaf_00001	transdecoder	exon	176068	176215	.	+	.	transcript_id "MSTRG.8.1.p3"; gene_id "MSTRG.8";
scaf_00001	transdecoder	exon	176680	176808	.	+	.	transcript_id "MSTRG.8.1.p3"; gene_id "MSTRG.8";
scaf_00001	transdecoder	exon	176902	178593	.	+	.	transcript_id "MSTRG.8.1.p3"; gene_id "MSTRG.8";
scaf_00001	transdecoder	CDS	176770	176808	.	+	0	transcript_id "MSTRG.8.1.p3"; gene_id "MSTRG.8";
scaf_00001	transdecoder	CDS	176902	177222	.	+	0	transcript_id "MSTRG.8.1.p3"; gene_id "MSTRG.8";
scaf_00001	transdecoder	exon	175288	175458	.	-	.	transcript_id "PMZ_0033056-RA.p1"; gene_id "MSTRG.6";
scaf_00001	transdecoder	exon	180207	180290	.	-	.	transcript_id "PMZ_0033056-RA.p1"; gene_id "MSTRG.6";
scaf_00001	transdecoder	exon	191270	191404	.	-	.	transcript_id "PMZ_0033056-RA.p1"; gene_id "MSTRG.6";
scaf_00001	transdecoder	exon	191733	191939	.	-	.	transcript_id "PMZ_0033056-RA.p1"; gene_id "MSTRG.6";
scaf_00001	transdecoder	exon	192070	192138	.	-	.	transcript_id "PMZ_0033056-RA.p1"; gene_id "MSTRG.6";
scaf_00001	transdecoder	exon	194765	194848	.	-	.	transcript_id "PMZ_0033056-RA.p1"; gene_id "MSTRG.6";
scaf_00001	transdecoder	exon	195325	195518	.	-	.	transcript_id "PMZ_0033056-RA.p1"; gene_id "MSTRG.6";
scaf_00001	transdecoder	exon	195773	195798	.	-	.	transcript_id "PMZ_0033056-RA.p1"; gene_id "MSTRG.6";
scaf_00001	transdecoder	exon	196705	196826	.	-	.	transcript_id "PMZ_0033056-RA.p1"; gene_id "MSTRG.6";
scaf_00001	transdecoder	exon	197035	197250	.	-	.	transcript_id "PMZ_0033056-RA.p1"; gene_id "MSTRG.6";
scaf_00001	transdecoder	exon	197585	197704	.	-	.	transcript_id "PMZ_0033056-RA.p1"; gene_id "MSTRG.6";
scaf_00001	transdecoder	exon	197939	198041	.	-	.	transcript_id "PMZ_0033056-RA.p1"; gene_id "MSTRG.6";
scaf_00001	transdecoder	exon	198658	198709	.	-	.	transcript_id "PMZ_0033056-RA.p1"; gene_id "MSTRG.6";
scaf_00001	transdecoder	exon	199737	199896	.	-	.	transcript_id "PMZ_0033056-RA.p1"; gene_id "MSTRG.6";
scaf_00001	transdecoder	exon	199982	200266	.	-	.	transcript_id "PMZ_0033056-RA.p1"; gene_id "MSTRG.6";
scaf_00001	transdecoder	exon	200738	200887	.	-	.	transcript_id "PMZ_0033056-RA.p1"; gene_id "MSTRG.6";
scaf_00001	transdecoder	exon	201232	201423	.	-	.	transcript_id "PMZ_0033056-RA.p1"; gene_id "MSTRG.6";
scaf_00001	transdecoder	exon	202615	202653	.	-	.	transcript_id "PMZ_0033056-RA.p1"; gene_id "MSTRG.6";
scaf_00001	transdecoder	exon	204627	205009	.	-	.	transcript_id "PMZ_0033056-RA.p1"; gene_id "MSTRG.6";
scaf_00001	transdecoder	CDS	175288	175458	.	-	0	transcript_id "PMZ_0033056-RA.p1"; gene_id "MSTRG.6";
scaf_00001	transdecoder	CDS	180207	180290	.	-	0	transcript_id "PMZ_0033056-RA.p1"; gene_id "MSTRG.6";
scaf_00001	transdecoder	CDS	191270	191404	.	-	0	transcript_id "PMZ_0033056-RA.p1"; gene_id "MSTRG.6";
scaf_00001	transdecoder	CDS	191733	191939	.	-	0	transcript_id "PMZ_0033056-RA.p1"; gene_id "MSTRG.6";
scaf_00001	transdecoder	CDS	192070	192138	.	-	0	transcript_id "PMZ_0033056-RA.p1"; gene_id "MSTRG.6";
scaf_00001	transdecoder	CDS	194765	194848	.	-	0	transcript_id "PMZ_0033056-RA.p1"; gene_id "MSTRG.6";
scaf_00001	transdecoder	CDS	195325	195518	.	-	2	transcript_id "PMZ_0033056-RA.p1"; gene_id "MSTRG.6";
scaf_00001	transdecoder	CDS	195773	195798	.	-	1	transcript_id "PMZ_0033056-RA.p1"; gene_id "MSTRG.6";
scaf_00001	transdecoder	CDS	196705	196826	.	-	0	transcript_id "PMZ_0033056-RA.p1"; gene_id "MSTRG.6";
scaf_00001	transdecoder	CDS	197035	197250	.	-	0	transcript_id "PMZ_0033056-RA.p1"; gene_id "MSTRG.6";
scaf_00001	transdecoder	CDS	197585	197704	.	-	0	transcript_id "PMZ_0033056-RA.p1"; gene_id "MSTRG.6";
scaf_00001	transdecoder	CDS	197939	198041	.	-	1	transcript_id "PMZ_0033056-RA.p1"; gene_id "MSTRG.6";
scaf_00001	transdecoder	CDS	198658	198709	.	-	2	transcript_id "PMZ_0033056-RA.p1"; gene_id "MSTRG.6";
scaf_00001	transdecoder	CDS	199737	199896	.	-	0	transcript_id "PMZ_0033056-RA.p1"; gene_id "MSTRG.6";
scaf_00001	transdecoder	CDS	199982	200266	.	-	0	transcript_id "PMZ_0033056-RA.p1"; gene_id "MSTRG.6";
scaf_00001	transdecoder	CDS	200738	200887	.	-	0	transcript_id "PMZ_0033056-RA.p1"; gene_id "MSTRG.6";
scaf_00001	transdecoder	CDS	201232	201423	.	-	0	transcript_id "PMZ_0033056-RA.p1"; gene_id "MSTRG.6";
scaf_00001	transdecoder	CDS	202615	202653	.	-	0	transcript_id "PMZ_0033056-RA.p1"; gene_id "MSTRG.6";
scaf_00001	transdecoder	CDS	204627	204794	.	-	0	transcript_id "PMZ_0033056-RA.p1"; gene_id "MSTRG.6";
scaf_00001	transdecoder	exon	180113	180290	.	-	.	transcript_id "MSTRG.6.3.p1"; gene_id "MSTRG.6";
scaf_00001	transdecoder	exon	182045	182192	.	-	.	transcript_id "MSTRG.6.3.p1"; gene_id "MSTRG.6";
scaf_00001	transdecoder	exon	191229	191404	.	-	.	transcript_id "MSTRG.6.3.p1"; gene_id "MSTRG.6";
scaf_00001	transdecoder	exon	191823	191939	.	-	.	transcript_id "MSTRG.6.3.p1"; gene_id "MSTRG.6";
scaf_00001	transdecoder	exon	192070	192270	.	-	.	transcript_id "MSTRG.6.3.p1"; gene_id "MSTRG.6";
scaf_00001	transdecoder	exon	194167	194361	.	-	.	transcript_id "MSTRG.6.3.p1"; gene_id "MSTRG.6";
scaf_00001	transdecoder	exon	194765	194908	.	-	.	transcript_id "MSTRG.6.3.p1"; gene_id "MSTRG.6";
scaf_00001	transdecoder	exon	195325	195518	.	-	.	transcript_id "MSTRG.6.3.p1"; gene_id "MSTRG.6";
scaf_00001	transdecoder	exon	196151	196275	.	-	.	transcript_id "MSTRG.6.3.p1"; gene_id "MSTRG.6";
scaf_00001	transdecoder	exon	196705	196826	.	-	.	transcript_id "MSTRG.6.3.p1"; gene_id "MSTRG.6";
scaf_00001	transdecoder	exon	197035	197704	.	-	.	transcript_id "MSTRG.6.3.p1"; gene_id "MSTRG.6";
scaf_00001	transdecoder	exon	197939	198077	.	-	.	transcript_id "MSTRG.6.3.p1"; gene_id "MSTRG.6";
scaf_00001	transdecoder	exon	198592	198709	.	-	.	transcript_id "MSTRG.6.3.p1"; gene_id "MSTRG.6";
scaf_00001	transdecoder	exon	199737	199896	.	-	.	transcript_id "MSTRG.6.3.p1"; gene_id "MSTRG.6";
scaf_00001	transdecoder	exon	200030	200266	.	-	.	transcript_id "MSTRG.6.3.p1"; gene_id "MSTRG.6";
scaf_00001	transdecoder	exon	200738	200887	.	-	.	transcript_id "MSTRG.6.3.p1"; gene_id "MSTRG.6";
scaf_00001	transdecoder	exon	201232	201465	.	-	.	transcript_id "MSTRG.6.3.p1"; gene_id "MSTRG.6";
scaf_00001	transdecoder	exon	201574	201618	.	-	.	transcript_id "MSTRG.6.3.p1"; gene_id "MSTRG.6";
scaf_00001	transdecoder	exon	201830	201940	.	-	.	transcript_id "MSTRG.6.3.p1"; gene_id "MSTRG.6";
scaf_00001	transdecoder	exon	202615	202653	.	-	.	transcript_id "MSTRG.6.3.p1"; gene_id "MSTRG.6";
scaf_00001	transdecoder	exon	202853	202975	.	-	.	transcript_id "MSTRG.6.3.p1"; gene_id "MSTRG.6";
scaf_00001	transdecoder	exon	203295	203444	.	-	.	transcript_id "MSTRG.6.3.p1"; gene_id "MSTRG.6";
scaf_00001	transdecoder	exon	204627	207274	.	-	.	transcript_id "MSTRG.6.3.p1"; gene_id "MSTRG.6";
scaf_00001	transdecoder	exon	210422	210527	.	-	.	transcript_id "MSTRG.6.3.p1"; gene_id "MSTRG.6";
scaf_00001	transdecoder	exon	212343	212370	.	-	.	transcript_id "MSTRG.6.3.p1"; gene_id "MSTRG.6";
scaf_00001	transdecoder	exon	216599	216732	.	-	.	transcript_id "MSTRG.6.3.p1"; gene_id "MSTRG.6";
scaf_00001	transdecoder	exon	217311	217346	.	-	.	transcript_id "MSTRG.6.3.p1"; gene_id "MSTRG.6";
scaf_00001	transdecoder	exon	219537	219746	.	-	.	transcript_id "MSTRG.6.3.p1"; gene_id "MSTRG.6";
scaf_00001	transdecoder	exon	236885	236944	.	-	.	transcript_id "MSTRG.6.3.p1"; gene_id "MSTRG.6";
scaf_00001	transdecoder	exon	241653	241716	.	-	.	transcript_id "MSTRG.6.3.p1"; gene_id "MSTRG.6";
scaf_00001	transdecoder	exon	245539	246248	.	-	.	transcript_id "MSTRG.6.3.p1"; gene_id "MSTRG.6";
scaf_00001	transdecoder	CDS	180114	180290	.	-	0	transcript_id "MSTRG.6.3.p1"; gene_id "MSTRG.6";
scaf_00001	transdecoder	CDS	182045	182192	.	-	1	transcript_id "MSTRG.6.3.p1"; gene_id "MSTRG.6";
scaf_00001	transdecoder	CDS	191229	191404	.	-	0	transcript_id "MSTRG.6.3.p1"; gene_id "MSTRG.6";
scaf_00001	transdecoder	CDS	191823	191939	.	-	0	transcript_id "MSTRG.6.3.p1"; gene_id "MSTRG.6";
scaf_00001	transdecoder	CDS	192070	192270	.	-	0	transcript_id "MSTRG.6.3.p1"; gene_id "MSTRG.6";
scaf_00001	transdecoder	CDS	194167	194361	.	-	0	transcript_id "MSTRG.6.3.p1"; gene_id "MSTRG.6";
scaf_00001	transdecoder	CDS	194765	194908	.	-	0	transcript_id "MSTRG.6.3.p1"; gene_id "MSTRG.6";
scaf_00001	transdecoder	CDS	195325	195518	.	-	2	transcript_id "MSTRG.6.3.p1"; gene_id "MSTRG.6";
scaf_00001	transdecoder	CDS	196151	196275	.	-	1	transcript_id "MSTRG.6.3.p1"; gene_id "MSTRG.6";
scaf_00001	transdecoder	CDS	196705	196826	.	-	0	transcript_id "MSTRG.6.3.p1"; gene_id "MSTRG.6";
scaf_00001	transdecoder	CDS	197035	197544	.	-	0	transcript_id "MSTRG.6.3.p1"; gene_id "MSTRG.6";
scaf_00001	transdecoder	exon	206056	207274	.	-	.	transcript_id "MSTRG.6.4.p1"; gene_id "MSTRG.6";
scaf_00001	transdecoder	exon	210422	210527	.	-	.	transcript_id "MSTRG.6.4.p1"; gene_id "MSTRG.6";
scaf_00001	transdecoder	exon	212343	212370	.	-	.	transcript_id "MSTRG.6.4.p1"; gene_id "MSTRG.6";
scaf_00001	transdecoder	exon	216599	216732	.	-	.	transcript_id "MSTRG.6.4.p1"; gene_id "MSTRG.6";
scaf_00001	transdecoder	exon	217311	217346	.	-	.	transcript_id "MSTRG.6.4.p1"; gene_id "MSTRG.6";
scaf_00001	transdecoder	exon	219537	219746	.	-	.	transcript_id "MSTRG.6.4.p1"; gene_id "MSTRG.6";
scaf_00001	transdecoder	exon	236885	236944	.	-	.	transcript_id "MSTRG.6.4.p1"; gene_id "MSTRG.6";
scaf_00001	transdecoder	exon	245539	245636	.	-	.	transcript_id "MSTRG.6.4.p1"; gene_id "MSTRG.6";
scaf_00001	transdecoder	CDS	207163	207274	.	-	1	transcript_id "MSTRG.6.4.p1"; gene_id "MSTRG.6";
scaf_00001	transdecoder	CDS	210422	210527	.	-	2	transcript_id "MSTRG.6.4.p1"; gene_id "MSTRG.6";
scaf_00001	transdecoder	CDS	212343	212370	.	-	0	transcript_id "MSTRG.6.4.p1"; gene_id "MSTRG.6";
scaf_00001	transdecoder	CDS	216599	216732	.	-	2	transcript_id "MSTRG.6.4.p1"; gene_id "MSTRG.6";
scaf_00001	transdecoder	CDS	217311	217346	.	-	2	transcript_id "MSTRG.6.4.p1"; gene_id "MSTRG.6";
scaf_00001	transdecoder	CDS	219537	219702	.	-	0	transcript_id "MSTRG.6.4.p1"; gene_id "MSTRG.6";
scaf_00001	transdecoder	exon	206058	207274	.	-	.	transcript_id "MSTRG.6.5.p1"; gene_id "MSTRG.6";
scaf_00001	transdecoder	exon	210422	210527	.	-	.	transcript_id "MSTRG.6.5.p1"; gene_id "MSTRG.6";
scaf_00001	transdecoder	exon	212343	212370	.	-	.	transcript_id "MSTRG.6.5.p1"; gene_id "MSTRG.6";
scaf_00001	transdecoder	exon	216599	216732	.	-	.	transcript_id "MSTRG.6.5.p1"; gene_id "MSTRG.6";
scaf_00001	transdecoder	exon	217311	217346	.	-	.	transcript_id "MSTRG.6.5.p1"; gene_id "MSTRG.6";
scaf_00001	transdecoder	exon	219537	219746	.	-	.	transcript_id "MSTRG.6.5.p1"; gene_id "MSTRG.6";
scaf_00001	transdecoder	exon	236885	236944	.	-	.	transcript_id "MSTRG.6.5.p1"; gene_id "MSTRG.6";
scaf_00001	transdecoder	exon	241653	241716	.	-	.	transcript_id "MSTRG.6.5.p1"; gene_id "MSTRG.6";
scaf_00001	transdecoder	exon	245152	245195	.	-	.	transcript_id "MSTRG.6.5.p1"; gene_id "MSTRG.6";
scaf_00001	transdecoder	CDS	207163	207274	.	-	1	transcript_id "MSTRG.6.5.p1"; gene_id "MSTRG.6";
scaf_00001	transdecoder	CDS	210422	210527	.	-	2	transcript_id "MSTRG.6.5.p1"; gene_id "MSTRG.6";
scaf_00001	transdecoder	CDS	212343	212370	.	-	0	transcript_id "MSTRG.6.5.p1"; gene_id "MSTRG.6";
scaf_00001	transdecoder	CDS	216599	216732	.	-	2	transcript_id "MSTRG.6.5.p1"; gene_id "MSTRG.6";
scaf_00001	transdecoder	CDS	217311	217346	.	-	2	transcript_id "MSTRG.6.5.p1"; gene_id "MSTRG.6";
scaf_00001	transdecoder	CDS	219537	219746	.	-	2	transcript_id "MSTRG.6.5.p1"; gene_id "MSTRG.6";
scaf_00001	transdecoder	CDS	236885	236944	.	-	2	transcript_id "MSTRG.6.5.p1"; gene_id "MSTRG.6";
scaf_00001	transdecoder	CDS	241653	241716	.	-	0	transcript_id "MSTRG.6.5.p1"; gene_id "MSTRG.6";
scaf_00001	transdecoder	CDS	245152	245193	.	-	0	transcript_id "MSTRG.6.5.p1"; gene_id "MSTRG.6";
scaf_00001	transdecoder	exon	206906	207274	.	-	.	transcript_id "PMZ_0048065-RA.p1"; gene_id "MSTRG.6";
scaf_00001	transdecoder	exon	210422	210527	.	-	.	transcript_id "PMZ_0048065-RA.p1"; gene_id "MSTRG.6";
scaf_00001	transdecoder	exon	212343	212370	.	-	.	transcript_id "PMZ_0048065-RA.p1"; gene_id "MSTRG.6";
scaf_00001	transdecoder	exon	216599	216732	.	-	.	transcript_id "PMZ_0048065-RA.p1"; gene_id "MSTRG.6";
scaf_00001	transdecoder	exon	217311	217346	.	-	.	transcript_id "PMZ_0048065-RA.p1"; gene_id "MSTRG.6";
scaf_00001	transdecoder	exon	219537	219746	.	-	.	transcript_id "PMZ_0048065-RA.p1"; gene_id "MSTRG.6";
scaf_00001	transdecoder	exon	236885	236944	.	-	.	transcript_id "PMZ_0048065-RA.p1"; gene_id "MSTRG.6";
scaf_00001	transdecoder	exon	241653	241716	.	-	.	transcript_id "PMZ_0048065-RA.p1"; gene_id "MSTRG.6";
scaf_00001	transdecoder	exon	245539	245636	.	-	.	transcript_id "PMZ_0048065-RA.p1"; gene_id "MSTRG.6";
scaf_00001	transdecoder	CDS	207163	207274	.	-	1	transcript_id "PMZ_0048065-RA.p1"; gene_id "MSTRG.6";
scaf_00001	transdecoder	CDS	210422	210527	.	-	2	transcript_id "PMZ_0048065-RA.p1"; gene_id "MSTRG.6";
scaf_00001	transdecoder	CDS	212343	212370	.	-	0	transcript_id "PMZ_0048065-RA.p1"; gene_id "MSTRG.6";
scaf_00001	transdecoder	CDS	216599	216732	.	-	2	transcript_id "PMZ_0048065-RA.p1"; gene_id "MSTRG.6";
scaf_00001	transdecoder	CDS	217311	217346	.	-	2	transcript_id "PMZ_0048065-RA.p1"; gene_id "MSTRG.6";
scaf_00001	transdecoder	CDS	219537	219746	.	-	2	transcript_id "PMZ_0048065-RA.p1"; gene_id "MSTRG.6";
scaf_00001	transdecoder	CDS	236885	236944	.	-	2	transcript_id "PMZ_0048065-RA.p1"; gene_id "MSTRG.6";
scaf_00001	transdecoder	CDS	241653	241704	.	-	0	transcript_id "PMZ_0048065-RA.p1"; gene_id "MSTRG.6";
scaf_00001	transdecoder	exon	245187	245433	.	+	.	transcript_id "MSTRG.9.1.p2"; gene_id "MSTRG.9";
scaf_00001	transdecoder	exon	251084	252056	.	+	.	transcript_id "MSTRG.9.1.p2"; gene_id "MSTRG.9";
scaf_00001	transdecoder	exon	258979	259072	.	+	.	transcript_id "MSTRG.9.1.p2"; gene_id "MSTRG.9";
scaf_00001	transdecoder	exon	261605	261764	.	+	.	transcript_id "MSTRG.9.1.p2"; gene_id "MSTRG.9";
scaf_00001	transdecoder	exon	266110	266219	.	+	.	transcript_id "MSTRG.9.1.p2"; gene_id "MSTRG.9";
scaf_00001	transdecoder	exon	266998	267075	.	+	.	transcript_id "MSTRG.9.1.p2"; gene_id "MSTRG.9";
scaf_00001	transdecoder	exon	267766	267864	.	+	.	transcript_id "MSTRG.9.1.p2"; gene_id "MSTRG.9";
scaf_00001	transdecoder	exon	274296	274523	.	+	.	transcript_id "MSTRG.9.1.p2"; gene_id "MSTRG.9";
scaf_00001	transdecoder	exon	275603	275714	.	+	.	transcript_id "MSTRG.9.1.p2"; gene_id "MSTRG.9";
scaf_00001	transdecoder	exon	276676	276793	.	+	.	transcript_id "MSTRG.9.1.p2"; gene_id "MSTRG.9";
scaf_00001	transdecoder	exon	288727	288758	.	+	.	transcript_id "MSTRG.9.1.p2"; gene_id "MSTRG.9";
scaf_00001	transdecoder	exon	297141	297270	.	+	.	transcript_id "MSTRG.9.1.p2"; gene_id "MSTRG.9";
scaf_00001	transdecoder	exon	298229	298373	.	+	.	transcript_id "MSTRG.9.1.p2"; gene_id "MSTRG.9";
scaf_00001	transdecoder	exon	300014	300175	.	+	.	transcript_id "MSTRG.9.1.p2"; gene_id "MSTRG.9";
scaf_00001	transdecoder	exon	300650	300737	.	+	.	transcript_id "MSTRG.9.1.p2"; gene_id "MSTRG.9";
scaf_00001	transdecoder	exon	303691	303819	.	+	.	transcript_id "MSTRG.9.1.p2"; gene_id "MSTRG.9";
scaf_00001	transdecoder	exon	304416	304577	.	+	.	transcript_id "MSTRG.9.1.p2"; gene_id "MSTRG.9";
scaf_00001	transdecoder	exon	306738	306846	.	+	.	transcript_id "MSTRG.9.1.p2"; gene_id "MSTRG.9";
scaf_00001	transdecoder	exon	308871	315171	.	+	.	transcript_id "MSTRG.9.1.p2"; gene_id "MSTRG.9";
scaf_00001	transdecoder	exon	319090	319153	.	+	.	transcript_id "MSTRG.9.1.p2"; gene_id "MSTRG.9";
scaf_00001	transdecoder	exon	321862	324102	.	+	.	transcript_id "MSTRG.9.1.p2"; gene_id "MSTRG.9";
scaf_00001	transdecoder	CDS	314596	315171	.	+	0	transcript_id "MSTRG.9.1.p2"; gene_id "MSTRG.9";
scaf_00001	transdecoder	CDS	319090	319153	.	+	0	transcript_id "MSTRG.9.1.p2"; gene_id "MSTRG.9";
scaf_00001	transdecoder	CDS	321862	322208	.	+	2	transcript_id "MSTRG.9.1.p2"; gene_id "MSTRG.9";
scaf_00001	transdecoder	exon	245259	245526	.	+	.	transcript_id "MSTRG.9.2.p1"; gene_id "MSTRG.9";
scaf_00001	transdecoder	exon	251084	252056	.	+	.	transcript_id "MSTRG.9.2.p1"; gene_id "MSTRG.9";
scaf_00001	transdecoder	exon	258979	259072	.	+	.	transcript_id "MSTRG.9.2.p1"; gene_id "MSTRG.9";
scaf_00001	transdecoder	exon	261605	261764	.	+	.	transcript_id "MSTRG.9.2.p1"; gene_id "MSTRG.9";
scaf_00001	transdecoder	exon	266110	266219	.	+	.	transcript_id "MSTRG.9.2.p1"; gene_id "MSTRG.9";
scaf_00001	transdecoder	exon	266998	267075	.	+	.	transcript_id "MSTRG.9.2.p1"; gene_id "MSTRG.9";
scaf_00001	transdecoder	exon	267766	267864	.	+	.	transcript_id "MSTRG.9.2.p1"; gene_id "MSTRG.9";
scaf_00001	transdecoder	exon	274296	274523	.	+	.	transcript_id "MSTRG.9.2.p1"; gene_id "MSTRG.9";
scaf_00001	transdecoder	exon	275603	275714	.	+	.	transcript_id "MSTRG.9.2.p1"; gene_id "MSTRG.9";
scaf_00001	transdecoder	exon	276676	276793	.	+	.	transcript_id "MSTRG.9.2.p1"; gene_id "MSTRG.9";
scaf_00001	transdecoder	exon	288727	288758	.	+	.	transcript_id "MSTRG.9.2.p1"; gene_id "MSTRG.9";
scaf_00001	transdecoder	exon	297141	297270	.	+	.	transcript_id "MSTRG.9.2.p1"; gene_id "MSTRG.9";
scaf_00001	transdecoder	exon	298229	298373	.	+	.	transcript_id "MSTRG.9.2.p1"; gene_id "MSTRG.9";
scaf_00001	transdecoder	exon	300014	302752	.	+	.	transcript_id "MSTRG.9.2.p1"; gene_id "MSTRG.9";
scaf_00001	transdecoder	CDS	259044	259072	.	+	0	transcript_id "MSTRG.9.2.p1"; gene_id "MSTRG.9";
scaf_00001	transdecoder	CDS	261605	261764	.	+	1	transcript_id "MSTRG.9.2.p1"; gene_id "MSTRG.9";
scaf_00001	transdecoder	CDS	266110	266219	.	+	0	transcript_id "MSTRG.9.2.p1"; gene_id "MSTRG.9";
scaf_00001	transdecoder	CDS	266998	267075	.	+	1	transcript_id "MSTRG.9.2.p1"; gene_id "MSTRG.9";
scaf_00001	transdecoder	CDS	267766	267864	.	+	1	transcript_id "MSTRG.9.2.p1"; gene_id "MSTRG.9";
scaf_00001	transdecoder	CDS	274296	274523	.	+	1	transcript_id "MSTRG.9.2.p1"; gene_id "MSTRG.9";
scaf_00001	transdecoder	CDS	275603	275714	.	+	1	transcript_id "MSTRG.9.2.p1"; gene_id "MSTRG.9";
scaf_00001	transdecoder	CDS	276676	276793	.	+	0	transcript_id "MSTRG.9.2.p1"; gene_id "MSTRG.9";
scaf_00001	transdecoder	CDS	288727	288758	.	+	2	transcript_id "MSTRG.9.2.p1"; gene_id "MSTRG.9";
scaf_00001	transdecoder	CDS	297141	297270	.	+	0	transcript_id "MSTRG.9.2.p1"; gene_id "MSTRG.9";
scaf_00001	transdecoder	CDS	298229	298373	.	+	2	transcript_id "MSTRG.9.2.p1"; gene_id "MSTRG.9";
scaf_00001	transdecoder	CDS	300014	300320	.	+	1	transcript_id "MSTRG.9.2.p1"; gene_id "MSTRG.9";
scaf_00001	transdecoder	exon	245277	245433	.	+	.	transcript_id "PMZ_0048066-RA.p1"; gene_id "MSTRG.9";
scaf_00001	transdecoder	exon	258979	259072	.	+	.	transcript_id "PMZ_0048066-RA.p1"; gene_id "MSTRG.9";
scaf_00001	transdecoder	exon	261605	261764	.	+	.	transcript_id "PMZ_0048066-RA.p1"; gene_id "MSTRG.9";
scaf_00001	transdecoder	exon	266110	266219	.	+	.	transcript_id "PMZ_0048066-RA.p1"; gene_id "MSTRG.9";
scaf_00001	transdecoder	exon	266998	267075	.	+	.	transcript_id "PMZ_0048066-RA.p1"; gene_id "MSTRG.9";
scaf_00001	transdecoder	exon	267766	267864	.	+	.	transcript_id "PMZ_0048066-RA.p1"; gene_id "MSTRG.9";
scaf_00001	transdecoder	exon	274296	274523	.	+	.	transcript_id "PMZ_0048066-RA.p1"; gene_id "MSTRG.9";
scaf_00001	transdecoder	exon	275603	275714	.	+	.	transcript_id "PMZ_0048066-RA.p1"; gene_id "MSTRG.9";
scaf_00001	transdecoder	exon	276676	276793	.	+	.	transcript_id "PMZ_0048066-RA.p1"; gene_id "MSTRG.9";
scaf_00001	transdecoder	exon	288727	288758	.	+	.	transcript_id "PMZ_0048066-RA.p1"; gene_id "MSTRG.9";
scaf_00001	transdecoder	exon	297141	297270	.	+	.	transcript_id "PMZ_0048066-RA.p1"; gene_id "MSTRG.9";
scaf_00001	transdecoder	exon	298229	298373	.	+	.	transcript_id "PMZ_0048066-RA.p1"; gene_id "MSTRG.9";
scaf_00001	transdecoder	exon	300014	300175	.	+	.	transcript_id "PMZ_0048066-RA.p1"; gene_id "MSTRG.9";
scaf_00001	transdecoder	exon	300650	300737	.	+	.	transcript_id "PMZ_0048066-RA.p1"; gene_id "MSTRG.9";
scaf_00001	transdecoder	exon	303691	303819	.	+	.	transcript_id "PMZ_0048066-RA.p1"; gene_id "MSTRG.9";
scaf_00001	transdecoder	exon	304416	304577	.	+	.	transcript_id "PMZ_0048066-RA.p1"; gene_id "MSTRG.9";
scaf_00001	transdecoder	exon	306738	306846	.	+	.	transcript_id "PMZ_0048066-RA.p1"; gene_id "MSTRG.9";
scaf_00001	transdecoder	exon	308871	310845	.	+	.	transcript_id "PMZ_0048066-RA.p1"; gene_id "MSTRG.9";
scaf_00001	transdecoder	CDS	259044	259072	.	+	0	transcript_id "PMZ_0048066-RA.p1"; gene_id "MSTRG.9";
scaf_00001	transdecoder	CDS	261605	261764	.	+	1	transcript_id "PMZ_0048066-RA.p1"; gene_id "MSTRG.9";
scaf_00001	transdecoder	CDS	266110	266219	.	+	0	transcript_id "PMZ_0048066-RA.p1"; gene_id "MSTRG.9";
scaf_00001	transdecoder	CDS	266998	267075	.	+	1	transcript_id "PMZ_0048066-RA.p1"; gene_id "MSTRG.9";
scaf_00001	transdecoder	CDS	267766	267864	.	+	1	transcript_id "PMZ_0048066-RA.p1"; gene_id "MSTRG.9";
scaf_00001	transdecoder	CDS	274296	274523	.	+	1	transcript_id "PMZ_0048066-RA.p1"; gene_id "MSTRG.9";
scaf_00001	transdecoder	CDS	275603	275714	.	+	1	transcript_id "PMZ_0048066-RA.p1"; gene_id "MSTRG.9";
scaf_00001	transdecoder	CDS	276676	276793	.	+	0	transcript_id "PMZ_0048066-RA.p1"; gene_id "MSTRG.9";
scaf_00001	transdecoder	CDS	288727	288758	.	+	2	transcript_id "PMZ_0048066-RA.p1"; gene_id "MSTRG.9";
scaf_00001	transdecoder	CDS	297141	297270	.	+	0	transcript_id "PMZ_0048066-RA.p1"; gene_id "MSTRG.9";
scaf_00001	transdecoder	CDS	298229	298373	.	+	2	transcript_id "PMZ_0048066-RA.p1"; gene_id "MSTRG.9";
scaf_00001	transdecoder	CDS	300014	300175	.	+	1	transcript_id "PMZ_0048066-RA.p1"; gene_id "MSTRG.9";
scaf_00001	transdecoder	CDS	300650	300737	.	+	1	transcript_id "PMZ_0048066-RA.p1"; gene_id "MSTRG.9";
scaf_00001	transdecoder	CDS	303691	303819	.	+	0	transcript_id "PMZ_0048066-RA.p1"; gene_id "MSTRG.9";
scaf_00001	transdecoder	CDS	304416	304577	.	+	0	transcript_id "PMZ_0048066-RA.p1"; gene_id "MSTRG.9";
scaf_00001	transdecoder	CDS	306738	306749	.	+	0	transcript_id "PMZ_0048066-RA.p1"; gene_id "MSTRG.9";
scaf_00001	transdecoder	exon	245277	245433	.	+	.	transcript_id "MSTRG.9.3.p2"; gene_id "MSTRG.9";
scaf_00001	transdecoder	exon	258979	259072	.	+	.	transcript_id "MSTRG.9.3.p2"; gene_id "MSTRG.9";
scaf_00001	transdecoder	exon	261605	261764	.	+	.	transcript_id "MSTRG.9.3.p2"; gene_id "MSTRG.9";
scaf_00001	transdecoder	exon	266110	266219	.	+	.	transcript_id "MSTRG.9.3.p2"; gene_id "MSTRG.9";
scaf_00001	transdecoder	exon	266998	267075	.	+	.	transcript_id "MSTRG.9.3.p2"; gene_id "MSTRG.9";
scaf_00001	transdecoder	exon	267766	267864	.	+	.	transcript_id "MSTRG.9.3.p2"; gene_id "MSTRG.9";
scaf_00001	transdecoder	exon	274296	274523	.	+	.	transcript_id "MSTRG.9.3.p2"; gene_id "MSTRG.9";
scaf_00001	transdecoder	exon	275603	275714	.	+	.	transcript_id "MSTRG.9.3.p2"; gene_id "MSTRG.9";
scaf_00001	transdecoder	exon	276676	276793	.	+	.	transcript_id "MSTRG.9.3.p2"; gene_id "MSTRG.9";
scaf_00001	transdecoder	exon	288727	288758	.	+	.	transcript_id "MSTRG.9.3.p2"; gene_id "MSTRG.9";
scaf_00001	transdecoder	exon	297141	297270	.	+	.	transcript_id "MSTRG.9.3.p2"; gene_id "MSTRG.9";
scaf_00001	transdecoder	exon	298229	298373	.	+	.	transcript_id "MSTRG.9.3.p2"; gene_id "MSTRG.9";
scaf_00001	transdecoder	exon	300014	300175	.	+	.	transcript_id "MSTRG.9.3.p2"; gene_id "MSTRG.9";
scaf_00001	transdecoder	exon	300650	300737	.	+	.	transcript_id "MSTRG.9.3.p2"; gene_id "MSTRG.9";
scaf_00001	transdecoder	exon	303691	303819	.	+	.	transcript_id "MSTRG.9.3.p2"; gene_id "MSTRG.9";
scaf_00001	transdecoder	exon	304416	304577	.	+	.	transcript_id "MSTRG.9.3.p2"; gene_id "MSTRG.9";
scaf_00001	transdecoder	exon	306738	306846	.	+	.	transcript_id "MSTRG.9.3.p2"; gene_id "MSTRG.9";
scaf_00001	transdecoder	exon	308871	315171	.	+	.	transcript_id "MSTRG.9.3.p2"; gene_id "MSTRG.9";
scaf_00001	transdecoder	exon	319090	319153	.	+	.	transcript_id "MSTRG.9.3.p2"; gene_id "MSTRG.9";
scaf_00001	transdecoder	exon	321862	324101	.	+	.	transcript_id "MSTRG.9.3.p2"; gene_id "MSTRG.9";
scaf_00001	transdecoder	CDS	314596	315171	.	+	0	transcript_id "MSTRG.9.3.p2"; gene_id "MSTRG.9";
scaf_00001	transdecoder	CDS	319090	319153	.	+	0	transcript_id "MSTRG.9.3.p2"; gene_id "MSTRG.9";
scaf_00001	transdecoder	CDS	321862	322208	.	+	2	transcript_id "MSTRG.9.3.p2"; gene_id "MSTRG.9";
scaf_00001	transdecoder	exon	314224	315171	.	+	.	transcript_id "PMZ_0006777-RA.p2"; gene_id "MSTRG.9";
scaf_00001	transdecoder	exon	319090	319164	.	+	.	transcript_id "PMZ_0006777-RA.p2"; gene_id "MSTRG.9";
scaf_00001	transdecoder	exon	321891	322208	.	+	.	transcript_id "PMZ_0006777-RA.p2"; gene_id "MSTRG.9";
scaf_00001	transdecoder	CDS	314596	315171	.	+	0	transcript_id "PMZ_0006777-RA.p2"; gene_id "MSTRG.9";
scaf_00001	transdecoder	CDS	319090	319164	.	+	0	transcript_id "PMZ_0006777-RA.p2"; gene_id "MSTRG.9";
scaf_00001	transdecoder	CDS	321891	322208	.	+	0	transcript_id "PMZ_0006777-RA.p2"; gene_id "MSTRG.9";
scaf_00001	transdecoder	exon	339157	339607	.	+	.	transcript_id "MSTRG.4.1.p2"; gene_id "MSTRG.4";
scaf_00001	transdecoder	exon	342294	342818	.	+	.	transcript_id "MSTRG.4.1.p2"; gene_id "MSTRG.4";
scaf_00001	transdecoder	exon	343609	343875	.	+	.	transcript_id "MSTRG.4.1.p2"; gene_id "MSTRG.4";
scaf_00001	transdecoder	exon	363992	364096	.	+	.	transcript_id "MSTRG.4.1.p2"; gene_id "MSTRG.4";
scaf_00001	transdecoder	exon	365959	366001	.	+	.	transcript_id "MSTRG.4.1.p2"; gene_id "MSTRG.4";
scaf_00001	transdecoder	exon	369586	369661	.	+	.	transcript_id "MSTRG.4.1.p2"; gene_id "MSTRG.4";
scaf_00001	transdecoder	exon	372489	372707	.	+	.	transcript_id "MSTRG.4.1.p2"; gene_id "MSTRG.4";
scaf_00001	transdecoder	exon	378957	379044	.	+	.	transcript_id "MSTRG.4.1.p2"; gene_id "MSTRG.4";
scaf_00001	transdecoder	exon	379951	380112	.	+	.	transcript_id "MSTRG.4.1.p2"; gene_id "MSTRG.4";
scaf_00001	transdecoder	exon	382245	382342	.	+	.	transcript_id "MSTRG.4.1.p2"; gene_id "MSTRG.4";
scaf_00001	transdecoder	exon	383885	384065	.	+	.	transcript_id "MSTRG.4.1.p2"; gene_id "MSTRG.4";
scaf_00001	transdecoder	exon	385312	385529	.	+	.	transcript_id "MSTRG.4.1.p2"; gene_id "MSTRG.4";
scaf_00001	transdecoder	exon	390430	390978	.	+	.	transcript_id "MSTRG.4.1.p2"; gene_id "MSTRG.4";
scaf_00001	transdecoder	exon	392605	392673	.	+	.	transcript_id "MSTRG.4.1.p2"; gene_id "MSTRG.4";
scaf_00001	transdecoder	exon	393422	393466	.	+	.	transcript_id "MSTRG.4.1.p2"; gene_id "MSTRG.4";
scaf_00001	transdecoder	exon	394813	394878	.	+	.	transcript_id "MSTRG.4.1.p2"; gene_id "MSTRG.4";
scaf_00001	transdecoder	exon	395919	396104	.	+	.	transcript_id "MSTRG.4.1.p2"; gene_id "MSTRG.4";
scaf_00001	transdecoder	exon	401529	401657	.	+	.	transcript_id "MSTRG.4.1.p2"; gene_id "MSTRG.4";
scaf_00001	transdecoder	exon	403147	403245	.	+	.	transcript_id "MSTRG.4.1.p2"; gene_id "MSTRG.4";
scaf_00001	transdecoder	exon	406414	406494	.	+	.	transcript_id "MSTRG.4.1.p2"; gene_id "MSTRG.4";
scaf_00001	transdecoder	exon	407151	407268	.	+	.	transcript_id "MSTRG.4.1.p2"; gene_id "MSTRG.4";
scaf_00001	transdecoder	exon	410749	410890	.	+	.	transcript_id "MSTRG.4.1.p2"; gene_id "MSTRG.4";
scaf_00001	transdecoder	CDS	339581	339607	.	+	0	transcript_id "MSTRG.4.1.p2"; gene_id "MSTRG.4";
scaf_00001	transdecoder	CDS	342294	342818	.	+	0	transcript_id "MSTRG.4.1.p2"; gene_id "MSTRG.4";
scaf_00001	transdecoder	CDS	343609	343875	.	+	0	transcript_id "MSTRG.4.1.p2"; gene_id "MSTRG.4";
scaf_00001	transdecoder	CDS	363992	364096	.	+	0	transcript_id "MSTRG.4.1.p2"; gene_id "MSTRG.4";
scaf_00001	transdecoder	CDS	365959	366001	.	+	0	transcript_id "MSTRG.4.1.p2"; gene_id "MSTRG.4";
scaf_00001	transdecoder	CDS	369586	369661	.	+	2	transcript_id "MSTRG.4.1.p2"; gene_id "MSTRG.4";
scaf_00001	transdecoder	CDS	372489	372707	.	+	1	transcript_id "MSTRG.4.1.p2"; gene_id "MSTRG.4";
scaf_00001	transdecoder	CDS	378957	379044	.	+	1	transcript_id "MSTRG.4.1.p2"; gene_id "MSTRG.4";
scaf_00001	transdecoder	CDS	379951	380112	.	+	0	transcript_id "MSTRG.4.1.p2"; gene_id "MSTRG.4";
scaf_00001	transdecoder	CDS	382245	382342	.	+	0	transcript_id "MSTRG.4.1.p2"; gene_id "MSTRG.4";
scaf_00001	transdecoder	CDS	383885	383927	.	+	1	transcript_id "MSTRG.4.1.p2"; gene_id "MSTRG.4";
scaf_00001	transdecoder	exon	339303	339359	.	+	.	transcript_id "MSTRG.4.2.p1"; gene_id "MSTRG.4";
scaf_00001	transdecoder	exon	342294	342818	.	+	.	transcript_id "MSTRG.4.2.p1"; gene_id "MSTRG.4";
scaf_00001	transdecoder	exon	343609	343875	.	+	.	transcript_id "MSTRG.4.2.p1"; gene_id "MSTRG.4";
scaf_00001	transdecoder	exon	363992	364096	.	+	.	transcript_id "MSTRG.4.2.p1"; gene_id "MSTRG.4";
scaf_00001	transdecoder	exon	365959	366001	.	+	.	transcript_id "MSTRG.4.2.p1"; gene_id "MSTRG.4";
scaf_00001	transdecoder	exon	369586	369661	.	+	.	transcript_id "MSTRG.4.2.p1"; gene_id "MSTRG.4";
scaf_00001	transdecoder	exon	372489	372707	.	+	.	transcript_id "MSTRG.4.2.p1"; gene_id "MSTRG.4";
scaf_00001	transdecoder	exon	378957	379044	.	+	.	transcript_id "MSTRG.4.2.p1"; gene_id "MSTRG.4";
scaf_00001	transdecoder	exon	379951	380112	.	+	.	transcript_id "MSTRG.4.2.p1"; gene_id "MSTRG.4";
scaf_00001	transdecoder	exon	382245	382342	.	+	.	transcript_id "MSTRG.4.2.p1"; gene_id "MSTRG.4";
scaf_00001	transdecoder	exon	383885	384065	.	+	.	transcript_id "MSTRG.4.2.p1"; gene_id "MSTRG.4";
scaf_00001	transdecoder	exon	385312	385529	.	+	.	transcript_id "MSTRG.4.2.p1"; gene_id "MSTRG.4";
scaf_00001	transdecoder	exon	392605	392673	.	+	.	transcript_id "MSTRG.4.2.p1"; gene_id "MSTRG.4";
scaf_00001	transdecoder	exon	393422	393466	.	+	.	transcript_id "MSTRG.4.2.p1"; gene_id "MSTRG.4";
scaf_00001	transdecoder	exon	394813	394878	.	+	.	transcript_id "MSTRG.4.2.p1"; gene_id "MSTRG.4";
scaf_00001	transdecoder	exon	395919	396104	.	+	.	transcript_id "MSTRG.4.2.p1"; gene_id "MSTRG.4";
scaf_00001	transdecoder	exon	401529	401657	.	+	.	transcript_id "MSTRG.4.2.p1"; gene_id "MSTRG.4";
scaf_00001	transdecoder	exon	403147	403245	.	+	.	transcript_id "MSTRG.4.2.p1"; gene_id "MSTRG.4";
scaf_00001	transdecoder	exon	406414	406494	.	+	.	transcript_id "MSTRG.4.2.p1"; gene_id "MSTRG.4";
scaf_00001	transdecoder	exon	407151	407268	.	+	.	transcript_id "MSTRG.4.2.p1"; gene_id "MSTRG.4";
scaf_00001	transdecoder	exon	410749	410966	.	+	.	transcript_id "MSTRG.4.2.p1"; gene_id "MSTRG.4";
scaf_00001	transdecoder	CDS	339321	339359	.	+	0	transcript_id "MSTRG.4.2.p1"; gene_id "MSTRG.4";
scaf_00001	transdecoder	CDS	342294	342818	.	+	0	transcript_id "MSTRG.4.2.p1"; gene_id "MSTRG.4";
scaf_00001	transdecoder	CDS	343609	343875	.	+	0	transcript_id "MSTRG.4.2.p1"; gene_id "MSTRG.4";
scaf_00001	transdecoder	CDS	363992	364096	.	+	0	transcript_id "MSTRG.4.2.p1"; gene_id "MSTRG.4";
scaf_00001	transdecoder	CDS	365959	366001	.	+	0	transcript_id "MSTRG.4.2.p1"; gene_id "MSTRG.4";
scaf_00001	transdecoder	CDS	369586	369661	.	+	2	transcript_id "MSTRG.4.2.p1"; gene_id "MSTRG.4";
scaf_00001	transdecoder	CDS	372489	372707	.	+	1	transcript_id "MSTRG.4.2.p1"; gene_id "MSTRG.4";
scaf_00001	transdecoder	CDS	378957	379044	.	+	1	transcript_id "MSTRG.4.2.p1"; gene_id "MSTRG.4";
scaf_00001	transdecoder	CDS	379951	380112	.	+	0	transcript_id "MSTRG.4.2.p1"; gene_id "MSTRG.4";
scaf_00001	transdecoder	CDS	382245	382342	.	+	0	transcript_id "MSTRG.4.2.p1"; gene_id "MSTRG.4";
scaf_00001	transdecoder	CDS	383885	383927	.	+	1	transcript_id "MSTRG.4.2.p1"; gene_id "MSTRG.4";
scaf_00001	transdecoder	exon	339366	339607	.	+	.	transcript_id "PMZ_0032927-RA.p1"; gene_id "MSTRG.4";
scaf_00001	transdecoder	exon	342294	342818	.	+	.	transcript_id "PMZ_0032927-RA.p1"; gene_id "MSTRG.4";
scaf_00001	transdecoder	exon	343609	343812	.	+	.	transcript_id "PMZ_0032927-RA.p1"; gene_id "MSTRG.4";
scaf_00001	transdecoder	exon	363992	364119	.	+	.	transcript_id "PMZ_0032927-RA.p1"; gene_id "MSTRG.4";
scaf_00001	transdecoder	exon	372489	372619	.	+	.	transcript_id "PMZ_0032927-RA.p1"; gene_id "MSTRG.4";
scaf_00001	transdecoder	exon	378971	379044	.	+	.	transcript_id "PMZ_0032927-RA.p1"; gene_id "MSTRG.4";
scaf_00001	transdecoder	exon	382343	382375	.	+	.	transcript_id "PMZ_0032927-RA.p1"; gene_id "MSTRG.4";
scaf_00001	transdecoder	CDS	339581	339607	.	+	0	transcript_id "PMZ_0032927-RA.p1"; gene_id "MSTRG.4";
scaf_00001	transdecoder	CDS	342294	342818	.	+	0	transcript_id "PMZ_0032927-RA.p1"; gene_id "MSTRG.4";
scaf_00001	transdecoder	CDS	343609	343812	.	+	0	transcript_id "PMZ_0032927-RA.p1"; gene_id "MSTRG.4";
scaf_00001	transdecoder	CDS	363992	364119	.	+	0	transcript_id "PMZ_0032927-RA.p1"; gene_id "MSTRG.4";
scaf_00001	transdecoder	CDS	372489	372619	.	+	1	transcript_id "PMZ_0032927-RA.p1"; gene_id "MSTRG.4";
scaf_00001	transdecoder	CDS	378971	379044	.	+	2	transcript_id "PMZ_0032927-RA.p1"; gene_id "MSTRG.4";
scaf_00001	transdecoder	CDS	382343	382375	.	+	0	transcript_id "PMZ_0032927-RA.p1"; gene_id "MSTRG.4";
scaf_00001	transdecoder	exon	383924	384065	.	+	.	transcript_id "PMZ_0041004-RA.p1"; gene_id "MSTRG.4";
scaf_00001	transdecoder	exon	385312	385529	.	+	.	transcript_id "PMZ_0041004-RA.p1"; gene_id "MSTRG.4";
scaf_00001	transdecoder	exon	390565	390978	.	+	.	transcript_id "PMZ_0041004-RA.p1"; gene_id "MSTRG.4";
scaf_00001	transdecoder	exon	392605	392673	.	+	.	transcript_id "PMZ_0041004-RA.p1"; gene_id "MSTRG.4";
scaf_00001	transdecoder	exon	393422	393466	.	+	.	transcript_id "PMZ_0041004-RA.p1"; gene_id "MSTRG.4";
scaf_00001	transdecoder	exon	395919	396059	.	+	.	transcript_id "PMZ_0041004-RA.p1"; gene_id "MSTRG.4";
scaf_00001	transdecoder	exon	403147	403245	.	+	.	transcript_id "PMZ_0041004-RA.p1"; gene_id "MSTRG.4";
scaf_00001	transdecoder	exon	407151	407268	.	+	.	transcript_id "PMZ_0041004-RA.p1"; gene_id "MSTRG.4";
scaf_00001	transdecoder	exon	415262	415308	.	+	.	transcript_id "PMZ_0041004-RA.p1"; gene_id "MSTRG.4";
scaf_00001	transdecoder	CDS	383924	384065	.	+	0	transcript_id "PMZ_0041004-RA.p1"; gene_id "MSTRG.4";
scaf_00001	transdecoder	CDS	385312	385529	.	+	2	transcript_id "PMZ_0041004-RA.p1"; gene_id "MSTRG.4";
scaf_00001	transdecoder	CDS	390565	390978	.	+	0	transcript_id "PMZ_0041004-RA.p1"; gene_id "MSTRG.4";
scaf_00001	transdecoder	CDS	392605	392673	.	+	0	transcript_id "PMZ_0041004-RA.p1"; gene_id "MSTRG.4";
scaf_00001	transdecoder	CDS	393422	393466	.	+	0	transcript_id "PMZ_0041004-RA.p1"; gene_id "MSTRG.4";
scaf_00001	transdecoder	CDS	395919	396059	.	+	0	transcript_id "PMZ_0041004-RA.p1"; gene_id "MSTRG.4";
scaf_00001	transdecoder	CDS	403147	403245	.	+	0	transcript_id "PMZ_0041004-RA.p1"; gene_id "MSTRG.4";
scaf_00001	transdecoder	CDS	407151	407268	.	+	0	transcript_id "PMZ_0041004-RA.p1"; gene_id "MSTRG.4";
scaf_00001	transdecoder	CDS	415262	415308	.	+	2	transcript_id "PMZ_0041004-RA.p1"; gene_id "MSTRG.4";
scaf_00001	transdecoder	exon	430713	433537	.	-	.	transcript_id "MSTRG.15.1.p1"; gene_id "MSTRG.15";
scaf_00001	transdecoder	exon	434506	434649	.	-	.	transcript_id "MSTRG.15.1.p1"; gene_id "MSTRG.15";
scaf_00001	transdecoder	exon	436009	436202	.	-	.	transcript_id "MSTRG.15.1.p1"; gene_id "MSTRG.15";
scaf_00001	transdecoder	exon	437398	437490	.	-	.	transcript_id "MSTRG.15.1.p1"; gene_id "MSTRG.15";
scaf_00001	transdecoder	exon	446340	446532	.	-	.	transcript_id "MSTRG.15.1.p1"; gene_id "MSTRG.15";
scaf_00001	transdecoder	exon	448570	448780	.	-	.	transcript_id "MSTRG.15.1.p1"; gene_id "MSTRG.15";
scaf_00001	transdecoder	CDS	433297	433537	.	-	1	transcript_id "MSTRG.15.1.p1"; gene_id "MSTRG.15";
scaf_00001	transdecoder	CDS	434506	434649	.	-	1	transcript_id "MSTRG.15.1.p1"; gene_id "MSTRG.15";
scaf_00001	transdecoder	CDS	436009	436202	.	-	0	transcript_id "MSTRG.15.1.p1"; gene_id "MSTRG.15";
scaf_00001	transdecoder	CDS	437398	437490	.	-	0	transcript_id "MSTRG.15.1.p1"; gene_id "MSTRG.15";
scaf_00001	transdecoder	CDS	446340	446532	.	-	1	transcript_id "MSTRG.15.1.p1"; gene_id "MSTRG.15";
scaf_00001	transdecoder	CDS	448570	448778	.	-	0	transcript_id "MSTRG.15.1.p1"; gene_id "MSTRG.15";
scaf_00001	transdecoder	exon	431064	431228	.	-	.	transcript_id "PMZ_0041005-RA.p1"; gene_id "MSTRG.15";
scaf_00001	transdecoder	exon	431663	431687	.	-	.	transcript_id "PMZ_0041005-RA.p1"; gene_id "MSTRG.15";
scaf_00001	transdecoder	exon	431711	433537	.	-	.	transcript_id "PMZ_0041005-RA.p1"; gene_id "MSTRG.15";
scaf_00001	transdecoder	exon	436009	436159	.	-	.	transcript_id "PMZ_0041005-RA.p1"; gene_id "MSTRG.15";
scaf_00001	transdecoder	exon	437379	437490	.	-	.	transcript_id "PMZ_0041005-RA.p1"; gene_id "MSTRG.15";
scaf_00001	transdecoder	exon	446373	446532	.	-	.	transcript_id "PMZ_0041005-RA.p1"; gene_id "MSTRG.15";
scaf_00001	transdecoder	exon	448796	448899	.	-	.	transcript_id "PMZ_0041005-RA.p1"; gene_id "MSTRG.15";
scaf_00001	transdecoder	CDS	433297	433537	.	-	1	transcript_id "PMZ_0041005-RA.p1"; gene_id "MSTRG.15";
scaf_00001	transdecoder	CDS	436009	436159	.	-	2	transcript_id "PMZ_0041005-RA.p1"; gene_id "MSTRG.15";
scaf_00001	transdecoder	CDS	437379	437490	.	-	0	transcript_id "PMZ_0041005-RA.p1"; gene_id "MSTRG.15";
scaf_00001	transdecoder	CDS	446373	446532	.	-	1	transcript_id "PMZ_0041005-RA.p1"; gene_id "MSTRG.15";
scaf_00001	transdecoder	CDS	448796	448899	.	-	0	transcript_id "PMZ_0041005-RA.p1"; gene_id "MSTRG.15";
scaf_00001	transdecoder	exon	431427	432395	.	-	.	transcript_id "MSTRG.15.3.p1"; gene_id "MSTRG.15";
scaf_00001	transdecoder	exon	433375	433537	.	-	.	transcript_id "MSTRG.15.3.p1"; gene_id "MSTRG.15";
scaf_00001	transdecoder	exon	434506	434649	.	-	.	transcript_id "MSTRG.15.3.p1"; gene_id "MSTRG.15";
scaf_00001	transdecoder	exon	436009	436202	.	-	.	transcript_id "MSTRG.15.3.p1"; gene_id "MSTRG.15";
scaf_00001	transdecoder	exon	437398	437490	.	-	.	transcript_id "MSTRG.15.3.p1"; gene_id "MSTRG.15";
scaf_00001	transdecoder	exon	446340	446532	.	-	.	transcript_id "MSTRG.15.3.p1"; gene_id "MSTRG.15";
scaf_00001	transdecoder	exon	448570	448690	.	-	.	transcript_id "MSTRG.15.3.p1"; gene_id "MSTRG.15";
scaf_00001	transdecoder	CDS	432318	432395	.	-	0	transcript_id "MSTRG.15.3.p1"; gene_id "MSTRG.15";
scaf_00001	transdecoder	CDS	433375	433537	.	-	1	transcript_id "MSTRG.15.3.p1"; gene_id "MSTRG.15";
scaf_00001	transdecoder	CDS	434506	434649	.	-	1	transcript_id "MSTRG.15.3.p1"; gene_id "MSTRG.15";
scaf_00001	transdecoder	CDS	436009	436202	.	-	0	transcript_id "MSTRG.15.3.p1"; gene_id "MSTRG.15";
scaf_00001	transdecoder	CDS	437398	437490	.	-	0	transcript_id "MSTRG.15.3.p1"; gene_id "MSTRG.15";
scaf_00001	transdecoder	CDS	446340	446532	.	-	1	transcript_id "MSTRG.15.3.p1"; gene_id "MSTRG.15";
scaf_00001	transdecoder	CDS	448570	448688	.	-	0	transcript_id "MSTRG.15.3.p1"; gene_id "MSTRG.15";
scaf_00001	transdecoder	exon	431751	432395	.	-	.	transcript_id "MSTRG.15.4.p1"; gene_id "MSTRG.15";
scaf_00001	transdecoder	exon	433462	433537	.	-	.	transcript_id "MSTRG.15.4.p1"; gene_id "MSTRG.15";
scaf_00001	transdecoder	exon	434506	434649	.	-	.	transcript_id "MSTRG.15.4.p1"; gene_id "MSTRG.15";
scaf_00001	transdecoder	exon	436009	436202	.	-	.	transcript_id "MSTRG.15.4.p1"; gene_id "MSTRG.15";
scaf_00001	transdecoder	exon	437398	437490	.	-	.	transcript_id "MSTRG.15.4.p1"; gene_id "MSTRG.15";
scaf_00001	transdecoder	exon	446340	446532	.	-	.	transcript_id "MSTRG.15.4.p1"; gene_id "MSTRG.15";
scaf_00001	transdecoder	exon	448570	448678	.	-	.	transcript_id "MSTRG.15.4.p1"; gene_id "MSTRG.15";
scaf_00001	transdecoder	CDS	432318	432395	.	-	0	transcript_id "MSTRG.15.4.p1"; gene_id "MSTRG.15";
scaf_00001	transdecoder	CDS	433462	433537	.	-	1	transcript_id "MSTRG.15.4.p1"; gene_id "MSTRG.15";
scaf_00001	transdecoder	CDS	434506	434649	.	-	1	transcript_id "MSTRG.15.4.p1"; gene_id "MSTRG.15";
scaf_00001	transdecoder	CDS	436009	436202	.	-	0	transcript_id "MSTRG.15.4.p1"; gene_id "MSTRG.15";
scaf_00001	transdecoder	CDS	437398	437490	.	-	0	transcript_id "MSTRG.15.4.p1"; gene_id "MSTRG.15";
scaf_00001	transdecoder	CDS	446340	446532	.	-	1	transcript_id "MSTRG.15.4.p1"; gene_id "MSTRG.15";
scaf_00001	transdecoder	CDS	448570	448676	.	-	0	transcript_id "MSTRG.15.4.p1"; gene_id "MSTRG.15";
scaf_00001	transdecoder	exon	448890	449028	.	+	.	transcript_id "MSTRG.16.1.p1"; gene_id "MSTRG.16";
scaf_00001	transdecoder	exon	451996	452165	.	+	.	transcript_id "MSTRG.16.1.p1"; gene_id "MSTRG.16";
scaf_00001	transdecoder	exon	453201	453329	.	+	.	transcript_id "MSTRG.16.1.p1"; gene_id "MSTRG.16";
scaf_00001	transdecoder	exon	463476	463666	.	+	.	transcript_id "MSTRG.16.1.p1"; gene_id "MSTRG.16";
scaf_00001	transdecoder	exon	466221	466355	.	+	.	transcript_id "MSTRG.16.1.p1"; gene_id "MSTRG.16";
scaf_00001	transdecoder	CDS	448890	449028	.	+	0	transcript_id "MSTRG.16.1.p1"; gene_id "MSTRG.16";
scaf_00001	transdecoder	CDS	451996	452165	.	+	2	transcript_id "MSTRG.16.1.p1"; gene_id "MSTRG.16";
scaf_00001	transdecoder	CDS	453201	453329	.	+	0	transcript_id "MSTRG.16.1.p1"; gene_id "MSTRG.16";
scaf_00001	transdecoder	CDS	463476	463666	.	+	0	transcript_id "MSTRG.16.1.p1"; gene_id "MSTRG.16";
scaf_00001	transdecoder	CDS	466221	466353	.	+	1	transcript_id "MSTRG.16.1.p1"; gene_id "MSTRG.16";
scaf_00001	transdecoder	exon	448890	449870	.	+	.	transcript_id "MSTRG.16.2.p1"; gene_id "MSTRG.16";
scaf_00001	transdecoder	exon	451996	452165	.	+	.	transcript_id "MSTRG.16.2.p1"; gene_id "MSTRG.16";
scaf_00001	transdecoder	exon	453201	453329	.	+	.	transcript_id "MSTRG.16.2.p1"; gene_id "MSTRG.16";
scaf_00001	transdecoder	exon	463476	463666	.	+	.	transcript_id "MSTRG.16.2.p1"; gene_id "MSTRG.16";
scaf_00001	transdecoder	exon	466221	466355	.	+	.	transcript_id "MSTRG.16.2.p1"; gene_id "MSTRG.16";
scaf_00001	transdecoder	CDS	452013	452165	.	+	0	transcript_id "MSTRG.16.2.p1"; gene_id "MSTRG.16";
scaf_00001	transdecoder	CDS	453201	453329	.	+	0	transcript_id "MSTRG.16.2.p1"; gene_id "MSTRG.16";
scaf_00001	transdecoder	CDS	463476	463666	.	+	0	transcript_id "MSTRG.16.2.p1"; gene_id "MSTRG.16";
scaf_00001	transdecoder	CDS	466221	466353	.	+	1	transcript_id "MSTRG.16.2.p1"; gene_id "MSTRG.16";
scaf_00001	transdecoder	exon	459122	459193	.	+	.	transcript_id "PMZ_0035505-RA.p1"; gene_id "MSTRG.17";
scaf_00001	transdecoder	exon	459353	459542	.	+	.	transcript_id "PMZ_0035505-RA.p1"; gene_id "MSTRG.17";
scaf_00001	transdecoder	exon	474158	474327	.	+	.	transcript_id "PMZ_0035505-RA.p1"; gene_id "MSTRG.17";
scaf_00001	transdecoder	exon	478489	478557	.	+	.	transcript_id "PMZ_0035505-RA.p1"; gene_id "MSTRG.17";
scaf_00001	transdecoder	exon	479094	479202	.	+	.	transcript_id "PMZ_0035505-RA.p1"; gene_id "MSTRG.17";
scaf_00001	transdecoder	exon	487578	487979	.	+	.	transcript_id "PMZ_0035505-RA.p1"; gene_id "MSTRG.17";
scaf_00001	transdecoder	exon	494947	495487	.	+	.	transcript_id "PMZ_0035505-RA.p1"; gene_id "MSTRG.17";
scaf_00001	transdecoder	exon	495684	496356	.	+	.	transcript_id "PMZ_0035505-RA.p1"; gene_id "MSTRG.17";
scaf_00001	transdecoder	exon	496999	497613	.	+	.	transcript_id "PMZ_0035505-RA.p1"; gene_id "MSTRG.17";
scaf_00001	transdecoder	exon	497702	498526	.	+	.	transcript_id "PMZ_0035505-RA.p1"; gene_id "MSTRG.17";
scaf_00001	transdecoder	exon	499477	499628	.	+	.	transcript_id "PMZ_0035505-RA.p1"; gene_id "MSTRG.17";
scaf_00001	transdecoder	exon	501318	502515	.	+	.	transcript_id "PMZ_0035505-RA.p1"; gene_id "MSTRG.17";
scaf_00001	transdecoder	exon	507979	508531	.	+	.	transcript_id "PMZ_0035505-RA.p1"; gene_id "MSTRG.17";
scaf_00001	transdecoder	exon	511370	511443	.	+	.	transcript_id "PMZ_0035505-RA.p1"; gene_id "MSTRG.17";
scaf_00001	transdecoder	exon	511951	512009	.	+	.	transcript_id "PMZ_0035505-RA.p1"; gene_id "MSTRG.17";
scaf_00001	transdecoder	exon	512744	512835	.	+	.	transcript_id "PMZ_0035505-RA.p1"; gene_id "MSTRG.17";
scaf_00001	transdecoder	exon	513655	513824	.	+	.	transcript_id "PMZ_0035505-RA.p1"; gene_id "MSTRG.17";
scaf_00001	transdecoder	exon	516065	516956	.	+	.	transcript_id "PMZ_0035505-RA.p1"; gene_id "MSTRG.17";
scaf_00001	transdecoder	CDS	459122	459193	.	+	0	transcript_id "PMZ_0035505-RA.p1"; gene_id "MSTRG.17";
scaf_00001	transdecoder	CDS	459353	459542	.	+	0	transcript_id "PMZ_0035505-RA.p1"; gene_id "MSTRG.17";
scaf_00001	transdecoder	CDS	474158	474327	.	+	2	transcript_id "PMZ_0035505-RA.p1"; gene_id "MSTRG.17";
scaf_00001	transdecoder	CDS	478489	478557	.	+	0	transcript_id "PMZ_0035505-RA.p1"; gene_id "MSTRG.17";
scaf_00001	transdecoder	CDS	479094	479202	.	+	0	transcript_id "PMZ_0035505-RA.p1"; gene_id "MSTRG.17";
scaf_00001	transdecoder	CDS	487578	487979	.	+	2	transcript_id "PMZ_0035505-RA.p1"; gene_id "MSTRG.17";
scaf_00001	transdecoder	CDS	494947	495487	.	+	2	transcript_id "PMZ_0035505-RA.p1"; gene_id "MSTRG.17";
scaf_00001	transdecoder	CDS	495684	496356	.	+	1	transcript_id "PMZ_0035505-RA.p1"; gene_id "MSTRG.17";
scaf_00001	transdecoder	CDS	496999	497613	.	+	0	transcript_id "PMZ_0035505-RA.p1"; gene_id "MSTRG.17";
scaf_00001	transdecoder	CDS	497702	498526	.	+	0	transcript_id "PMZ_0035505-RA.p1"; gene_id "MSTRG.17";
scaf_00001	transdecoder	CDS	499477	499628	.	+	0	transcript_id "PMZ_0035505-RA.p1"; gene_id "MSTRG.17";
scaf_00001	transdecoder	CDS	501318	502515	.	+	1	transcript_id "PMZ_0035505-RA.p1"; gene_id "MSTRG.17";
scaf_00001	transdecoder	CDS	507979	508531	.	+	0	transcript_id "PMZ_0035505-RA.p1"; gene_id "MSTRG.17";
scaf_00001	transdecoder	CDS	511370	511443	.	+	2	transcript_id "PMZ_0035505-RA.p1"; gene_id "MSTRG.17";
scaf_00001	transdecoder	CDS	511951	512009	.	+	0	transcript_id "PMZ_0035505-RA.p1"; gene_id "MSTRG.17";
scaf_00001	transdecoder	CDS	512744	512835	.	+	1	transcript_id "PMZ_0035505-RA.p1"; gene_id "MSTRG.17";
scaf_00001	transdecoder	CDS	513655	513824	.	+	2	transcript_id "PMZ_0035505-RA.p1"; gene_id "MSTRG.17";
scaf_00001	transdecoder	CDS	516065	516259	.	+	0	transcript_id "PMZ_0035505-RA.p1"; gene_id "MSTRG.17";
scaf_00001	transdecoder	exon	470255	470458	.	+	.	transcript_id "MSTRG.17.2.p1"; gene_id "MSTRG.17";
scaf_00001	transdecoder	exon	473016	473149	.	+	.	transcript_id "MSTRG.17.2.p1"; gene_id "MSTRG.17";
scaf_00001	transdecoder	exon	474158	474327	.	+	.	transcript_id "MSTRG.17.2.p1"; gene_id "MSTRG.17";
scaf_00001	transdecoder	exon	475449	475577	.	+	.	transcript_id "MSTRG.17.2.p1"; gene_id "MSTRG.17";
scaf_00001	transdecoder	exon	478489	478557	.	+	.	transcript_id "MSTRG.17.2.p1"; gene_id "MSTRG.17";
scaf_00001	transdecoder	exon	479037	479198	.	+	.	transcript_id "MSTRG.17.2.p1"; gene_id "MSTRG.17";
scaf_00001	transdecoder	exon	479927	480052	.	+	.	transcript_id "MSTRG.17.2.p1"; gene_id "MSTRG.17";
scaf_00001	transdecoder	exon	480630	482549	.	+	.	transcript_id "MSTRG.17.2.p1"; gene_id "MSTRG.17";
scaf_00001	transdecoder	exon	483168	484755	.	+	.	transcript_id "MSTRG.17.2.p1"; gene_id "MSTRG.17";
scaf_00001	transdecoder	CDS	470316	470458	.	+	0	transcript_id "MSTRG.17.2.p1"; gene_id "MSTRG.17";
scaf_00001	transdecoder	CDS	473016	473149	.	+	1	transcript_id "MSTRG.17.2.p1"; gene_id "MSTRG.17";
scaf_00001	transdecoder	CDS	474158	474327	.	+	2	transcript_id "MSTRG.17.2.p1"; gene_id "MSTRG.17";
scaf_00001	transdecoder	CDS	475449	475577	.	+	0	transcript_id "MSTRG.17.2.p1"; gene_id "MSTRG.17";
scaf_00001	transdecoder	CDS	478489	478557	.	+	0	transcript_id "MSTRG.17.2.p1"; gene_id "MSTRG.17";
scaf_00001	transdecoder	CDS	479037	479198	.	+	0	transcript_id "MSTRG.17.2.p1"; gene_id "MSTRG.17";
scaf_00001	transdecoder	CDS	479927	480052	.	+	0	transcript_id "MSTRG.17.2.p1"; gene_id "MSTRG.17";
scaf_00001	transdecoder	CDS	480630	480797	.	+	0	transcript_id "MSTRG.17.2.p1"; gene_id "MSTRG.17";
scaf_00001	transdecoder	exon	486249	487890	.	+	.	transcript_id "MSTRG.17.3.p1"; gene_id "MSTRG.17";
scaf_00001	transdecoder	exon	494858	495487	.	+	.	transcript_id "MSTRG.17.3.p1"; gene_id "MSTRG.17";
scaf_00001	transdecoder	exon	495684	496341	.	+	.	transcript_id "MSTRG.17.3.p1"; gene_id "MSTRG.17";
scaf_00001	transdecoder	exon	496999	498646	.	+	.	transcript_id "MSTRG.17.3.p1"; gene_id "MSTRG.17";
scaf_00001	transdecoder	exon	507979	511443	.	+	.	transcript_id "MSTRG.17.3.p1"; gene_id "MSTRG.17";
scaf_00001	transdecoder	exon	511951	512150	.	+	.	transcript_id "MSTRG.17.3.p1"; gene_id "MSTRG.17";
scaf_00001	transdecoder	exon	512744	512835	.	+	.	transcript_id "MSTRG.17.3.p1"; gene_id "MSTRG.17";
scaf_00001	transdecoder	exon	513655	513824	.	+	.	transcript_id "MSTRG.17.3.p1"; gene_id "MSTRG.17";
scaf_00001	transdecoder	exon	516065	516974	.	+	.	transcript_id "MSTRG.17.3.p1"; gene_id "MSTRG.17";
scaf_00001	transdecoder	CDS	487880	487890	.	+	0	transcript_id "MSTRG.17.3.p1"; gene_id "MSTRG.17";
scaf_00001	transdecoder	CDS	494858	495487	.	+	1	transcript_id "MSTRG.17.3.p1"; gene_id "MSTRG.17";
scaf_00001	transdecoder	CDS	495684	496341	.	+	1	transcript_id "MSTRG.17.3.p1"; gene_id "MSTRG.17";
scaf_00001	transdecoder	CDS	496999	498003	.	+	0	transcript_id "MSTRG.17.3.p1"; gene_id "MSTRG.17";
scaf_00001	transdecoder	exon	499760	502635	.	+	.	transcript_id "MSTRG.17.4.p1"; gene_id "MSTRG.17";
scaf_00001	transdecoder	exon	507979	508531	.	+	.	transcript_id "MSTRG.17.4.p1"; gene_id "MSTRG.17";
scaf_00001	transdecoder	exon	511370	511443	.	+	.	transcript_id "MSTRG.17.4.p1"; gene_id "MSTRG.17";
scaf_00001	transdecoder	exon	511951	512150	.	+	.	transcript_id "MSTRG.17.4.p1"; gene_id "MSTRG.17";
scaf_00001	transdecoder	exon	512744	512835	.	+	.	transcript_id "MSTRG.17.4.p1"; gene_id "MSTRG.17";
scaf_00001	transdecoder	exon	513655	513824	.	+	.	transcript_id "MSTRG.17.4.p1"; gene_id "MSTRG.17";
scaf_00001	transdecoder	exon	516065	516975	.	+	.	transcript_id "MSTRG.17.4.p1"; gene_id "MSTRG.17";
scaf_00001	transdecoder	CDS	501016	502635	.	+	0	transcript_id "MSTRG.17.4.p1"; gene_id "MSTRG.17";
scaf_00001	transdecoder	CDS	507979	508531	.	+	0	transcript_id "MSTRG.17.4.p1"; gene_id "MSTRG.17";
scaf_00001	transdecoder	CDS	511370	511443	.	+	2	transcript_id "MSTRG.17.4.p1"; gene_id "MSTRG.17";
scaf_00001	transdecoder	CDS	511951	512150	.	+	0	transcript_id "MSTRG.17.4.p1"; gene_id "MSTRG.17";
scaf_00001	transdecoder	CDS	512744	512835	.	+	1	transcript_id "MSTRG.17.4.p1"; gene_id "MSTRG.17";
scaf_00001	transdecoder	CDS	513655	513824	.	+	2	transcript_id "MSTRG.17.4.p1"; gene_id "MSTRG.17";
scaf_00001	transdecoder	CDS	516065	516259	.	+	0	transcript_id "MSTRG.17.4.p1"; gene_id "MSTRG.17";
scaf_00001	transdecoder	exon	507745	508531	.	+	.	transcript_id "MSTRG.17.5.p5"; gene_id "MSTRG.17";
scaf_00001	transdecoder	exon	509184	512150	.	+	.	transcript_id "MSTRG.17.5.p5"; gene_id "MSTRG.17";
scaf_00001	transdecoder	exon	512744	512835	.	+	.	transcript_id "MSTRG.17.5.p5"; gene_id "MSTRG.17";
scaf_00001	transdecoder	exon	513655	513824	.	+	.	transcript_id "MSTRG.17.5.p5"; gene_id "MSTRG.17";
scaf_00001	transdecoder	exon	516065	521565	.	+	.	transcript_id "MSTRG.17.5.p5"; gene_id "MSTRG.17";
scaf_00001	transdecoder	exon	521615	521759	.	+	.	transcript_id "MSTRG.17.5.p5"; gene_id "MSTRG.17";
scaf_00001	transdecoder	exon	522387	524398	.	+	.	transcript_id "MSTRG.17.5.p5"; gene_id "MSTRG.17";
scaf_00001	transdecoder	CDS	508036	508531	.	+	0	transcript_id "MSTRG.17.5.p5"; gene_id "MSTRG.17";
scaf_00001	transdecoder	CDS	509184	509326	.	+	2	transcript_id "MSTRG.17.5.p5"; gene_id "MSTRG.17";
scaf_00001	transdecoder	exon	507975	508531	.	+	.	transcript_id "MSTRG.17.6.p3"; gene_id "MSTRG.17";
scaf_00001	transdecoder	exon	509184	509276	.	+	.	transcript_id "MSTRG.17.6.p3"; gene_id "MSTRG.17";
scaf_00001	transdecoder	exon	511370	511443	.	+	.	transcript_id "MSTRG.17.6.p3"; gene_id "MSTRG.17";
scaf_00001	transdecoder	exon	511951	512150	.	+	.	transcript_id "MSTRG.17.6.p3"; gene_id "MSTRG.17";
scaf_00001	transdecoder	exon	512744	512835	.	+	.	transcript_id "MSTRG.17.6.p3"; gene_id "MSTRG.17";
scaf_00001	transdecoder	exon	513655	513824	.	+	.	transcript_id "MSTRG.17.6.p3"; gene_id "MSTRG.17";
scaf_00001	transdecoder	exon	516065	522311	.	+	.	transcript_id "MSTRG.17.6.p3"; gene_id "MSTRG.17";
scaf_00001	transdecoder	exon	522342	524395	.	+	.	transcript_id "MSTRG.17.6.p3"; gene_id "MSTRG.17";
scaf_00001	transdecoder	CDS	508036	508531	.	+	0	transcript_id "MSTRG.17.6.p3"; gene_id "MSTRG.17";
scaf_00001	transdecoder	CDS	509184	509276	.	+	2	transcript_id "MSTRG.17.6.p3"; gene_id "MSTRG.17";
scaf_00001	transdecoder	CDS	511370	511443	.	+	2	transcript_id "MSTRG.17.6.p3"; gene_id "MSTRG.17";
scaf_00001	transdecoder	CDS	511951	512150	.	+	0	transcript_id "MSTRG.17.6.p3"; gene_id "MSTRG.17";
scaf_00001	transdecoder	CDS	512744	512835	.	+	1	transcript_id "MSTRG.17.6.p3"; gene_id "MSTRG.17";
scaf_00001	transdecoder	CDS	513655	513824	.	+	2	transcript_id "MSTRG.17.6.p3"; gene_id "MSTRG.17";
scaf_00001	transdecoder	CDS	516065	516259	.	+	0	transcript_id "MSTRG.17.6.p3"; gene_id "MSTRG.17";
scaf_00001	transdecoder	exon	517113	521743	.	+	.	transcript_id "MSTRG.17.7.p6"; gene_id "MSTRG.17";
scaf_00001	transdecoder	exon	521774	524393	.	+	.	transcript_id "MSTRG.17.7.p6"; gene_id "MSTRG.17";
scaf_00001	transdecoder	CDS	522022	522369	.	+	0	transcript_id "MSTRG.17.7.p6"; gene_id "MSTRG.17";
scaf_00001	transdecoder	exon	517123	521565	.	+	.	transcript_id "MSTRG.17.8.p6"; gene_id "MSTRG.17";
scaf_00001	transdecoder	exon	521599	522270	.	+	.	transcript_id "MSTRG.17.8.p6"; gene_id "MSTRG.17";
scaf_00001	transdecoder	CDS	521142	521565	.	+	0	transcript_id "MSTRG.17.8.p6"; gene_id "MSTRG.17";
scaf_00001	transdecoder	CDS	521599	521747	.	+	2	transcript_id "MSTRG.17.8.p6"; gene_id "MSTRG.17";
scaf_00001	transdecoder	exon	551423	553329	.	-	.	transcript_id "MSTRG.10.1.p1"; gene_id "MSTRG.10";
scaf_00001	transdecoder	exon	555077	555229	.	-	.	transcript_id "MSTRG.10.1.p1"; gene_id "MSTRG.10";
scaf_00001	transdecoder	exon	557807	557900	.	-	.	transcript_id "MSTRG.10.1.p1"; gene_id "MSTRG.10";
scaf_00001	transdecoder	exon	559483	559996	.	-	.	transcript_id "MSTRG.10.1.p1"; gene_id "MSTRG.10";
scaf_00001	transdecoder	exon	560715	560809	.	-	.	transcript_id "MSTRG.10.1.p1"; gene_id "MSTRG.10";
scaf_00001	transdecoder	exon	563367	563863	.	-	.	transcript_id "MSTRG.10.1.p1"; gene_id "MSTRG.10";
scaf_00001	transdecoder	exon	564346	564604	.	-	.	transcript_id "MSTRG.10.1.p1"; gene_id "MSTRG.10";
scaf_00001	transdecoder	exon	567434	567503	.	-	.	transcript_id "MSTRG.10.1.p1"; gene_id "MSTRG.10";
scaf_00001	transdecoder	exon	568274	568479	.	-	.	transcript_id "MSTRG.10.1.p1"; gene_id "MSTRG.10";
scaf_00001	transdecoder	exon	605498	606821	.	-	.	transcript_id "MSTRG.10.1.p1"; gene_id "MSTRG.10";
scaf_00001	transdecoder	exon	611666	611721	.	-	.	transcript_id "MSTRG.10.1.p1"; gene_id "MSTRG.10";
scaf_00001	transdecoder	exon	613929	614143	.	-	.	transcript_id "MSTRG.10.1.p1"; gene_id "MSTRG.10";
scaf_00001	transdecoder	CDS	559630	559996	.	-	1	transcript_id "MSTRG.10.1.p1"; gene_id "MSTRG.10";
scaf_00001	transdecoder	CDS	560715	560809	.	-	0	transcript_id "MSTRG.10.1.p1"; gene_id "MSTRG.10";
scaf_00001	transdecoder	CDS	563367	563863	.	-	2	transcript_id "MSTRG.10.1.p1"; gene_id "MSTRG.10";
scaf_00001	transdecoder	CDS	564346	564604	.	-	0	transcript_id "MSTRG.10.1.p1"; gene_id "MSTRG.10";
scaf_00001	transdecoder	CDS	567434	567503	.	-	1	transcript_id "MSTRG.10.1.p1"; gene_id "MSTRG.10";
scaf_00001	transdecoder	CDS	568274	568479	.	-	0	transcript_id "MSTRG.10.1.p1"; gene_id "MSTRG.10";
scaf_00001	transdecoder	CDS	605498	606661	.	-	0	transcript_id "MSTRG.10.1.p1"; gene_id "MSTRG.10";
scaf_00001	transdecoder	exon	553109	553329	.	-	.	transcript_id "PMZ_0041006-RA.p1"; gene_id "MSTRG.10";
scaf_00001	transdecoder	exon	555010	555216	.	-	.	transcript_id "PMZ_0041006-RA.p1"; gene_id "MSTRG.10";
scaf_00001	transdecoder	exon	559552	559843	.	-	.	transcript_id "PMZ_0041006-RA.p1"; gene_id "MSTRG.10";
scaf_00001	transdecoder	exon	559967	559996	.	-	.	transcript_id "PMZ_0041006-RA.p1"; gene_id "MSTRG.10";
scaf_00001	transdecoder	exon	563424	563807	.	-	.	transcript_id "PMZ_0041006-RA.p1"; gene_id "MSTRG.10";
scaf_00001	transdecoder	exon	564314	564604	.	-	.	transcript_id "PMZ_0041006-RA.p1"; gene_id "MSTRG.10";
scaf_00001	transdecoder	exon	567434	567503	.	-	.	transcript_id "PMZ_0041006-RA.p1"; gene_id "MSTRG.10";
scaf_00001	transdecoder	exon	568274	568425	.	-	.	transcript_id "PMZ_0041006-RA.p1"; gene_id "MSTRG.10";
scaf_00001	transdecoder	CDS	553109	553329	.	-	2	transcript_id "PMZ_0041006-RA.p1"; gene_id "MSTRG.10";
scaf_00001	transdecoder	CDS	555010	555216	.	-	2	transcript_id "PMZ_0041006-RA.p1"; gene_id "MSTRG.10";
scaf_00001	transdecoder	CDS	559552	559843	.	-	0	transcript_id "PMZ_0041006-RA.p1"; gene_id "MSTRG.10";
scaf_00001	transdecoder	CDS	559967	559996	.	-	0	transcript_id "PMZ_0041006-RA.p1"; gene_id "MSTRG.10";
scaf_00001	transdecoder	CDS	563424	563807	.	-	0	transcript_id "PMZ_0041006-RA.p1"; gene_id "MSTRG.10";
scaf_00001	transdecoder	CDS	564314	564604	.	-	0	transcript_id "PMZ_0041006-RA.p1"; gene_id "MSTRG.10";
scaf_00001	transdecoder	CDS	567434	567503	.	-	1	transcript_id "PMZ_0041006-RA.p1"; gene_id "MSTRG.10";
scaf_00001	transdecoder	CDS	568274	568425	.	-	0	transcript_id "PMZ_0041006-RA.p1"; gene_id "MSTRG.10";
scaf_00001	transdecoder	exon	639715	648630	.	-	.	transcript_id "MSTRG.13.1.p1"; gene_id "MSTRG.13";
scaf_00001	transdecoder	exon	649728	649890	.	-	.	transcript_id "MSTRG.13.1.p1"; gene_id "MSTRG.13";
scaf_00001	transdecoder	exon	651452	651565	.	-	.	transcript_id "MSTRG.13.1.p1"; gene_id "MSTRG.13";
scaf_00001	transdecoder	exon	654519	654750	.	-	.	transcript_id "MSTRG.13.1.p1"; gene_id "MSTRG.13";
scaf_00001	transdecoder	exon	657149	657343	.	-	.	transcript_id "MSTRG.13.1.p1"; gene_id "MSTRG.13";
scaf_00001	transdecoder	exon	658429	658558	.	-	.	transcript_id "MSTRG.13.1.p1"; gene_id "MSTRG.13";
scaf_00001	transdecoder	exon	659033	659148	.	-	.	transcript_id "MSTRG.13.1.p1"; gene_id "MSTRG.13";
scaf_00001	transdecoder	exon	660666	660856	.	-	.	transcript_id "MSTRG.13.1.p1"; gene_id "MSTRG.13";
scaf_00001	transdecoder	exon	661882	661971	.	-	.	transcript_id "MSTRG.13.1.p1"; gene_id "MSTRG.13";
scaf_00001	transdecoder	exon	665860	665997	.	-	.	transcript_id "MSTRG.13.1.p1"; gene_id "MSTRG.13";
scaf_00001	transdecoder	exon	668655	668782	.	-	.	transcript_id "MSTRG.13.1.p1"; gene_id "MSTRG.13";
scaf_00001	transdecoder	exon	670265	670379	.	-	.	transcript_id "MSTRG.13.1.p1"; gene_id "MSTRG.13";
scaf_00001	transdecoder	exon	671500	671682	.	-	.	transcript_id "MSTRG.13.1.p1"; gene_id "MSTRG.13";
scaf_00001	transdecoder	exon	680819	681008	.	-	.	transcript_id "MSTRG.13.1.p1"; gene_id "MSTRG.13";
scaf_00001	transdecoder	exon	683118	683220	.	-	.	transcript_id "MSTRG.13.1.p1"; gene_id "MSTRG.13";
scaf_00001	transdecoder	exon	685627	685727	.	-	.	transcript_id "MSTRG.13.1.p1"; gene_id "MSTRG.13";
scaf_00001	transdecoder	exon	687189	687415	.	-	.	transcript_id "MSTRG.13.1.p1"; gene_id "MSTRG.13";
scaf_00001	transdecoder	exon	688880	689253	.	-	.	transcript_id "MSTRG.13.1.p1"; gene_id "MSTRG.13";
scaf_00001	transdecoder	exon	691388	691476	.	-	.	transcript_id "MSTRG.13.1.p1"; gene_id "MSTRG.13";
scaf_00001	transdecoder	exon	692088	692340	.	-	.	transcript_id "MSTRG.13.1.p1"; gene_id "MSTRG.13";
scaf_00001	transdecoder	exon	696092	696259	.	-	.	transcript_id "MSTRG.13.1.p1"; gene_id "MSTRG.13";
scaf_00001	transdecoder	exon	697317	697477	.	-	.	transcript_id "MSTRG.13.1.p1"; gene_id "MSTRG.13";
scaf_00001	transdecoder	exon	697723	697829	.	-	.	transcript_id "MSTRG.13.1.p1"; gene_id "MSTRG.13";
scaf_00001	transdecoder	exon	701584	701730	.	-	.	transcript_id "MSTRG.13.1.p1"; gene_id "MSTRG.13";
scaf_00001	transdecoder	exon	717698	717880	.	-	.	transcript_id "MSTRG.13.1.p1"; gene_id "MSTRG.13";
scaf_00001	transdecoder	CDS	648512	648630	.	-	2	transcript_id "MSTRG.13.1.p1"; gene_id "MSTRG.13";
scaf_00001	transdecoder	CDS	649728	649890	.	-	0	transcript_id "MSTRG.13.1.p1"; gene_id "MSTRG.13";
scaf_00001	transdecoder	CDS	651452	651565	.	-	0	transcript_id "MSTRG.13.1.p1"; gene_id "MSTRG.13";
scaf_00001	transdecoder	CDS	654519	654750	.	-	1	transcript_id "MSTRG.13.1.p1"; gene_id "MSTRG.13";
scaf_00001	transdecoder	CDS	657149	657343	.	-	1	transcript_id "MSTRG.13.1.p1"; gene_id "MSTRG.13";
scaf_00001	transdecoder	CDS	658429	658558	.	-	2	transcript_id "MSTRG.13.1.p1"; gene_id "MSTRG.13";
scaf_00001	transdecoder	CDS	659033	659148	.	-	1	transcript_id "MSTRG.13.1.p1"; gene_id "MSTRG.13";
scaf_00001	transdecoder	CDS	660666	660856	.	-	0	transcript_id "MSTRG.13.1.p1"; gene_id "MSTRG.13";
scaf_00001	transdecoder	CDS	661882	661971	.	-	0	transcript_id "MSTRG.13.1.p1"; gene_id "MSTRG.13";
scaf_00001	transdecoder	CDS	665860	665997	.	-	0	transcript_id "MSTRG.13.1.p1"; gene_id "MSTRG.13";
scaf_00001	transdecoder	CDS	668655	668782	.	-	2	transcript_id "MSTRG.13.1.p1"; gene_id "MSTRG.13";
scaf_00001	transdecoder	CDS	670265	670379	.	-	0	transcript_id "MSTRG.13.1.p1"; gene_id "MSTRG.13";
scaf_00001	transdecoder	CDS	671500	671682	.	-	0	transcript_id "MSTRG.13.1.p1"; gene_id "MSTRG.13";
scaf_00001	transdecoder	CDS	680819	681008	.	-	1	transcript_id "MSTRG.13.1.p1"; gene_id "MSTRG.13";
scaf_00001	transdecoder	CDS	683118	683220	.	-	2	transcript_id "MSTRG.13.1.p1"; gene_id "MSTRG.13";
scaf_00001	transdecoder	CDS	685627	685727	.	-	1	transcript_id "MSTRG.13.1.p1"; gene_id "MSTRG.13";
scaf_00001	transdecoder	CDS	687189	687415	.	-	0	transcript_id "MSTRG.13.1.p1"; gene_id "MSTRG.13";
scaf_00001	transdecoder	CDS	688880	689253	.	-	2	transcript_id "MSTRG.13.1.p1"; gene_id "MSTRG.13";
scaf_00001	transdecoder	CDS	691388	691476	.	-	1	transcript_id "MSTRG.13.1.p1"; gene_id "MSTRG.13";
scaf_00001	transdecoder	CDS	692088	692340	.	-	2	transcript_id "MSTRG.13.1.p1"; gene_id "MSTRG.13";
scaf_00001	transdecoder	CDS	696092	696259	.	-	2	transcript_id "MSTRG.13.1.p1"; gene_id "MSTRG.13";
scaf_00001	transdecoder	CDS	697317	697477	.	-	1	transcript_id "MSTRG.13.1.p1"; gene_id "MSTRG.13";
scaf_00001	transdecoder	CDS	697723	697829	.	-	0	transcript_id "MSTRG.13.1.p1"; gene_id "MSTRG.13";
scaf_00001	transdecoder	CDS	701584	701730	.	-	0	transcript_id "MSTRG.13.1.p1"; gene_id "MSTRG.13";
scaf_00001	transdecoder	CDS	717698	717769	.	-	0	transcript_id "MSTRG.13.1.p1"; gene_id "MSTRG.13";
scaf_00001	transdecoder	exon	641906	641986	.	+	.	transcript_id "PMZ_0007201-RA.p1"; gene_id "MSTRG.14";
scaf_00001	transdecoder	exon	642366	642477	.	+	.	transcript_id "PMZ_0007201-RA.p1"; gene_id "MSTRG.14";
scaf_00001	transdecoder	exon	642591	643435	.	+	.	transcript_id "PMZ_0007201-RA.p1"; gene_id "MSTRG.14";
scaf_00001	transdecoder	exon	645342	645353	.	+	.	transcript_id "PMZ_0007201-RA.p1"; gene_id "MSTRG.14";
scaf_00001	transdecoder	CDS	641906	641986	.	+	0	transcript_id "PMZ_0007201-RA.p1"; gene_id "MSTRG.14";
scaf_00001	transdecoder	CDS	642366	642477	.	+	0	transcript_id "PMZ_0007201-RA.p1"; gene_id "MSTRG.14";
scaf_00001	transdecoder	CDS	642591	643435	.	+	2	transcript_id "PMZ_0007201-RA.p1"; gene_id "MSTRG.14";
scaf_00001	transdecoder	CDS	645342	645353	.	+	0	transcript_id "PMZ_0007201-RA.p1"; gene_id "MSTRG.14";
scaf_00001	transdecoder	exon	644192	648630	.	-	.	transcript_id "PMZ_0007200-RA.p1"; gene_id "MSTRG.13";
scaf_00001	transdecoder	exon	649728	649890	.	-	.	transcript_id "PMZ_0007200-RA.p1"; gene_id "MSTRG.13";
scaf_00001	transdecoder	exon	654519	654750	.	-	.	transcript_id "PMZ_0007200-RA.p1"; gene_id "MSTRG.13";
scaf_00001	transdecoder	exon	657149	657343	.	-	.	transcript_id "PMZ_0007200-RA.p1"; gene_id "MSTRG.13";
scaf_00001	transdecoder	exon	660666	660856	.	-	.	transcript_id "PMZ_0007200-RA.p1"; gene_id "MSTRG.13";
scaf_00001	transdecoder	exon	665860	665964	.	-	.	transcript_id "PMZ_0007200-RA.p1"; gene_id "MSTRG.13";
scaf_00001	transdecoder	exon	668703	668782	.	-	.	transcript_id "PMZ_0007200-RA.p1"; gene_id "MSTRG.13";
scaf_00001	transdecoder	exon	670265	670379	.	-	.	transcript_id "PMZ_0007200-RA.p1"; gene_id "MSTRG.13";
scaf_00001	transdecoder	exon	671500	671682	.	-	.	transcript_id "PMZ_0007200-RA.p1"; gene_id "MSTRG.13";
scaf_00001	transdecoder	exon	680870	681008	.	-	.	transcript_id "PMZ_0007200-RA.p1"; gene_id "MSTRG.13";
scaf_00001	transdecoder	exon	683118	683220	.	-	.	transcript_id "PMZ_0007200-RA.p1"; gene_id "MSTRG.13";
scaf_00001	transdecoder	exon	685627	685727	.	-	.	transcript_id "PMZ_0007200-RA.p1"; gene_id "MSTRG.13";
scaf_00001	transdecoder	exon	687189	687415	.	-	.	transcript_id "PMZ_0007200-RA.p1"; gene_id "MSTRG.13";
scaf_00001	transdecoder	exon	688880	689253	.	-	.	transcript_id "PMZ_0007200-RA.p1"; gene_id "MSTRG.13";
scaf_00001	transdecoder	exon	692245	692329	.	-	.	transcript_id "PMZ_0007200-RA.p1"; gene_id "MSTRG.13";
scaf_00001	transdecoder	exon	696102	696259	.	-	.	transcript_id "PMZ_0007200-RA.p1"; gene_id "MSTRG.13";
scaf_00001	transdecoder	exon	697317	697477	.	-	.	transcript_id "PMZ_0007200-RA.p1"; gene_id "MSTRG.13";
scaf_00001	transdecoder	exon	697723	697829	.	-	.	transcript_id "PMZ_0007200-RA.p1"; gene_id "MSTRG.13";
scaf_00001	transdecoder	exon	701584	701730	.	-	.	transcript_id "PMZ_0007200-RA.p1"; gene_id "MSTRG.13";
scaf_00001	transdecoder	exon	717698	717855	.	-	.	transcript_id "PMZ_0007200-RA.p1"; gene_id "MSTRG.13";
scaf_00001	transdecoder	CDS	657343	657343	.	-	1	transcript_id "PMZ_0007200-RA.p1"; gene_id "MSTRG.13";
scaf_00001	transdecoder	CDS	660666	660856	.	-	0	transcript_id "PMZ_0007200-RA.p1"; gene_id "MSTRG.13";
scaf_00001	transdecoder	CDS	665860	665964	.	-	0	transcript_id "PMZ_0007200-RA.p1"; gene_id "MSTRG.13";
scaf_00001	transdecoder	CDS	668703	668782	.	-	2	transcript_id "PMZ_0007200-RA.p1"; gene_id "MSTRG.13";
scaf_00001	transdecoder	CDS	670265	670379	.	-	0	transcript_id "PMZ_0007200-RA.p1"; gene_id "MSTRG.13";
scaf_00001	transdecoder	CDS	671500	671682	.	-	0	transcript_id "PMZ_0007200-RA.p1"; gene_id "MSTRG.13";
scaf_00001	transdecoder	CDS	680870	681008	.	-	1	transcript_id "PMZ_0007200-RA.p1"; gene_id "MSTRG.13";
scaf_00001	transdecoder	CDS	683118	683220	.	-	2	transcript_id "PMZ_0007200-RA.p1"; gene_id "MSTRG.13";
scaf_00001	transdecoder	CDS	685627	685727	.	-	1	transcript_id "PMZ_0007200-RA.p1"; gene_id "MSTRG.13";
scaf_00001	transdecoder	CDS	687189	687415	.	-	0	transcript_id "PMZ_0007200-RA.p1"; gene_id "MSTRG.13";
scaf_00001	transdecoder	CDS	688880	689253	.	-	2	transcript_id "PMZ_0007200-RA.p1"; gene_id "MSTRG.13";
scaf_00001	transdecoder	CDS	692245	692329	.	-	0	transcript_id "PMZ_0007200-RA.p1"; gene_id "MSTRG.13";
scaf_00001	transdecoder	CDS	696102	696259	.	-	2	transcript_id "PMZ_0007200-RA.p1"; gene_id "MSTRG.13";
scaf_00001	transdecoder	CDS	697317	697477	.	-	1	transcript_id "PMZ_0007200-RA.p1"; gene_id "MSTRG.13";
scaf_00001	transdecoder	CDS	697723	697829	.	-	0	transcript_id "PMZ_0007200-RA.p1"; gene_id "MSTRG.13";
scaf_00001	transdecoder	CDS	701584	701730	.	-	0	transcript_id "PMZ_0007200-RA.p1"; gene_id "MSTRG.13";
scaf_00001	transdecoder	CDS	717698	717769	.	-	0	transcript_id "PMZ_0007200-RA.p1"; gene_id "MSTRG.13";
scaf_00001	transdecoder	exon	718875	720641	.	-	.	transcript_id "MSTRG.18.1.p1"; gene_id "MSTRG.18";
scaf_00001	transdecoder	exon	723307	723413	.	-	.	transcript_id "MSTRG.18.1.p1"; gene_id "MSTRG.18";
scaf_00001	transdecoder	exon	724984	725073	.	-	.	transcript_id "MSTRG.18.1.p1"; gene_id "MSTRG.18";
scaf_00001	transdecoder	exon	738839	738932	.	-	.	transcript_id "MSTRG.18.1.p1"; gene_id "MSTRG.18";
scaf_00001	transdecoder	exon	739486	739579	.	-	.	transcript_id "MSTRG.18.1.p1"; gene_id "MSTRG.18";
scaf_00001	transdecoder	exon	739780	739855	.	-	.	transcript_id "MSTRG.18.1.p1"; gene_id "MSTRG.18";
scaf_00001	transdecoder	exon	745705	746090	.	-	.	transcript_id "MSTRG.18.1.p1"; gene_id "MSTRG.18";
scaf_00001	transdecoder	CDS	720590	720641	.	-	1	transcript_id "MSTRG.18.1.p1"; gene_id "MSTRG.18";
scaf_00001	transdecoder	CDS	723307	723413	.	-	0	transcript_id "MSTRG.18.1.p1"; gene_id "MSTRG.18";
scaf_00001	transdecoder	CDS	724984	725073	.	-	0	transcript_id "MSTRG.18.1.p1"; gene_id "MSTRG.18";
scaf_00001	transdecoder	CDS	738839	738932	.	-	1	transcript_id "MSTRG.18.1.p1"; gene_id "MSTRG.18";
scaf_00001	transdecoder	CDS	739486	739579	.	-	2	transcript_id "MSTRG.18.1.p1"; gene_id "MSTRG.18";
scaf_00001	transdecoder	CDS	739780	739855	.	-	0	transcript_id "MSTRG.18.1.p1"; gene_id "MSTRG.18";
scaf_00001	transdecoder	CDS	745705	745875	.	-	0	transcript_id "MSTRG.18.1.p1"; gene_id "MSTRG.18";
scaf_00001	transdecoder	exon	720487	720535	.	-	.	transcript_id "PMZ_0031260-RA.p1"; gene_id "MSTRG.18";
scaf_00001	transdecoder	exon	723340	723413	.	-	.	transcript_id "PMZ_0031260-RA.p1"; gene_id "MSTRG.18";
scaf_00001	transdecoder	exon	724984	725073	.	-	.	transcript_id "PMZ_0031260-RA.p1"; gene_id "MSTRG.18";
scaf_00001	transdecoder	exon	738839	738932	.	-	.	transcript_id "PMZ_0031260-RA.p1"; gene_id "MSTRG.18";
scaf_00001	transdecoder	exon	739652	739688	.	-	.	transcript_id "PMZ_0031260-RA.p1"; gene_id "MSTRG.18";
scaf_00001	transdecoder	exon	745773	745875	.	-	.	transcript_id "PMZ_0031260-RA.p1"; gene_id "MSTRG.18";
scaf_00001	transdecoder	CDS	720487	720535	.	-	1	transcript_id "PMZ_0031260-RA.p1"; gene_id "MSTRG.18";
scaf_00001	transdecoder	CDS	723340	723413	.	-	0	transcript_id "PMZ_0031260-RA.p1"; gene_id "MSTRG.18";
scaf_00001	transdecoder	CDS	724984	725073	.	-	0	transcript_id "PMZ_0031260-RA.p1"; gene_id "MSTRG.18";
scaf_00001	transdecoder	CDS	738839	738932	.	-	1	transcript_id "PMZ_0031260-RA.p1"; gene_id "MSTRG.18";
scaf_00001	transdecoder	CDS	739652	739688	.	-	2	transcript_id "PMZ_0031260-RA.p1"; gene_id "MSTRG.18";
scaf_00001	transdecoder	CDS	745773	745875	.	-	0	transcript_id "PMZ_0031260-RA.p1"; gene_id "MSTRG.18";
scaf_00001	transdecoder	exon	751514	752279	.	-	.	transcript_id "MSTRG.20.1.p2"; gene_id "MSTRG.20";
scaf_00001	transdecoder	exon	754787	754948	.	-	.	transcript_id "MSTRG.20.1.p2"; gene_id "MSTRG.20";
scaf_00001	transdecoder	exon	755910	756115	.	-	.	transcript_id "MSTRG.20.1.p2"; gene_id "MSTRG.20";
scaf_00001	transdecoder	exon	763122	763309	.	-	.	transcript_id "MSTRG.20.1.p2"; gene_id "MSTRG.20";
scaf_00001	transdecoder	CDS	752104	752279	.	-	2	transcript_id "MSTRG.20.1.p2"; gene_id "MSTRG.20";
scaf_00001	transdecoder	CDS	754787	754948	.	-	2	transcript_id "MSTRG.20.1.p2"; gene_id "MSTRG.20";
scaf_00001	transdecoder	CDS	755910	756096	.	-	0	transcript_id "MSTRG.20.1.p2"; gene_id "MSTRG.20";
scaf_00001	transdecoder	exon	751514	752279	.	-	.	transcript_id "PMZ_0031261-RA.p2"; gene_id "MSTRG.20";
scaf_00001	transdecoder	exon	755910	756115	.	-	.	transcript_id "PMZ_0031261-RA.p2"; gene_id "MSTRG.20";
scaf_00001	transdecoder	exon	763122	763309	.	-	.	transcript_id "PMZ_0031261-RA.p2"; gene_id "MSTRG.20";
scaf_00001	transdecoder	CDS	752104	752279	.	-	2	transcript_id "PMZ_0031261-RA.p2"; gene_id "MSTRG.20";
scaf_00001	transdecoder	CDS	755910	756096	.	-	0	transcript_id "PMZ_0031261-RA.p2"; gene_id "MSTRG.20";
scaf_00001	transdecoder	exon	766126	771042	.	-	.	transcript_id "MSTRG.21.1.p1"; gene_id "MSTRG.21";
scaf_00001	transdecoder	exon	773496	773652	.	-	.	transcript_id "MSTRG.21.1.p1"; gene_id "MSTRG.21";
scaf_00001	transdecoder	exon	776456	776637	.	-	.	transcript_id "MSTRG.21.1.p1"; gene_id "MSTRG.21";
scaf_00001	transdecoder	exon	778981	779139	.	-	.	transcript_id "MSTRG.21.1.p1"; gene_id "MSTRG.21";
scaf_00001	transdecoder	exon	781194	781362	.	-	.	transcript_id "MSTRG.21.1.p1"; gene_id "MSTRG.21";
scaf_00001	transdecoder	exon	781818	781981	.	-	.	transcript_id "MSTRG.21.1.p1"; gene_id "MSTRG.21";
scaf_00001	transdecoder	exon	782633	782754	.	-	.	transcript_id "MSTRG.21.1.p1"; gene_id "MSTRG.21";
scaf_00001	transdecoder	exon	801259	802831	.	-	.	transcript_id "MSTRG.21.1.p1"; gene_id "MSTRG.21";
scaf_00001	transdecoder	CDS	770831	771042	.	-	2	transcript_id "MSTRG.21.1.p1"; gene_id "MSTRG.21";
scaf_00001	transdecoder	CDS	773496	773652	.	-	0	transcript_id "MSTRG.21.1.p1"; gene_id "MSTRG.21";
scaf_00001	transdecoder	CDS	776456	776637	.	-	2	transcript_id "MSTRG.21.1.p1"; gene_id "MSTRG.21";
scaf_00001	transdecoder	CDS	778981	779139	.	-	2	transcript_id "MSTRG.21.1.p1"; gene_id "MSTRG.21";
scaf_00001	transdecoder	CDS	781194	781362	.	-	0	transcript_id "MSTRG.21.1.p1"; gene_id "MSTRG.21";
scaf_00001	transdecoder	CDS	781818	781981	.	-	2	transcript_id "MSTRG.21.1.p1"; gene_id "MSTRG.21";
scaf_00001	transdecoder	CDS	782633	782708	.	-	0	transcript_id "MSTRG.21.1.p1"; gene_id "MSTRG.21";
scaf_00001	transdecoder	exon	766218	771042	.	-	.	transcript_id "MSTRG.21.2.p1"; gene_id "MSTRG.21";
scaf_00001	transdecoder	exon	773496	773652	.	-	.	transcript_id "MSTRG.21.2.p1"; gene_id "MSTRG.21";
scaf_00001	transdecoder	exon	776456	776637	.	-	.	transcript_id "MSTRG.21.2.p1"; gene_id "MSTRG.21";
scaf_00001	transdecoder	exon	778981	779144	.	-	.	transcript_id "MSTRG.21.2.p1"; gene_id "MSTRG.21";
scaf_00001	transdecoder	exon	781194	781362	.	-	.	transcript_id "MSTRG.21.2.p1"; gene_id "MSTRG.21";
scaf_00001	transdecoder	exon	781818	781981	.	-	.	transcript_id "MSTRG.21.2.p1"; gene_id "MSTRG.21";
scaf_00001	transdecoder	exon	782633	782754	.	-	.	transcript_id "MSTRG.21.2.p1"; gene_id "MSTRG.21";
scaf_00001	transdecoder	exon	801259	802081	.	-	.	transcript_id "MSTRG.21.2.p1"; gene_id "MSTRG.21";
scaf_00001	transdecoder	CDS	770831	771042	.	-	2	transcript_id "MSTRG.21.2.p1"; gene_id "MSTRG.21";
scaf_00001	transdecoder	CDS	773496	773652	.	-	0	transcript_id "MSTRG.21.2.p1"; gene_id "MSTRG.21";
scaf_00001	transdecoder	CDS	776456	776637	.	-	2	transcript_id "MSTRG.21.2.p1"; gene_id "MSTRG.21";
scaf_00001	transdecoder	CDS	778981	779134	.	-	0	transcript_id "MSTRG.21.2.p1"; gene_id "MSTRG.21";
scaf_00001	transdecoder	exon	770562	771042	.	-	.	transcript_id "PMZ_0019323-RA.p1"; gene_id "MSTRG.21";
scaf_00001	transdecoder	exon	773496	773619	.	-	.	transcript_id "PMZ_0019323-RA.p1"; gene_id "MSTRG.21";
scaf_00001	transdecoder	exon	778642	778664	.	-	.	transcript_id "PMZ_0019323-RA.p1"; gene_id "MSTRG.21";
scaf_00001	transdecoder	exon	778981	779139	.	-	.	transcript_id "PMZ_0019323-RA.p1"; gene_id "MSTRG.21";
scaf_00001	transdecoder	exon	781194	781362	.	-	.	transcript_id "PMZ_0019323-RA.p1"; gene_id "MSTRG.21";
scaf_00001	transdecoder	exon	781818	781981	.	-	.	transcript_id "PMZ_0019323-RA.p1"; gene_id "MSTRG.21";
scaf_00001	transdecoder	exon	782633	782754	.	-	.	transcript_id "PMZ_0019323-RA.p1"; gene_id "MSTRG.21";
scaf_00001	transdecoder	exon	783283	783392	.	-	.	transcript_id "PMZ_0019323-RA.p1"; gene_id "MSTRG.21";
scaf_00001	transdecoder	exon	783459	783488	.	-	.	transcript_id "PMZ_0019323-RA.p1"; gene_id "MSTRG.21";
scaf_00001	transdecoder	CDS	770831	771042	.	-	2	transcript_id "PMZ_0019323-RA.p1"; gene_id "MSTRG.21";
scaf_00001	transdecoder	CDS	773496	773619	.	-	0	transcript_id "PMZ_0019323-RA.p1"; gene_id "MSTRG.21";
scaf_00001	transdecoder	CDS	778642	778664	.	-	2	transcript_id "PMZ_0019323-RA.p1"; gene_id "MSTRG.21";
scaf_00001	transdecoder	CDS	778981	779139	.	-	2	transcript_id "PMZ_0019323-RA.p1"; gene_id "MSTRG.21";
scaf_00001	transdecoder	CDS	781194	781362	.	-	0	transcript_id "PMZ_0019323-RA.p1"; gene_id "MSTRG.21";
scaf_00001	transdecoder	CDS	781818	781981	.	-	2	transcript_id "PMZ_0019323-RA.p1"; gene_id "MSTRG.21";
scaf_00001	transdecoder	CDS	782633	782754	.	-	1	transcript_id "PMZ_0019323-RA.p1"; gene_id "MSTRG.21";
scaf_00001	transdecoder	CDS	783283	783386	.	-	0	transcript_id "PMZ_0019323-RA.p1"; gene_id "MSTRG.21";
scaf_00001	transdecoder	exon	801202	801483	.	-	.	transcript_id "PMZ_0031262-RA.p1"; gene_id "MSTRG.21";
scaf_00001	transdecoder	exon	801549	801815	.	-	.	transcript_id "PMZ_0031262-RA.p1"; gene_id "MSTRG.21";
scaf_00001	transdecoder	CDS	801202	801483	.	-	0	transcript_id "PMZ_0031262-RA.p1"; gene_id "MSTRG.21";
scaf_00001	transdecoder	CDS	801549	801815	.	-	0	transcript_id "PMZ_0031262-RA.p1"; gene_id "MSTRG.21";
scaf_00001	transdecoder	exon	805089	810409	.	-	.	transcript_id "MSTRG.22.1.p1"; gene_id "MSTRG.22";
scaf_00001	transdecoder	exon	812072	812210	.	-	.	transcript_id "MSTRG.22.1.p1"; gene_id "MSTRG.22";
scaf_00001	transdecoder	exon	813880	813961	.	-	.	transcript_id "MSTRG.22.1.p1"; gene_id "MSTRG.22";
scaf_00001	transdecoder	exon	814566	814678	.	-	.	transcript_id "MSTRG.22.1.p1"; gene_id "MSTRG.22";
scaf_00001	transdecoder	exon	821689	821847	.	-	.	transcript_id "MSTRG.22.1.p1"; gene_id "MSTRG.22";
scaf_00001	transdecoder	exon	825415	825480	.	-	.	transcript_id "MSTRG.22.1.p1"; gene_id "MSTRG.22";
scaf_00001	transdecoder	exon	827869	828048	.	-	.	transcript_id "MSTRG.22.1.p1"; gene_id "MSTRG.22";
scaf_00001	transdecoder	exon	829068	829179	.	-	.	transcript_id "MSTRG.22.1.p1"; gene_id "MSTRG.22";
scaf_00001	transdecoder	exon	829928	830001	.	-	.	transcript_id "MSTRG.22.1.p1"; gene_id "MSTRG.22";
scaf_00001	transdecoder	exon	832000	832173	.	-	.	transcript_id "MSTRG.22.1.p1"; gene_id "MSTRG.22";
scaf_00001	transdecoder	exon	836504	836677	.	-	.	transcript_id "MSTRG.22.1.p1"; gene_id "MSTRG.22";
scaf_00001	transdecoder	exon	837924	838103	.	-	.	transcript_id "MSTRG.22.1.p1"; gene_id "MSTRG.22";
scaf_00001	transdecoder	exon	838512	838688	.	-	.	transcript_id "MSTRG.22.1.p1"; gene_id "MSTRG.22";
scaf_00001	transdecoder	exon	839652	839835	.	-	.	transcript_id "MSTRG.22.1.p1"; gene_id "MSTRG.22";
scaf_00001	transdecoder	exon	841836	842009	.	-	.	transcript_id "MSTRG.22.1.p1"; gene_id "MSTRG.22";
scaf_00001	transdecoder	exon	845998	846183	.	-	.	transcript_id "MSTRG.22.1.p1"; gene_id "MSTRG.22";
scaf_00001	transdecoder	exon	847044	847217	.	-	.	transcript_id "MSTRG.22.1.p1"; gene_id "MSTRG.22";
scaf_00001	transdecoder	exon	849818	849991	.	-	.	transcript_id "MSTRG.22.1.p1"; gene_id "MSTRG.22";
scaf_00001	transdecoder	exon	851765	851938	.	-	.	transcript_id "MSTRG.22.1.p1"; gene_id "MSTRG.22";
scaf_00001	transdecoder	exon	852305	852499	.	-	.	transcript_id "MSTRG.22.1.p1"; gene_id "MSTRG.22";
scaf_00001	transdecoder	exon	861304	861491	.	-	.	transcript_id "MSTRG.22.1.p1"; gene_id "MSTRG.22";
scaf_00001	transdecoder	CDS	810250	810409	.	-	1	transcript_id "MSTRG.22.1.p1"; gene_id "MSTRG.22";
scaf_00001	transdecoder	CDS	812072	812210	.	-	2	transcript_id "MSTRG.22.1.p1"; gene_id "MSTRG.22";
scaf_00001	transdecoder	CDS	813880	813961	.	-	0	transcript_id "MSTRG.22.1.p1"; gene_id "MSTRG.22";
scaf_00001	transdecoder	CDS	814566	814678	.	-	2	transcript_id "MSTRG.22.1.p1"; gene_id "MSTRG.22";
scaf_00001	transdecoder	CDS	821689	821847	.	-	2	transcript_id "MSTRG.22.1.p1"; gene_id "MSTRG.22";
scaf_00001	transdecoder	CDS	825415	825480	.	-	2	transcript_id "MSTRG.22.1.p1"; gene_id "MSTRG.22";
scaf_00001	transdecoder	CDS	827869	828048	.	-	2	transcript_id "MSTRG.22.1.p1"; gene_id "MSTRG.22";
scaf_00001	transdecoder	CDS	829068	829179	.	-	0	transcript_id "MSTRG.22.1.p1"; gene_id "MSTRG.22";
scaf_00001	transdecoder	CDS	829928	830001	.	-	2	transcript_id "MSTRG.22.1.p1"; gene_id "MSTRG.22";
scaf_00001	transdecoder	CDS	832000	832173	.	-	2	transcript_id "MSTRG.22.1.p1"; gene_id "MSTRG.22";
scaf_00001	transdecoder	CDS	836504	836677	.	-	2	transcript_id "MSTRG.22.1.p1"; gene_id "MSTRG.22";
scaf_00001	transdecoder	CDS	837924	838103	.	-	2	transcript_id "MSTRG.22.1.p1"; gene_id "MSTRG.22";
scaf_00001	transdecoder	CDS	838512	838647	.	-	0	transcript_id "MSTRG.22.1.p1"; gene_id "MSTRG.22";
scaf_00001	transdecoder	exon	810250	810409	.	-	.	transcript_id "PMZ_0031263-RA.p1"; gene_id "MSTRG.22";
scaf_00001	transdecoder	exon	812084	812164	.	-	.	transcript_id "PMZ_0031263-RA.p1"; gene_id "MSTRG.22";
scaf_00001	transdecoder	exon	813849	813961	.	-	.	transcript_id "PMZ_0031263-RA.p1"; gene_id "MSTRG.22";
scaf_00001	transdecoder	exon	814566	814660	.	-	.	transcript_id "PMZ_0031263-RA.p1"; gene_id "MSTRG.22";
scaf_00001	transdecoder	exon	821689	821847	.	-	.	transcript_id "PMZ_0031263-RA.p1"; gene_id "MSTRG.22";
scaf_00001	transdecoder	exon	827869	828041	.	-	.	transcript_id "PMZ_0031263-RA.p1"; gene_id "MSTRG.22";
scaf_00001	transdecoder	exon	832029	832173	.	-	.	transcript_id "PMZ_0031263-RA.p1"; gene_id "MSTRG.22";
scaf_00001	transdecoder	exon	836504	836666	.	-	.	transcript_id "PMZ_0031263-RA.p1"; gene_id "MSTRG.22";
scaf_00001	transdecoder	CDS	810250	810409	.	-	1	transcript_id "PMZ_0031263-RA.p1"; gene_id "MSTRG.22";
scaf_00001	transdecoder	CDS	812084	812164	.	-	1	transcript_id "PMZ_0031263-RA.p1"; gene_id "MSTRG.22";
scaf_00001	transdecoder	CDS	813849	813961	.	-	0	transcript_id "PMZ_0031263-RA.p1"; gene_id "MSTRG.22";
scaf_00001	transdecoder	CDS	814566	814660	.	-	2	transcript_id "PMZ_0031263-RA.p1"; gene_id "MSTRG.22";
scaf_00001	transdecoder	CDS	821689	821847	.	-	2	transcript_id "PMZ_0031263-RA.p1"; gene_id "MSTRG.22";
scaf_00001	transdecoder	CDS	827869	828041	.	-	1	transcript_id "PMZ_0031263-RA.p1"; gene_id "MSTRG.22";
scaf_00001	transdecoder	CDS	832029	832173	.	-	2	transcript_id "PMZ_0031263-RA.p1"; gene_id "MSTRG.22";
scaf_00001	transdecoder	CDS	836504	836666	.	-	0	transcript_id "PMZ_0031263-RA.p1"; gene_id "MSTRG.22";
scaf_00001	transdecoder	exon	839620	839835	.	-	.	transcript_id "PMZ_0031264-RA.p1"; gene_id "MSTRG.22";
scaf_00001	transdecoder	exon	841836	841909	.	-	.	transcript_id "PMZ_0031264-RA.p1"; gene_id "MSTRG.22";
scaf_00001	transdecoder	exon	845998	846183	.	-	.	transcript_id "PMZ_0031264-RA.p1"; gene_id "MSTRG.22";
scaf_00001	transdecoder	exon	847044	847217	.	-	.	transcript_id "PMZ_0031264-RA.p1"; gene_id "MSTRG.22";
scaf_00001	transdecoder	exon	849818	849991	.	-	.	transcript_id "PMZ_0031264-RA.p1"; gene_id "MSTRG.22";
scaf_00001	transdecoder	exon	851765	851938	.	-	.	transcript_id "PMZ_0031264-RA.p1"; gene_id "MSTRG.22";
scaf_00001	transdecoder	exon	852305	852499	.	-	.	transcript_id "PMZ_0031264-RA.p1"; gene_id "MSTRG.22";
scaf_00001	transdecoder	exon	868166	868312	.	-	.	transcript_id "PMZ_0031264-RA.p1"; gene_id "MSTRG.22";
scaf_00001	transdecoder	exon	868542	868655	.	-	.	transcript_id "PMZ_0031264-RA.p1"; gene_id "MSTRG.22";
scaf_00001	transdecoder	exon	869258	869446	.	-	.	transcript_id "PMZ_0031264-RA.p1"; gene_id "MSTRG.22";
scaf_00001	transdecoder	exon	872060	872173	.	-	.	transcript_id "PMZ_0031264-RA.p1"; gene_id "MSTRG.22";
scaf_00001	transdecoder	CDS	839620	839835	.	-	0	transcript_id "PMZ_0031264-RA.p1"; gene_id "MSTRG.22";
scaf_00001	transdecoder	CDS	841836	841909	.	-	2	transcript_id "PMZ_0031264-RA.p1"; gene_id "MSTRG.22";
scaf_00001	transdecoder	CDS	845998	846183	.	-	2	transcript_id "PMZ_0031264-RA.p1"; gene_id "MSTRG.22";
scaf_00001	transdecoder	CDS	847044	847217	.	-	2	transcript_id "PMZ_0031264-RA.p1"; gene_id "MSTRG.22";
scaf_00001	transdecoder	CDS	849818	849991	.	-	2	transcript_id "PMZ_0031264-RA.p1"; gene_id "MSTRG.22";
scaf_00001	transdecoder	CDS	851765	851938	.	-	2	transcript_id "PMZ_0031264-RA.p1"; gene_id "MSTRG.22";
scaf_00001	transdecoder	CDS	852305	852499	.	-	2	transcript_id "PMZ_0031264-RA.p1"; gene_id "MSTRG.22";
scaf_00001	transdecoder	CDS	868166	868312	.	-	2	transcript_id "PMZ_0031264-RA.p1"; gene_id "MSTRG.22";
scaf_00001	transdecoder	CDS	868542	868655	.	-	2	transcript_id "PMZ_0031264-RA.p1"; gene_id "MSTRG.22";
scaf_00001	transdecoder	CDS	869258	869446	.	-	2	transcript_id "PMZ_0031264-RA.p1"; gene_id "MSTRG.22";
scaf_00001	transdecoder	CDS	872060	872171	.	-	0	transcript_id "PMZ_0031264-RA.p1"; gene_id "MSTRG.22";
scaf_00001	transdecoder	exon	885108	885355	.	-	.	transcript_id "MSTRG.24.1.p1"; gene_id "MSTRG.24";
scaf_00001	transdecoder	exon	891556	891765	.	-	.	transcript_id "MSTRG.24.1.p1"; gene_id "MSTRG.24";
scaf_00001	transdecoder	exon	892945	893061	.	-	.	transcript_id "MSTRG.24.1.p1"; gene_id "MSTRG.24";
scaf_00001	transdecoder	exon	895966	896035	.	-	.	transcript_id "MSTRG.24.1.p1"; gene_id "MSTRG.24";
scaf_00001	transdecoder	exon	898153	898271	.	-	.	transcript_id "MSTRG.24.1.p1"; gene_id "MSTRG.24";
scaf_00001	transdecoder	exon	899822	899927	.	-	.	transcript_id "MSTRG.24.1.p1"; gene_id "MSTRG.24";
scaf_00001	transdecoder	exon	904420	904516	.	-	.	transcript_id "MSTRG.24.1.p1"; gene_id "MSTRG.24";
scaf_00001	transdecoder	exon	908602	908768	.	-	.	transcript_id "MSTRG.24.1.p1"; gene_id "MSTRG.24";
scaf_00001	transdecoder	exon	910999	911202	.	-	.	transcript_id "MSTRG.24.1.p1"; gene_id "MSTRG.24";
scaf_00001	transdecoder	exon	914555	914650	.	-	.	transcript_id "MSTRG.24.1.p1"; gene_id "MSTRG.24";
scaf_00001	transdecoder	exon	919805	919917	.	-	.	transcript_id "MSTRG.24.1.p1"; gene_id "MSTRG.24";
scaf_00001	transdecoder	exon	921418	921534	.	-	.	transcript_id "MSTRG.24.1.p1"; gene_id "MSTRG.24";
scaf_00001	transdecoder	exon	923073	923268	.	-	.	transcript_id "MSTRG.24.1.p1"; gene_id "MSTRG.24";
scaf_00001	transdecoder	exon	924548	924735	.	-	.	transcript_id "MSTRG.24.1.p1"; gene_id "MSTRG.24";
scaf_00001	transdecoder	exon	932437	932575	.	-	.	transcript_id "MSTRG.24.1.p1"; gene_id "MSTRG.24";
scaf_00001	transdecoder	exon	933122	933313	.	-	.	transcript_id "MSTRG.24.1.p1"; gene_id "MSTRG.24";
scaf_00001	transdecoder	exon	936939	937141	.	-	.	transcript_id "MSTRG.24.1.p1"; gene_id "MSTRG.24";
scaf_00001	transdecoder	exon	937853	937979	.	-	.	transcript_id "MSTRG.24.1.p1"; gene_id "MSTRG.24";
scaf_00001	transdecoder	exon	940581	940772	.	-	.	transcript_id "MSTRG.24.1.p1"; gene_id "MSTRG.24";
scaf_00001	transdecoder	exon	941794	941950	.	-	.	transcript_id "MSTRG.24.1.p1"; gene_id "MSTRG.24";
scaf_00001	transdecoder	exon	945403	945572	.	-	.	transcript_id "MSTRG.24.1.p1"; gene_id "MSTRG.24";
scaf_00001	transdecoder	exon	949508	949696	.	-	.	transcript_id "MSTRG.24.1.p1"; gene_id "MSTRG.24";
scaf_00001	transdecoder	exon	976768	976983	.	-	.	transcript_id "MSTRG.24.1.p1"; gene_id "MSTRG.24";
scaf_00001	transdecoder	exon	994291	994407	.	-	.	transcript_id "MSTRG.24.1.p1"; gene_id "MSTRG.24";
scaf_00001	transdecoder	exon	996577	996765	.	-	.	transcript_id "MSTRG.24.1.p1"; gene_id "MSTRG.24";
scaf_00001	transdecoder	exon	998171	998358	.	-	.	transcript_id "MSTRG.24.1.p1"; gene_id "MSTRG.24";
scaf_00001	transdecoder	exon	1001900	1002040	.	-	.	transcript_id "MSTRG.24.1.p1"; gene_id "MSTRG.24";
scaf_00001	transdecoder	exon	1004068	1004262	.	-	.	transcript_id "MSTRG.24.1.p1"; gene_id "MSTRG.24";
scaf_00001	transdecoder	exon	1007992	1008318	.	-	.	transcript_id "MSTRG.24.1.p1"; gene_id "MSTRG.24";
scaf_00001	transdecoder	exon	1009147	1009329	.	-	.	transcript_id "MSTRG.24.1.p1"; gene_id "MSTRG.24";
scaf_00001	transdecoder	exon	1010602	1010714	.	-	.	transcript_id "MSTRG.24.1.p1"; gene_id "MSTRG.24";
scaf_00001	transdecoder	exon	1011126	1011229	.	-	.	transcript_id "MSTRG.24.1.p1"; gene_id "MSTRG.24";
scaf_00001	transdecoder	exon	1027711	1027832	.	-	.	transcript_id "MSTRG.24.1.p1"; gene_id "MSTRG.24";
scaf_00001	transdecoder	exon	1034137	1034261	.	-	.	transcript_id "MSTRG.24.1.p1"; gene_id "MSTRG.24";
scaf_00001	transdecoder	exon	1037801	1037888	.	-	.	transcript_id "MSTRG.24.1.p1"; gene_id "MSTRG.24";
scaf_00001	transdecoder	exon	1038832	1038909	.	-	.	transcript_id "MSTRG.24.1.p1"; gene_id "MSTRG.24";
scaf_00001	transdecoder	exon	1080572	1080684	.	-	.	transcript_id "MSTRG.24.1.p1"; gene_id "MSTRG.24";
scaf_00001	transdecoder	exon	1116494	1116701	.	-	.	transcript_id "MSTRG.24.1.p1"; gene_id "MSTRG.24";
scaf_00001	transdecoder	exon	1119415	1119609	.	-	.	transcript_id "MSTRG.24.1.p1"; gene_id "MSTRG.24";
scaf_00001	transdecoder	exon	1121293	1121320	.	-	.	transcript_id "MSTRG.24.1.p1"; gene_id "MSTRG.24";
scaf_00001	transdecoder	CDS	898247	898271	.	-	1	transcript_id "MSTRG.24.1.p1"; gene_id "MSTRG.24";
scaf_00001	transdecoder	CDS	899822	899927	.	-	2	transcript_id "MSTRG.24.1.p1"; gene_id "MSTRG.24";
scaf_00001	transdecoder	CDS	904420	904516	.	-	0	transcript_id "MSTRG.24.1.p1"; gene_id "MSTRG.24";
scaf_00001	transdecoder	CDS	908602	908768	.	-	2	transcript_id "MSTRG.24.1.p1"; gene_id "MSTRG.24";
scaf_00001	transdecoder	CDS	910999	911202	.	-	2	transcript_id "MSTRG.24.1.p1"; gene_id "MSTRG.24";
scaf_00001	transdecoder	CDS	914555	914650	.	-	2	transcript_id "MSTRG.24.1.p1"; gene_id "MSTRG.24";
scaf_00001	transdecoder	CDS	919805	919917	.	-	1	transcript_id "MSTRG.24.1.p1"; gene_id "MSTRG.24";
scaf_00001	transdecoder	CDS	921418	921534	.	-	1	transcript_id "MSTRG.24.1.p1"; gene_id "MSTRG.24";
scaf_00001	transdecoder	CDS	923073	923268	.	-	2	transcript_id "MSTRG.24.1.p1"; gene_id "MSTRG.24";
scaf_00001	transdecoder	CDS	924548	924735	.	-	1	transcript_id "MSTRG.24.1.p1"; gene_id "MSTRG.24";
scaf_00001	transdecoder	CDS	932437	932575	.	-	2	transcript_id "MSTRG.24.1.p1"; gene_id "MSTRG.24";
scaf_00001	transdecoder	CDS	933122	933313	.	-	2	transcript_id "MSTRG.24.1.p1"; gene_id "MSTRG.24";
scaf_00001	transdecoder	CDS	936939	937141	.	-	1	transcript_id "MSTRG.24.1.p1"; gene_id "MSTRG.24";
scaf_00001	transdecoder	CDS	937853	937979	.	-	2	transcript_id "MSTRG.24.1.p1"; gene_id "MSTRG.24";
scaf_00001	transdecoder	CDS	940581	940772	.	-	2	transcript_id "MSTRG.24.1.p1"; gene_id "MSTRG.24";
scaf_00001	transdecoder	CDS	941794	941950	.	-	0	transcript_id "MSTRG.24.1.p1"; gene_id "MSTRG.24";
scaf_00001	transdecoder	CDS	945403	945572	.	-	2	transcript_id "MSTRG.24.1.p1"; gene_id "MSTRG.24";
scaf_00001	transdecoder	CDS	949508	949696	.	-	2	transcript_id "MSTRG.24.1.p1"; gene_id "MSTRG.24";
scaf_00001	transdecoder	CDS	976768	976983	.	-	2	transcript_id "MSTRG.24.1.p1"; gene_id "MSTRG.24";
scaf_00001	transdecoder	CDS	994291	994407	.	-	2	transcript_id "MSTRG.24.1.p1"; gene_id "MSTRG.24";
scaf_00001	transdecoder	CDS	996577	996765	.	-	2	transcript_id "MSTRG.24.1.p1"; gene_id "MSTRG.24";
scaf_00001	transdecoder	CDS	998171	998195	.	-	0	transcript_id "MSTRG.24.1.p1"; gene_id "MSTRG.24";
scaf_00001	transdecoder	exon	891614	891765	.	-	.	transcript_id "PMZ_0027702-RA.p1"; gene_id "MSTRG.24";
scaf_00001	transdecoder	exon	895966	896035	.	-	.	transcript_id "PMZ_0027702-RA.p1"; gene_id "MSTRG.24";
scaf_00001	transdecoder	exon	898153	898271	.	-	.	transcript_id "PMZ_0027702-RA.p1"; gene_id "MSTRG.24";
scaf_00001	transdecoder	exon	904420	904516	.	-	.	transcript_id "PMZ_0027702-RA.p1"; gene_id "MSTRG.24";
scaf_00001	transdecoder	exon	908602	908726	.	-	.	transcript_id "PMZ_0027702-RA.p1"; gene_id "MSTRG.24";
scaf_00001	transdecoder	exon	910999	911171	.	-	.	transcript_id "PMZ_0027702-RA.p1"; gene_id "MSTRG.24";
scaf_00001	transdecoder	exon	914555	914650	.	-	.	transcript_id "PMZ_0027702-RA.p1"; gene_id "MSTRG.24";
scaf_00001	transdecoder	exon	919300	919917	.	-	.	transcript_id "PMZ_0027702-RA.p1"; gene_id "MSTRG.24";
scaf_00001	transdecoder	exon	921418	921534	.	-	.	transcript_id "PMZ_0027702-RA.p1"; gene_id "MSTRG.24";
scaf_00001	transdecoder	exon	923073	923268	.	-	.	transcript_id "PMZ_0027702-RA.p1"; gene_id "MSTRG.24";
scaf_00001	transdecoder	exon	924548	924735	.	-	.	transcript_id "PMZ_0027702-RA.p1"; gene_id "MSTRG.24";
scaf_00001	transdecoder	exon	932437	932575	.	-	.	transcript_id "PMZ_0027702-RA.p1"; gene_id "MSTRG.24";
scaf_00001	transdecoder	exon	933248	933313	.	-	.	transcript_id "PMZ_0027702-RA.p1"; gene_id "MSTRG.24";
scaf_00001	transdecoder	exon	936939	937141	.	-	.	transcript_id "PMZ_0027702-RA.p1"; gene_id "MSTRG.24";
scaf_00001	transdecoder	exon	937889	937979	.	-	.	transcript_id "PMZ_0027702-RA.p1"; gene_id "MSTRG.24";
scaf_00001	transdecoder	exon	940581	940772	.	-	.	transcript_id "PMZ_0027702-RA.p1"; gene_id "MSTRG.24";
scaf_00001	transdecoder	exon	941794	941887	.	-	.	transcript_id "PMZ_0027702-RA.p1"; gene_id "MSTRG.24";
scaf_00001	transdecoder	exon	945403	945572	.	-	.	transcript_id "PMZ_0027702-RA.p1"; gene_id "MSTRG.24";
scaf_00001	transdecoder	exon	949508	949674	.	-	.	transcript_id "PMZ_0027702-RA.p1"; gene_id "MSTRG.24";
scaf_00001	transdecoder	exon	953405	953561	.	-	.	transcript_id "PMZ_0027702-RA.p1"; gene_id "MSTRG.24";
scaf_00001	transdecoder	exon	976768	976983	.	-	.	transcript_id "PMZ_0027702-RA.p1"; gene_id "MSTRG.24";
scaf_00001	transdecoder	exon	978707	978788	.	-	.	transcript_id "PMZ_0027702-RA.p1"; gene_id "MSTRG.24";
scaf_00001	transdecoder	CDS	919329	919917	.	-	1	transcript_id "PMZ_0027702-RA.p1"; gene_id "MSTRG.24";
scaf_00001	transdecoder	CDS	921418	921534	.	-	1	transcript_id "PMZ_0027702-RA.p1"; gene_id "MSTRG.24";
scaf_00001	transdecoder	CDS	923073	923268	.	-	2	transcript_id "PMZ_0027702-RA.p1"; gene_id "MSTRG.24";
scaf_00001	transdecoder	CDS	924548	924735	.	-	1	transcript_id "PMZ_0027702-RA.p1"; gene_id "MSTRG.24";
scaf_00001	transdecoder	CDS	932437	932575	.	-	2	transcript_id "PMZ_0027702-RA.p1"; gene_id "MSTRG.24";
scaf_00001	transdecoder	CDS	933248	933313	.	-	2	transcript_id "PMZ_0027702-RA.p1"; gene_id "MSTRG.24";
scaf_00001	transdecoder	CDS	936939	937141	.	-	1	transcript_id "PMZ_0027702-RA.p1"; gene_id "MSTRG.24";
scaf_00001	transdecoder	CDS	937889	937979	.	-	2	transcript_id "PMZ_0027702-RA.p1"; gene_id "MSTRG.24";
scaf_00001	transdecoder	CDS	940581	940772	.	-	2	transcript_id "PMZ_0027702-RA.p1"; gene_id "MSTRG.24";
scaf_00001	transdecoder	CDS	941794	941887	.	-	0	transcript_id "PMZ_0027702-RA.p1"; gene_id "MSTRG.24";
scaf_00001	transdecoder	CDS	945403	945572	.	-	2	transcript_id "PMZ_0027702-RA.p1"; gene_id "MSTRG.24";
scaf_00001	transdecoder	CDS	949508	949674	.	-	1	transcript_id "PMZ_0027702-RA.p1"; gene_id "MSTRG.24";
scaf_00001	transdecoder	CDS	953405	953561	.	-	2	transcript_id "PMZ_0027702-RA.p1"; gene_id "MSTRG.24";
scaf_00001	transdecoder	CDS	976768	976983	.	-	2	transcript_id "PMZ_0027702-RA.p1"; gene_id "MSTRG.24";
scaf_00001	transdecoder	CDS	978707	978788	.	-	0	transcript_id "PMZ_0027702-RA.p1"; gene_id "MSTRG.24";
scaf_00001	transdecoder	exon	994075	994407	.	-	.	transcript_id "PMZ_0041007-RA.p1"; gene_id "MSTRG.24";
scaf_00001	transdecoder	exon	998171	998345	.	-	.	transcript_id "PMZ_0041007-RA.p1"; gene_id "MSTRG.24";
scaf_00001	transdecoder	exon	1000110	1000143	.	-	.	transcript_id "PMZ_0041007-RA.p1"; gene_id "MSTRG.24";
scaf_00001	transdecoder	exon	1001900	1002040	.	-	.	transcript_id "PMZ_0041007-RA.p1"; gene_id "MSTRG.24";
scaf_00001	transdecoder	exon	1002817	1002874	.	-	.	transcript_id "PMZ_0041007-RA.p1"; gene_id "MSTRG.24";
scaf_00001	transdecoder	exon	1004068	1004262	.	-	.	transcript_id "PMZ_0041007-RA.p1"; gene_id "MSTRG.24";
scaf_00001	transdecoder	exon	1007992	1008318	.	-	.	transcript_id "PMZ_0041007-RA.p1"; gene_id "MSTRG.24";
scaf_00001	transdecoder	exon	1010602	1010714	.	-	.	transcript_id "PMZ_0041007-RA.p1"; gene_id "MSTRG.24";
scaf_00001	transdecoder	exon	1011126	1011257	.	-	.	transcript_id "PMZ_0041007-RA.p1"; gene_id "MSTRG.24";
scaf_00001	transdecoder	exon	1015478	1015560	.	-	.	transcript_id "PMZ_0041007-RA.p1"; gene_id "MSTRG.24";
scaf_00001	transdecoder	exon	1027711	1027832	.	-	.	transcript_id "PMZ_0041007-RA.p1"; gene_id "MSTRG.24";
scaf_00001	transdecoder	exon	1033417	1033426	.	-	.	transcript_id "PMZ_0041007-RA.p1"; gene_id "MSTRG.24";
scaf_00001	transdecoder	CDS	994241	994407	.	-	2	transcript_id "PMZ_0041007-RA.p1"; gene_id "MSTRG.24";
scaf_00001	transdecoder	CDS	998171	998345	.	-	0	transcript_id "PMZ_0041007-RA.p1"; gene_id "MSTRG.24";
scaf_00001	transdecoder	CDS	1000110	1000143	.	-	1	transcript_id "PMZ_0041007-RA.p1"; gene_id "MSTRG.24";
scaf_00001	transdecoder	CDS	1001900	1002040	.	-	1	transcript_id "PMZ_0041007-RA.p1"; gene_id "MSTRG.24";
scaf_00001	transdecoder	CDS	1002817	1002874	.	-	2	transcript_id "PMZ_0041007-RA.p1"; gene_id "MSTRG.24";
scaf_00001	transdecoder	CDS	1004068	1004262	.	-	2	transcript_id "PMZ_0041007-RA.p1"; gene_id "MSTRG.24";
scaf_00001	transdecoder	CDS	1007992	1008318	.	-	2	transcript_id "PMZ_0041007-RA.p1"; gene_id "MSTRG.24";
scaf_00001	transdecoder	CDS	1010602	1010714	.	-	1	transcript_id "PMZ_0041007-RA.p1"; gene_id "MSTRG.24";
scaf_00001	transdecoder	CDS	1011126	1011257	.	-	1	transcript_id "PMZ_0041007-RA.p1"; gene_id "MSTRG.24";
scaf_00001	transdecoder	CDS	1015478	1015560	.	-	0	transcript_id "PMZ_0041007-RA.p1"; gene_id "MSTRG.24";
scaf_00001	transdecoder	CDS	1027711	1027832	.	-	2	transcript_id "PMZ_0041007-RA.p1"; gene_id "MSTRG.24";
scaf_00001	transdecoder	CDS	1033417	1033426	.	-	0	transcript_id "PMZ_0041007-RA.p1"; gene_id "MSTRG.24";
scaf_00001	transdecoder	exon	1116490	1116701	.	-	.	transcript_id "PMZ_0041009-RA.p1"; gene_id "MSTRG.24";
scaf_00001	transdecoder	exon	1119415	1119609	.	-	.	transcript_id "PMZ_0041009-RA.p1"; gene_id "MSTRG.24";
scaf_00001	transdecoder	exon	1121293	1121320	.	-	.	transcript_id "PMZ_0041009-RA.p1"; gene_id "MSTRG.24";
scaf_00001	transdecoder	CDS	1116490	1116701	.	-	2	transcript_id "PMZ_0041009-RA.p1"; gene_id "MSTRG.24";
scaf_00001	transdecoder	CDS	1119415	1119609	.	-	2	transcript_id "PMZ_0041009-RA.p1"; gene_id "MSTRG.24";
scaf_00001	transdecoder	CDS	1121293	1121320	.	-	0	transcript_id "PMZ_0041009-RA.p1"; gene_id "MSTRG.24";
scaf_00001	transdecoder	exon	1296152	1296372	.	-	.	transcript_id "PMZ_0038428-RA.p1"; gene_id "PMZ_0038428";
scaf_00001	transdecoder	exon	1307267	1307345	.	-	.	transcript_id "PMZ_0038428-RA.p1"; gene_id "PMZ_0038428";
scaf_00001	transdecoder	CDS	1296152	1296372	.	-	2	transcript_id "PMZ_0038428-RA.p1"; gene_id "PMZ_0038428";
scaf_00001	transdecoder	CDS	1307267	1307345	.	-	0	transcript_id "PMZ_0038428-RA.p1"; gene_id "PMZ_0038428";
scaf_00001	transdecoder	exon	1421641	1421760	.	+	.	transcript_id "PMZ_0048067-RA.p1"; gene_id "PMZ_0048067";
scaf_00001	transdecoder	exon	1421921	1422013	.	+	.	transcript_id "PMZ_0048067-RA.p1"; gene_id "PMZ_0048067";
scaf_00001	transdecoder	exon	1422105	1422443	.	+	.	transcript_id "PMZ_0048067-RA.p1"; gene_id "PMZ_0048067";
scaf_00001	transdecoder	CDS	1421641	1421760	.	+	0	transcript_id "PMZ_0048067-RA.p1"; gene_id "PMZ_0048067";
scaf_00001	transdecoder	CDS	1421921	1422013	.	+	0	transcript_id "PMZ_0048067-RA.p1"; gene_id "PMZ_0048067";
scaf_00001	transdecoder	CDS	1422105	1422443	.	+	0	transcript_id "PMZ_0048067-RA.p1"; gene_id "PMZ_0048067";
scaf_00001	transdecoder	exon	1534161	1538258	.	-	.	transcript_id "MSTRG.26.1.p2"; gene_id "MSTRG.26";
scaf_00001	transdecoder	exon	1541697	1542047	.	-	.	transcript_id "MSTRG.26.1.p2"; gene_id "MSTRG.26";
scaf_00001	transdecoder	exon	1547879	1548001	.	-	.	transcript_id "MSTRG.26.1.p2"; gene_id "MSTRG.26";
scaf_00001	transdecoder	exon	1560815	1561446	.	-	.	transcript_id "MSTRG.26.1.p2"; gene_id "MSTRG.26";
scaf_00001	transdecoder	exon	1563220	1564013	.	-	.	transcript_id "MSTRG.26.1.p2"; gene_id "MSTRG.26";
scaf_00001	transdecoder	exon	1564903	1565813	.	-	.	transcript_id "MSTRG.26.1.p2"; gene_id "MSTRG.26";
scaf_00001	transdecoder	exon	1573526	1575160	.	-	.	transcript_id "MSTRG.26.1.p2"; gene_id "MSTRG.26";
scaf_00001	transdecoder	CDS	1537527	1538258	.	-	0	transcript_id "MSTRG.26.1.p2"; gene_id "MSTRG.26";
scaf_00001	transdecoder	CDS	1541697	1542047	.	-	0	transcript_id "MSTRG.26.1.p2"; gene_id "MSTRG.26";
scaf_00001	transdecoder	CDS	1547879	1548001	.	-	0	transcript_id "MSTRG.26.1.p2"; gene_id "MSTRG.26";
scaf_00001	transdecoder	CDS	1560815	1560991	.	-	0	transcript_id "MSTRG.26.1.p2"; gene_id "MSTRG.26";
scaf_00001	transdecoder	exon	1536373	1536399	.	-	.	transcript_id "PMZ_0020856-RA.p1"; gene_id "MSTRG.26";
scaf_00001	transdecoder	exon	1537414	1537692	.	-	.	transcript_id "PMZ_0020856-RA.p1"; gene_id "MSTRG.26";
scaf_00001	transdecoder	exon	1537758	1538258	.	-	.	transcript_id "PMZ_0020856-RA.p1"; gene_id "MSTRG.26";
scaf_00001	transdecoder	exon	1541697	1542047	.	-	.	transcript_id "PMZ_0020856-RA.p1"; gene_id "MSTRG.26";
scaf_00001	transdecoder	exon	1560815	1561014	.	-	.	transcript_id "PMZ_0020856-RA.p1"; gene_id "MSTRG.26";
scaf_00001	transdecoder	exon	1561193	1561334	.	-	.	transcript_id "PMZ_0020856-RA.p1"; gene_id "MSTRG.26";
scaf_00001	transdecoder	exon	1563309	1564013	.	-	.	transcript_id "PMZ_0020856-RA.p1"; gene_id "MSTRG.26";
scaf_00001	transdecoder	exon	1564903	1565813	.	-	.	transcript_id "PMZ_0020856-RA.p1"; gene_id "MSTRG.26";
scaf_00001	transdecoder	exon	1573526	1573650	.	-	.	transcript_id "PMZ_0020856-RA.p1"; gene_id "MSTRG.26";
scaf_00001	transdecoder	CDS	1536373	1536399	.	-	0	transcript_id "PMZ_0020856-RA.p1"; gene_id "MSTRG.26";
scaf_00001	transdecoder	CDS	1537414	1537692	.	-	0	transcript_id "PMZ_0020856-RA.p1"; gene_id "MSTRG.26";
scaf_00001	transdecoder	CDS	1537758	1538258	.	-	0	transcript_id "PMZ_0020856-RA.p1"; gene_id "MSTRG.26";
scaf_00001	transdecoder	CDS	1541697	1542047	.	-	0	transcript_id "PMZ_0020856-RA.p1"; gene_id "MSTRG.26";
scaf_00001	transdecoder	CDS	1560815	1561014	.	-	2	transcript_id "PMZ_0020856-RA.p1"; gene_id "MSTRG.26";
scaf_00001	transdecoder	CDS	1561193	1561334	.	-	0	transcript_id "PMZ_0020856-RA.p1"; gene_id "MSTRG.26";
scaf_00001	transdecoder	CDS	1563309	1564013	.	-	0	transcript_id "PMZ_0020856-RA.p1"; gene_id "MSTRG.26";
scaf_00001	transdecoder	CDS	1564903	1565595	.	-	0	transcript_id "PMZ_0020856-RA.p1"; gene_id "MSTRG.26";
scaf_00001	transdecoder	exon	1672388	1672906	.	+	.	transcript_id "MSTRG.28.4.p2"; gene_id "MSTRG.28";
scaf_00001	transdecoder	exon	1673104	1673190	.	+	.	transcript_id "MSTRG.28.4.p2"; gene_id "MSTRG.28";
scaf_00001	transdecoder	CDS	1672389	1672906	.	+	0	transcript_id "MSTRG.28.4.p2"; gene_id "MSTRG.28";
scaf_00001	transdecoder	CDS	1673104	1673188	.	+	1	transcript_id "MSTRG.28.4.p2"; gene_id "MSTRG.28";
scaf_00001	transdecoder	exon	1672388	1672906	.	+	.	transcript_id "MSTRG.28.5.p1"; gene_id "MSTRG.28";
scaf_00001	transdecoder	exon	1672974	1673190	.	+	.	transcript_id "MSTRG.28.5.p1"; gene_id "MSTRG.28";
scaf_00001	transdecoder	CDS	1672389	1672906	.	+	0	transcript_id "MSTRG.28.5.p1"; gene_id "MSTRG.28";
scaf_00001	transdecoder	CDS	1672974	1673190	.	+	1	transcript_id "MSTRG.28.5.p1"; gene_id "MSTRG.28";
scaf_00001	transdecoder	exon	1798838	1799075	.	-	.	transcript_id "PMZ_0038632-RA.p1"; gene_id "MSTRG.29";
scaf_00001	transdecoder	exon	1802727	1802863	.	-	.	transcript_id "PMZ_0038632-RA.p1"; gene_id "MSTRG.29";
scaf_00001	transdecoder	CDS	1798838	1799075	.	-	1	transcript_id "PMZ_0038632-RA.p1"; gene_id "MSTRG.29";
scaf_00001	transdecoder	CDS	1802727	1802863	.	-	0	transcript_id "PMZ_0038632-RA.p1"; gene_id "MSTRG.29";
scaf_00001	transdecoder	exon	2008736	2009435	.	+	.	transcript_id "MSTRG.30.1.p1"; gene_id "MSTRG.30";
scaf_00001	transdecoder	exon	2020263	2020361	.	+	.	transcript_id "MSTRG.30.1.p1"; gene_id "MSTRG.30";
scaf_00001	transdecoder	exon	2027268	2027377	.	+	.	transcript_id "MSTRG.30.1.p1"; gene_id "MSTRG.30";
scaf_00001	transdecoder	exon	2029282	2029510	.	+	.	transcript_id "MSTRG.30.1.p1"; gene_id "MSTRG.30";
scaf_00001	transdecoder	exon	2032987	2033110	.	+	.	transcript_id "MSTRG.30.1.p1"; gene_id "MSTRG.30";
scaf_00001	transdecoder	exon	2037074	2040697	.	+	.	transcript_id "MSTRG.30.1.p1"; gene_id "MSTRG.30";
scaf_00001	transdecoder	CDS	2008736	2009302	.	+	0	transcript_id "MSTRG.30.1.p1"; gene_id "MSTRG.30";
scaf_00001	transdecoder	exon	2009418	2009435	.	+	.	transcript_id "PMZ_0027508-RA.p1"; gene_id "MSTRG.30";
scaf_00001	transdecoder	exon	2020263	2020361	.	+	.	transcript_id "PMZ_0027508-RA.p1"; gene_id "MSTRG.30";
scaf_00001	transdecoder	exon	2029282	2029517	.	+	.	transcript_id "PMZ_0027508-RA.p1"; gene_id "MSTRG.30";
scaf_00001	transdecoder	CDS	2009418	2009435	.	+	0	transcript_id "PMZ_0027508-RA.p1"; gene_id "MSTRG.30";
scaf_00001	transdecoder	CDS	2020263	2020361	.	+	0	transcript_id "PMZ_0027508-RA.p1"; gene_id "MSTRG.30";
scaf_00001	transdecoder	CDS	2029282	2029515	.	+	0	transcript_id "PMZ_0027508-RA.p1"; gene_id "MSTRG.30";
scaf_00001	transdecoder	exon	2053544	2057393	.	-	.	transcript_id "MSTRG.31.1.p1"; gene_id "MSTRG.31";
scaf_00001	transdecoder	exon	2057441	2057637	.	-	.	transcript_id "MSTRG.31.1.p1"; gene_id "MSTRG.31";
scaf_00001	transdecoder	exon	2061486	2061813	.	-	.	transcript_id "MSTRG.31.1.p1"; gene_id "MSTRG.31";
scaf_00001	transdecoder	exon	2062723	2062803	.	-	.	transcript_id "MSTRG.31.1.p1"; gene_id "MSTRG.31";
scaf_00001	transdecoder	exon	2064288	2064384	.	-	.	transcript_id "MSTRG.31.1.p1"; gene_id "MSTRG.31";
scaf_00001	transdecoder	exon	2066903	2067047	.	-	.	transcript_id "MSTRG.31.1.p1"; gene_id "MSTRG.31";
scaf_00001	transdecoder	exon	2067264	2067355	.	-	.	transcript_id "MSTRG.31.1.p1"; gene_id "MSTRG.31";
scaf_00001	transdecoder	exon	2072183	2072314	.	-	.	transcript_id "MSTRG.31.1.p1"; gene_id "MSTRG.31";
scaf_00001	transdecoder	exon	2078701	2078801	.	-	.	transcript_id "MSTRG.31.1.p1"; gene_id "MSTRG.31";
scaf_00001	transdecoder	exon	2080516	2080611	.	-	.	transcript_id "MSTRG.31.1.p1"; gene_id "MSTRG.31";
scaf_00001	transdecoder	exon	2081438	2081501	.	-	.	transcript_id "MSTRG.31.1.p1"; gene_id "MSTRG.31";
scaf_00001	transdecoder	exon	2084246	2084400	.	-	.	transcript_id "MSTRG.31.1.p1"; gene_id "MSTRG.31";
scaf_00001	transdecoder	exon	2086624	2086713	.	-	.	transcript_id "MSTRG.31.1.p1"; gene_id "MSTRG.31";
scaf_00001	transdecoder	exon	2095397	2095457	.	-	.	transcript_id "MSTRG.31.1.p1"; gene_id "MSTRG.31";
scaf_00001	transdecoder	exon	2176863	2179222	.	-	.	transcript_id "MSTRG.31.1.p1"; gene_id "MSTRG.31";
scaf_00001	transdecoder	CDS	2057637	2057637	.	-	1	transcript_id "MSTRG.31.1.p1"; gene_id "MSTRG.31";
scaf_00001	transdecoder	CDS	2061486	2061813	.	-	2	transcript_id "MSTRG.31.1.p1"; gene_id "MSTRG.31";
scaf_00001	transdecoder	CDS	2062723	2062803	.	-	2	transcript_id "MSTRG.31.1.p1"; gene_id "MSTRG.31";
scaf_00001	transdecoder	CDS	2064288	2064384	.	-	0	transcript_id "MSTRG.31.1.p1"; gene_id "MSTRG.31";
scaf_00001	transdecoder	CDS	2066903	2067047	.	-	1	transcript_id "MSTRG.31.1.p1"; gene_id "MSTRG.31";
scaf_00001	transdecoder	CDS	2067264	2067355	.	-	0	transcript_id "MSTRG.31.1.p1"; gene_id "MSTRG.31";
scaf_00001	transdecoder	CDS	2072183	2072314	.	-	0	transcript_id "MSTRG.31.1.p1"; gene_id "MSTRG.31";
scaf_00001	transdecoder	CDS	2078701	2078801	.	-	2	transcript_id "MSTRG.31.1.p1"; gene_id "MSTRG.31";
scaf_00001	transdecoder	CDS	2080516	2080611	.	-	2	transcript_id "MSTRG.31.1.p1"; gene_id "MSTRG.31";
scaf_00001	transdecoder	CDS	2081438	2081501	.	-	0	transcript_id "MSTRG.31.1.p1"; gene_id "MSTRG.31";
scaf_00001	transdecoder	CDS	2084246	2084400	.	-	2	transcript_id "MSTRG.31.1.p1"; gene_id "MSTRG.31";
scaf_00001	transdecoder	CDS	2086624	2086713	.	-	2	transcript_id "MSTRG.31.1.p1"; gene_id "MSTRG.31";
scaf_00001	transdecoder	CDS	2095397	2095457	.	-	0	transcript_id "MSTRG.31.1.p1"; gene_id "MSTRG.31";
scaf_00001	transdecoder	CDS	2176863	2177159	.	-	0	transcript_id "MSTRG.31.1.p1"; gene_id "MSTRG.31";
scaf_00001	transdecoder	exon	2057625	2057637	.	-	.	transcript_id "PMZ_0041010-RA.p1"; gene_id "MSTRG.31";
scaf_00001	transdecoder	exon	2061486	2061813	.	-	.	transcript_id "PMZ_0041010-RA.p1"; gene_id "MSTRG.31";
scaf_00001	transdecoder	exon	2062723	2062803	.	-	.	transcript_id "PMZ_0041010-RA.p1"; gene_id "MSTRG.31";
scaf_00001	transdecoder	exon	2064288	2064384	.	-	.	transcript_id "PMZ_0041010-RA.p1"; gene_id "MSTRG.31";
scaf_00001	transdecoder	exon	2066903	2067047	.	-	.	transcript_id "PMZ_0041010-RA.p1"; gene_id "MSTRG.31";
scaf_00001	transdecoder	exon	2067264	2067355	.	-	.	transcript_id "PMZ_0041010-RA.p1"; gene_id "MSTRG.31";
scaf_00001	transdecoder	exon	2072183	2072314	.	-	.	transcript_id "PMZ_0041010-RA.p1"; gene_id "MSTRG.31";
scaf_00001	transdecoder	exon	2078701	2078801	.	-	.	transcript_id "PMZ_0041010-RA.p1"; gene_id "MSTRG.31";
scaf_00001	transdecoder	exon	2080516	2080611	.	-	.	transcript_id "PMZ_0041010-RA.p1"; gene_id "MSTRG.31";
scaf_00001	transdecoder	exon	2081438	2081501	.	-	.	transcript_id "PMZ_0041010-RA.p1"; gene_id "MSTRG.31";
scaf_00001	transdecoder	exon	2084246	2084400	.	-	.	transcript_id "PMZ_0041010-RA.p1"; gene_id "MSTRG.31";
scaf_00001	transdecoder	exon	2086624	2086713	.	-	.	transcript_id "PMZ_0041010-RA.p1"; gene_id "MSTRG.31";
scaf_00001	transdecoder	exon	2095397	2095468	.	-	.	transcript_id "PMZ_0041010-RA.p1"; gene_id "MSTRG.31";
scaf_00001	transdecoder	CDS	2057637	2057637	.	-	1	transcript_id "PMZ_0041010-RA.p1"; gene_id "MSTRG.31";
scaf_00001	transdecoder	CDS	2061486	2061813	.	-	2	transcript_id "PMZ_0041010-RA.p1"; gene_id "MSTRG.31";
scaf_00001	transdecoder	CDS	2062723	2062803	.	-	2	transcript_id "PMZ_0041010-RA.p1"; gene_id "MSTRG.31";
scaf_00001	transdecoder	CDS	2064288	2064384	.	-	0	transcript_id "PMZ_0041010-RA.p1"; gene_id "MSTRG.31";
scaf_00001	transdecoder	CDS	2066903	2067047	.	-	1	transcript_id "PMZ_0041010-RA.p1"; gene_id "MSTRG.31";
scaf_00001	transdecoder	CDS	2067264	2067355	.	-	0	transcript_id "PMZ_0041010-RA.p1"; gene_id "MSTRG.31";
scaf_00001	transdecoder	CDS	2072183	2072314	.	-	0	transcript_id "PMZ_0041010-RA.p1"; gene_id "MSTRG.31";
scaf_00001	transdecoder	CDS	2078701	2078801	.	-	2	transcript_id "PMZ_0041010-RA.p1"; gene_id "MSTRG.31";
scaf_00001	transdecoder	CDS	2080516	2080611	.	-	2	transcript_id "PMZ_0041010-RA.p1"; gene_id "MSTRG.31";
scaf_00001	transdecoder	CDS	2081438	2081501	.	-	0	transcript_id "PMZ_0041010-RA.p1"; gene_id "MSTRG.31";
scaf_00001	transdecoder	CDS	2084246	2084400	.	-	2	transcript_id "PMZ_0041010-RA.p1"; gene_id "MSTRG.31";
scaf_00001	transdecoder	CDS	2086624	2086713	.	-	2	transcript_id "PMZ_0041010-RA.p1"; gene_id "MSTRG.31";
scaf_00001	transdecoder	CDS	2095397	2095466	.	-	0	transcript_id "PMZ_0041010-RA.p1"; gene_id "MSTRG.31";
scaf_00001	transdecoder	exon	2058804	2061813	.	-	.	transcript_id "MSTRG.31.5.p1"; gene_id "MSTRG.31";
scaf_00001	transdecoder	exon	2062723	2062803	.	-	.	transcript_id "MSTRG.31.5.p1"; gene_id "MSTRG.31";
scaf_00001	transdecoder	exon	2064288	2064384	.	-	.	transcript_id "MSTRG.31.5.p1"; gene_id "MSTRG.31";
scaf_00001	transdecoder	exon	2066903	2067047	.	-	.	transcript_id "MSTRG.31.5.p1"; gene_id "MSTRG.31";
scaf_00001	transdecoder	exon	2067264	2067355	.	-	.	transcript_id "MSTRG.31.5.p1"; gene_id "MSTRG.31";
scaf_00001	transdecoder	exon	2072183	2072314	.	-	.	transcript_id "MSTRG.31.5.p1"; gene_id "MSTRG.31";
scaf_00001	transdecoder	exon	2078701	2078801	.	-	.	transcript_id "MSTRG.31.5.p1"; gene_id "MSTRG.31";
scaf_00001	transdecoder	exon	2080516	2080611	.	-	.	transcript_id "MSTRG.31.5.p1"; gene_id "MSTRG.31";
scaf_00001	transdecoder	exon	2081438	2081501	.	-	.	transcript_id "MSTRG.31.5.p1"; gene_id "MSTRG.31";
scaf_00001	transdecoder	exon	2084246	2084400	.	-	.	transcript_id "MSTRG.31.5.p1"; gene_id "MSTRG.31";
scaf_00001	transdecoder	exon	2086624	2086713	.	-	.	transcript_id "MSTRG.31.5.p1"; gene_id "MSTRG.31";
scaf_00001	transdecoder	exon	2095397	2095457	.	-	.	transcript_id "MSTRG.31.5.p1"; gene_id "MSTRG.31";
scaf_00001	transdecoder	exon	2176863	2177120	.	-	.	transcript_id "MSTRG.31.5.p1"; gene_id "MSTRG.31";
scaf_00001	transdecoder	exon	2177681	2178674	.	-	.	transcript_id "MSTRG.31.5.p1"; gene_id "MSTRG.31";
scaf_00001	transdecoder	CDS	2061191	2061813	.	-	2	transcript_id "MSTRG.31.5.p1"; gene_id "MSTRG.31";
scaf_00001	transdecoder	CDS	2062723	2062803	.	-	2	transcript_id "MSTRG.31.5.p1"; gene_id "MSTRG.31";
scaf_00001	transdecoder	CDS	2064288	2064384	.	-	0	transcript_id "MSTRG.31.5.p1"; gene_id "MSTRG.31";
scaf_00001	transdecoder	CDS	2066903	2067047	.	-	1	transcript_id "MSTRG.31.5.p1"; gene_id "MSTRG.31";
scaf_00001	transdecoder	CDS	2067264	2067355	.	-	0	transcript_id "MSTRG.31.5.p1"; gene_id "MSTRG.31";
scaf_00001	transdecoder	CDS	2072183	2072314	.	-	0	transcript_id "MSTRG.31.5.p1"; gene_id "MSTRG.31";
scaf_00001	transdecoder	CDS	2078701	2078801	.	-	2	transcript_id "MSTRG.31.5.p1"; gene_id "MSTRG.31";
scaf_00001	transdecoder	CDS	2080516	2080611	.	-	2	transcript_id "MSTRG.31.5.p1"; gene_id "MSTRG.31";
scaf_00001	transdecoder	CDS	2081438	2081501	.	-	0	transcript_id "MSTRG.31.5.p1"; gene_id "MSTRG.31";
scaf_00001	transdecoder	CDS	2084246	2084400	.	-	2	transcript_id "MSTRG.31.5.p1"; gene_id "MSTRG.31";
scaf_00001	transdecoder	CDS	2086624	2086713	.	-	2	transcript_id "MSTRG.31.5.p1"; gene_id "MSTRG.31";
scaf_00001	transdecoder	CDS	2095397	2095457	.	-	0	transcript_id "MSTRG.31.5.p1"; gene_id "MSTRG.31";
scaf_00001	transdecoder	CDS	2176863	2177000	.	-	0	transcript_id "MSTRG.31.5.p1"; gene_id "MSTRG.31";
scaf_00001	transdecoder	exon	2058816	2061813	.	-	.	transcript_id "MSTRG.31.6.p1"; gene_id "MSTRG.31";
scaf_00001	transdecoder	exon	2062723	2062803	.	-	.	transcript_id "MSTRG.31.6.p1"; gene_id "MSTRG.31";
scaf_00001	transdecoder	exon	2064288	2064384	.	-	.	transcript_id "MSTRG.31.6.p1"; gene_id "MSTRG.31";
scaf_00001	transdecoder	exon	2066903	2067047	.	-	.	transcript_id "MSTRG.31.6.p1"; gene_id "MSTRG.31";
scaf_00001	transdecoder	exon	2067264	2067355	.	-	.	transcript_id "MSTRG.31.6.p1"; gene_id "MSTRG.31";
scaf_00001	transdecoder	exon	2072183	2072314	.	-	.	transcript_id "MSTRG.31.6.p1"; gene_id "MSTRG.31";
scaf_00001	transdecoder	exon	2078701	2078801	.	-	.	transcript_id "MSTRG.31.6.p1"; gene_id "MSTRG.31";
scaf_00001	transdecoder	exon	2080516	2080611	.	-	.	transcript_id "MSTRG.31.6.p1"; gene_id "MSTRG.31";
scaf_00001	transdecoder	exon	2081438	2081501	.	-	.	transcript_id "MSTRG.31.6.p1"; gene_id "MSTRG.31";
scaf_00001	transdecoder	exon	2084246	2084400	.	-	.	transcript_id "MSTRG.31.6.p1"; gene_id "MSTRG.31";
scaf_00001	transdecoder	exon	2095397	2095457	.	-	.	transcript_id "MSTRG.31.6.p1"; gene_id "MSTRG.31";
scaf_00001	transdecoder	exon	2176863	2178615	.	-	.	transcript_id "MSTRG.31.6.p1"; gene_id "MSTRG.31";
scaf_00001	transdecoder	CDS	2061191	2061813	.	-	2	transcript_id "MSTRG.31.6.p1"; gene_id "MSTRG.31";
scaf_00001	transdecoder	CDS	2062723	2062803	.	-	2	transcript_id "MSTRG.31.6.p1"; gene_id "MSTRG.31";
scaf_00001	transdecoder	CDS	2064288	2064384	.	-	0	transcript_id "MSTRG.31.6.p1"; gene_id "MSTRG.31";
scaf_00001	transdecoder	CDS	2066903	2067047	.	-	1	transcript_id "MSTRG.31.6.p1"; gene_id "MSTRG.31";
scaf_00001	transdecoder	CDS	2067264	2067355	.	-	0	transcript_id "MSTRG.31.6.p1"; gene_id "MSTRG.31";
scaf_00001	transdecoder	CDS	2072183	2072314	.	-	0	transcript_id "MSTRG.31.6.p1"; gene_id "MSTRG.31";
scaf_00001	transdecoder	CDS	2078701	2078801	.	-	2	transcript_id "MSTRG.31.6.p1"; gene_id "MSTRG.31";
scaf_00001	transdecoder	CDS	2080516	2080611	.	-	2	transcript_id "MSTRG.31.6.p1"; gene_id "MSTRG.31";
scaf_00001	transdecoder	CDS	2081438	2081501	.	-	0	transcript_id "MSTRG.31.6.p1"; gene_id "MSTRG.31";
scaf_00001	transdecoder	CDS	2084246	2084400	.	-	2	transcript_id "MSTRG.31.6.p1"; gene_id "MSTRG.31";
scaf_00001	transdecoder	CDS	2095397	2095457	.	-	0	transcript_id "MSTRG.31.6.p1"; gene_id "MSTRG.31";
scaf_00001	transdecoder	CDS	2176863	2177159	.	-	0	transcript_id "MSTRG.31.6.p1"; gene_id "MSTRG.31";
scaf_00001	transdecoder	exon	2232539	2233762	.	+	.	transcript_id "MSTRG.32.1.p1"; gene_id "MSTRG.32";
scaf_00001	transdecoder	exon	2233904	2234004	.	+	.	transcript_id "MSTRG.32.1.p1"; gene_id "MSTRG.32";
scaf_00001	transdecoder	exon	2234899	2235024	.	+	.	transcript_id "MSTRG.32.1.p1"; gene_id "MSTRG.32";
scaf_00001	transdecoder	exon	2236067	2236138	.	+	.	transcript_id "MSTRG.32.1.p1"; gene_id "MSTRG.32";
scaf_00001	transdecoder	exon	2237367	2237438	.	+	.	transcript_id "MSTRG.32.1.p1"; gene_id "MSTRG.32";
scaf_00001	transdecoder	exon	2239950	2240001	.	+	.	transcript_id "MSTRG.32.1.p1"; gene_id "MSTRG.32";
scaf_00001	transdecoder	exon	2241056	2241151	.	+	.	transcript_id "MSTRG.32.1.p1"; gene_id "MSTRG.32";
scaf_00001	transdecoder	exon	2243548	2247352	.	+	.	transcript_id "MSTRG.32.1.p1"; gene_id "MSTRG.32";
scaf_00001	transdecoder	CDS	2234901	2235024	.	+	0	transcript_id "MSTRG.32.1.p1"; gene_id "MSTRG.32";
scaf_00001	transdecoder	CDS	2236067	2236138	.	+	2	transcript_id "MSTRG.32.1.p1"; gene_id "MSTRG.32";
scaf_00001	transdecoder	CDS	2237367	2237438	.	+	2	transcript_id "MSTRG.32.1.p1"; gene_id "MSTRG.32";
scaf_00001	transdecoder	CDS	2239950	2240001	.	+	2	transcript_id "MSTRG.32.1.p1"; gene_id "MSTRG.32";
scaf_00001	transdecoder	CDS	2241056	2241151	.	+	1	transcript_id "MSTRG.32.1.p1"; gene_id "MSTRG.32";
scaf_00001	transdecoder	CDS	2243548	2243977	.	+	1	transcript_id "MSTRG.32.1.p1"; gene_id "MSTRG.32";
scaf_00001	transdecoder	exon	2233627	2233762	.	+	.	transcript_id "PMZ_0041011-RA.p1"; gene_id "MSTRG.32";
scaf_00001	transdecoder	exon	2233904	2234004	.	+	.	transcript_id "PMZ_0041011-RA.p1"; gene_id "MSTRG.32";
scaf_00001	transdecoder	exon	2234899	2235024	.	+	.	transcript_id "PMZ_0041011-RA.p1"; gene_id "MSTRG.32";
scaf_00001	transdecoder	exon	2236067	2236138	.	+	.	transcript_id "PMZ_0041011-RA.p1"; gene_id "MSTRG.32";
scaf_00001	transdecoder	exon	2237376	2237438	.	+	.	transcript_id "PMZ_0041011-RA.p1"; gene_id "MSTRG.32";
scaf_00001	transdecoder	exon	2241056	2241156	.	+	.	transcript_id "PMZ_0041011-RA.p1"; gene_id "MSTRG.32";
scaf_00001	transdecoder	exon	2243595	2243798	.	+	.	transcript_id "PMZ_0041011-RA.p1"; gene_id "MSTRG.32";
scaf_00001	transdecoder	exon	2243909	2243977	.	+	.	transcript_id "PMZ_0041011-RA.p1"; gene_id "MSTRG.32";
scaf_00001	transdecoder	CDS	2234901	2235024	.	+	0	transcript_id "PMZ_0041011-RA.p1"; gene_id "MSTRG.32";
scaf_00001	transdecoder	CDS	2236067	2236138	.	+	2	transcript_id "PMZ_0041011-RA.p1"; gene_id "MSTRG.32";
scaf_00001	transdecoder	CDS	2237376	2237438	.	+	2	transcript_id "PMZ_0041011-RA.p1"; gene_id "MSTRG.32";
scaf_00001	transdecoder	CDS	2241056	2241156	.	+	2	transcript_id "PMZ_0041011-RA.p1"; gene_id "MSTRG.32";
scaf_00001	transdecoder	CDS	2243595	2243798	.	+	0	transcript_id "PMZ_0041011-RA.p1"; gene_id "MSTRG.32";
scaf_00001	transdecoder	CDS	2243909	2243977	.	+	0	transcript_id "PMZ_0041011-RA.p1"; gene_id "MSTRG.32";
scaf_00001	transdecoder	exon	2261483	2261668	.	-	.	transcript_id "PMZ_0034414-RA.p1"; gene_id "MSTRG.33";
scaf_00001	transdecoder	exon	2262258	2262398	.	-	.	transcript_id "PMZ_0034414-RA.p1"; gene_id "MSTRG.33";
scaf_00001	transdecoder	CDS	2261483	2261668	.	-	0	transcript_id "PMZ_0034414-RA.p1"; gene_id "MSTRG.33";
scaf_00001	transdecoder	CDS	2262258	2262398	.	-	0	transcript_id "PMZ_0034414-RA.p1"; gene_id "MSTRG.33";
scaf_00001	transdecoder	exon	2283794	2283893	.	+	.	transcript_id "MSTRG.35.1.p1"; gene_id "MSTRG.35";
scaf_00001	transdecoder	exon	2302284	2302360	.	+	.	transcript_id "MSTRG.35.1.p1"; gene_id "MSTRG.35";
scaf_00001	transdecoder	exon	2308717	2308848	.	+	.	transcript_id "MSTRG.35.1.p1"; gene_id "MSTRG.35";
scaf_00001	transdecoder	exon	2329765	2329911	.	+	.	transcript_id "MSTRG.35.1.p1"; gene_id "MSTRG.35";
scaf_00001	transdecoder	exon	2332393	2332447	.	+	.	transcript_id "MSTRG.35.1.p1"; gene_id "MSTRG.35";
scaf_00001	transdecoder	exon	2333522	2333587	.	+	.	transcript_id "MSTRG.35.1.p1"; gene_id "MSTRG.35";
scaf_00001	transdecoder	exon	2334606	2334807	.	+	.	transcript_id "MSTRG.35.1.p1"; gene_id "MSTRG.35";
scaf_00001	transdecoder	exon	2334966	2335069	.	+	.	transcript_id "MSTRG.35.1.p1"; gene_id "MSTRG.35";
scaf_00001	transdecoder	exon	2335768	2335824	.	+	.	transcript_id "MSTRG.35.1.p1"; gene_id "MSTRG.35";
scaf_00001	transdecoder	exon	2337443	2338681	.	+	.	transcript_id "MSTRG.35.1.p1"; gene_id "MSTRG.35";
scaf_00001	transdecoder	CDS	2308778	2308848	.	+	0	transcript_id "MSTRG.35.1.p1"; gene_id "MSTRG.35";
scaf_00001	transdecoder	CDS	2329765	2329911	.	+	1	transcript_id "MSTRG.35.1.p1"; gene_id "MSTRG.35";
scaf_00001	transdecoder	CDS	2332393	2332447	.	+	1	transcript_id "MSTRG.35.1.p1"; gene_id "MSTRG.35";
scaf_00001	transdecoder	CDS	2333522	2333587	.	+	0	transcript_id "MSTRG.35.1.p1"; gene_id "MSTRG.35";
scaf_00001	transdecoder	CDS	2334606	2334807	.	+	0	transcript_id "MSTRG.35.1.p1"; gene_id "MSTRG.35";
scaf_00001	transdecoder	CDS	2334966	2335069	.	+	2	transcript_id "MSTRG.35.1.p1"; gene_id "MSTRG.35";
scaf_00001	transdecoder	CDS	2335768	2335824	.	+	0	transcript_id "MSTRG.35.1.p1"; gene_id "MSTRG.35";
scaf_00001	transdecoder	CDS	2337443	2337607	.	+	0	transcript_id "MSTRG.35.1.p1"; gene_id "MSTRG.35";
scaf_00001	transdecoder	exon	2329094	2329105	.	+	.	transcript_id "PMZ_0041012-RA.p2"; gene_id "MSTRG.35";
scaf_00001	transdecoder	exon	2329775	2329911	.	+	.	transcript_id "PMZ_0041012-RA.p2"; gene_id "MSTRG.35";
scaf_00001	transdecoder	exon	2334671	2334807	.	+	.	transcript_id "PMZ_0041012-RA.p2"; gene_id "MSTRG.35";
scaf_00001	transdecoder	exon	2334966	2335069	.	+	.	transcript_id "PMZ_0041012-RA.p2"; gene_id "MSTRG.35";
scaf_00001	transdecoder	exon	2335768	2335824	.	+	.	transcript_id "PMZ_0041012-RA.p2"; gene_id "MSTRG.35";
scaf_00001	transdecoder	exon	2337443	2338682	.	+	.	transcript_id "PMZ_0041012-RA.p2"; gene_id "MSTRG.35";
scaf_00001	transdecoder	CDS	2329094	2329105	.	+	0	transcript_id "PMZ_0041012-RA.p2"; gene_id "MSTRG.35";
scaf_00001	transdecoder	CDS	2329775	2329911	.	+	0	transcript_id "PMZ_0041012-RA.p2"; gene_id "MSTRG.35";
scaf_00001	transdecoder	CDS	2334671	2334807	.	+	1	transcript_id "PMZ_0041012-RA.p2"; gene_id "MSTRG.35";
scaf_00001	transdecoder	CDS	2334966	2335069	.	+	2	transcript_id "PMZ_0041012-RA.p2"; gene_id "MSTRG.35";
scaf_00001	transdecoder	CDS	2335768	2335824	.	+	0	transcript_id "PMZ_0041012-RA.p2"; gene_id "MSTRG.35";
scaf_00001	transdecoder	CDS	2337443	2337607	.	+	0	transcript_id "PMZ_0041012-RA.p2"; gene_id "MSTRG.35";
scaf_00001	transdecoder	exon	2343700	2344098	.	-	.	transcript_id "PMZ_0041013-RA.p1"; gene_id "MSTRG.34";
scaf_00001	transdecoder	exon	2350803	2351030	.	-	.	transcript_id "PMZ_0041013-RA.p1"; gene_id "MSTRG.34";
scaf_00001	transdecoder	CDS	2343700	2344098	.	-	0	transcript_id "PMZ_0041013-RA.p1"; gene_id "MSTRG.34";
scaf_00001	transdecoder	CDS	2350803	2351030	.	-	0	transcript_id "PMZ_0041013-RA.p1"; gene_id "MSTRG.34";
scaf_00001	transdecoder	exon	2417194	2422872	.	-	.	transcript_id "MSTRG.36.1.p1"; gene_id "MSTRG.36";
scaf_00001	transdecoder	exon	2425037	2425243	.	-	.	transcript_id "MSTRG.36.1.p1"; gene_id "MSTRG.36";
scaf_00001	transdecoder	exon	2429055	2429204	.	-	.	transcript_id "MSTRG.36.1.p1"; gene_id "MSTRG.36";
scaf_00001	transdecoder	exon	2444015	2444227	.	-	.	transcript_id "MSTRG.36.1.p1"; gene_id "MSTRG.36";
scaf_00001	transdecoder	exon	2454880	2454976	.	-	.	transcript_id "MSTRG.36.1.p1"; gene_id "MSTRG.36";
scaf_00001	transdecoder	CDS	2422739	2422872	.	-	2	transcript_id "MSTRG.36.1.p1"; gene_id "MSTRG.36";
scaf_00001	transdecoder	CDS	2425037	2425243	.	-	2	transcript_id "MSTRG.36.1.p1"; gene_id "MSTRG.36";
scaf_00001	transdecoder	CDS	2429055	2429204	.	-	2	transcript_id "MSTRG.36.1.p1"; gene_id "MSTRG.36";
scaf_00001	transdecoder	CDS	2444015	2444227	.	-	2	transcript_id "MSTRG.36.1.p1"; gene_id "MSTRG.36";
scaf_00001	transdecoder	CDS	2454880	2454976	.	-	0	transcript_id "MSTRG.36.1.p1"; gene_id "MSTRG.36";
scaf_00001	transdecoder	exon	2444007	2444227	.	-	.	transcript_id "PMZ_0038908-RA.p1"; gene_id "MSTRG.36";
scaf_00001	transdecoder	exon	2454880	2454976	.	-	.	transcript_id "PMZ_0038908-RA.p1"; gene_id "MSTRG.36";
scaf_00001	transdecoder	CDS	2444007	2444227	.	-	2	transcript_id "PMZ_0038908-RA.p1"; gene_id "MSTRG.36";
scaf_00001	transdecoder	CDS	2454880	2454976	.	-	0	transcript_id "PMZ_0038908-RA.p1"; gene_id "MSTRG.36";
scaf_00001	transdecoder	exon	2562736	2562811	.	-	.	transcript_id "MSTRG.38.1.p2"; gene_id "MSTRG.38";
scaf_00001	transdecoder	exon	2563154	2563750	.	-	.	transcript_id "MSTRG.38.1.p2"; gene_id "MSTRG.38";
scaf_00001	transdecoder	CDS	2562736	2562811	.	-	1	transcript_id "MSTRG.38.1.p2"; gene_id "MSTRG.38";
scaf_00001	transdecoder	CDS	2563154	2563749	.	-	0	transcript_id "MSTRG.38.1.p2"; gene_id "MSTRG.38";
scaf_00001	transdecoder	exon	2750164	2751411	.	-	.	transcript_id "PMZ_0001911-RA.p1"; gene_id "PMZ_0001911";
scaf_00001	transdecoder	CDS	2750164	2751411	.	-	0	transcript_id "PMZ_0001911-RA.p1"; gene_id "PMZ_0001911";
scaf_00001	transdecoder	exon	3191159	3191291	.	+	.	transcript_id "MSTRG.39.1.p1"; gene_id "MSTRG.39";
scaf_00001	transdecoder	exon	3191922	3191980	.	+	.	transcript_id "MSTRG.39.1.p1"; gene_id "MSTRG.39";
scaf_00001	transdecoder	exon	3193853	3194056	.	+	.	transcript_id "MSTRG.39.1.p1"; gene_id "MSTRG.39";
scaf_00001	transdecoder	CDS	3191161	3191291	.	+	0	transcript_id "MSTRG.39.1.p1"; gene_id "MSTRG.39";
scaf_00001	transdecoder	CDS	3191922	3191980	.	+	1	transcript_id "MSTRG.39.1.p1"; gene_id "MSTRG.39";
scaf_00001	transdecoder	CDS	3193853	3194055	.	+	2	transcript_id "MSTRG.39.1.p1"; gene_id "MSTRG.39";
scaf_00001	transdecoder	exon	3509242	3510055	.	+	.	transcript_id "MSTRG.42.1.p1"; gene_id "MSTRG.42";
scaf_00001	transdecoder	exon	3510270	3510357	.	+	.	transcript_id "MSTRG.42.1.p1"; gene_id "MSTRG.42";
scaf_00001	transdecoder	exon	3511298	3512124	.	+	.	transcript_id "MSTRG.42.1.p1"; gene_id "MSTRG.42";
scaf_00001	transdecoder	CDS	3509630	3510055	.	+	0	transcript_id "MSTRG.42.1.p1"; gene_id "MSTRG.42";
scaf_00001	transdecoder	CDS	3510270	3510305	.	+	0	transcript_id "MSTRG.42.1.p1"; gene_id "MSTRG.42";
scaf_00001	transdecoder	exon	3547205	3554360	.	-	.	transcript_id "MSTRG.43.1.p2"; gene_id "MSTRG.43";
scaf_00001	transdecoder	exon	3555274	3555474	.	-	.	transcript_id "MSTRG.43.1.p2"; gene_id "MSTRG.43";
scaf_00001	transdecoder	exon	3558057	3558334	.	-	.	transcript_id "MSTRG.43.1.p2"; gene_id "MSTRG.43";
scaf_00001	transdecoder	exon	3559360	3559458	.	-	.	transcript_id "MSTRG.43.1.p2"; gene_id "MSTRG.43";
scaf_00001	transdecoder	exon	3562557	3562694	.	-	.	transcript_id "MSTRG.43.1.p2"; gene_id "MSTRG.43";
scaf_00001	transdecoder	exon	3590465	3590705	.	-	.	transcript_id "MSTRG.43.1.p2"; gene_id "MSTRG.43";
scaf_00001	transdecoder	exon	3591443	3591621	.	-	.	transcript_id "MSTRG.43.1.p2"; gene_id "MSTRG.43";
scaf_00001	transdecoder	exon	3605857	3606020	.	-	.	transcript_id "MSTRG.43.1.p2"; gene_id "MSTRG.43";
scaf_00001	transdecoder	exon	3606984	3607131	.	-	.	transcript_id "MSTRG.43.1.p2"; gene_id "MSTRG.43";
scaf_00001	transdecoder	exon	3607953	3608041	.	-	.	transcript_id "MSTRG.43.1.p2"; gene_id "MSTRG.43";
scaf_00001	transdecoder	exon	3610076	3610329	.	-	.	transcript_id "MSTRG.43.1.p2"; gene_id "MSTRG.43";
scaf_00001	transdecoder	exon	3612438	3612578	.	-	.	transcript_id "MSTRG.43.1.p2"; gene_id "MSTRG.43";
scaf_00001	transdecoder	exon	3613199	3613497	.	-	.	transcript_id "MSTRG.43.1.p2"; gene_id "MSTRG.43";
scaf_00001	transdecoder	exon	3614865	3615016	.	-	.	transcript_id "MSTRG.43.1.p2"; gene_id "MSTRG.43";
scaf_00001	transdecoder	exon	3616462	3616627	.	-	.	transcript_id "MSTRG.43.1.p2"; gene_id "MSTRG.43";
scaf_00001	transdecoder	exon	3617820	3617999	.	-	.	transcript_id "MSTRG.43.1.p2"; gene_id "MSTRG.43";
scaf_00001	transdecoder	exon	3618519	3618683	.	-	.	transcript_id "MSTRG.43.1.p2"; gene_id "MSTRG.43";
scaf_00001	transdecoder	exon	3619325	3619502	.	-	.	transcript_id "MSTRG.43.1.p2"; gene_id "MSTRG.43";
scaf_00001	transdecoder	exon	3619891	3619989	.	-	.	transcript_id "MSTRG.43.1.p2"; gene_id "MSTRG.43";
scaf_00001	transdecoder	exon	3621840	3621938	.	-	.	transcript_id "MSTRG.43.1.p2"; gene_id "MSTRG.43";
scaf_00001	transdecoder	exon	3623530	3623628	.	-	.	transcript_id "MSTRG.43.1.p2"; gene_id "MSTRG.43";
scaf_00001	transdecoder	exon	3624996	3625192	.	-	.	transcript_id "MSTRG.43.1.p2"; gene_id "MSTRG.43";
scaf_00001	transdecoder	exon	3625821	3625919	.	-	.	transcript_id "MSTRG.43.1.p2"; gene_id "MSTRG.43";
scaf_00001	transdecoder	exon	3626744	3626842	.	-	.	transcript_id "MSTRG.43.1.p2"; gene_id "MSTRG.43";
scaf_00001	transdecoder	exon	3627244	3628079	.	-	.	transcript_id "MSTRG.43.1.p2"; gene_id "MSTRG.43";
scaf_00001	transdecoder	CDS	3608029	3608041	.	-	1	transcript_id "MSTRG.43.1.p2"; gene_id "MSTRG.43";
scaf_00001	transdecoder	CDS	3610076	3610329	.	-	0	transcript_id "MSTRG.43.1.p2"; gene_id "MSTRG.43";
scaf_00001	transdecoder	CDS	3612438	3612578	.	-	0	transcript_id "MSTRG.43.1.p2"; gene_id "MSTRG.43";
scaf_00001	transdecoder	CDS	3613199	3613497	.	-	2	transcript_id "MSTRG.43.1.p2"; gene_id "MSTRG.43";
scaf_00001	transdecoder	CDS	3614865	3615016	.	-	1	transcript_id "MSTRG.43.1.p2"; gene_id "MSTRG.43";
scaf_00001	transdecoder	CDS	3616462	3616627	.	-	2	transcript_id "MSTRG.43.1.p2"; gene_id "MSTRG.43";
scaf_00001	transdecoder	CDS	3617820	3617999	.	-	2	transcript_id "MSTRG.43.1.p2"; gene_id "MSTRG.43";
scaf_00001	transdecoder	CDS	3618519	3618683	.	-	2	transcript_id "MSTRG.43.1.p2"; gene_id "MSTRG.43";
scaf_00001	transdecoder	CDS	3619325	3619502	.	-	0	transcript_id "MSTRG.43.1.p2"; gene_id "MSTRG.43";
scaf_00001	transdecoder	CDS	3619891	3619956	.	-	0	transcript_id "MSTRG.43.1.p2"; gene_id "MSTRG.43";
scaf_00001	transdecoder	exon	3547491	3554360	.	-	.	transcript_id "MSTRG.43.2.p2"; gene_id "MSTRG.43";
scaf_00001	transdecoder	exon	3555274	3555474	.	-	.	transcript_id "MSTRG.43.2.p2"; gene_id "MSTRG.43";
scaf_00001	transdecoder	exon	3558057	3558334	.	-	.	transcript_id "MSTRG.43.2.p2"; gene_id "MSTRG.43";
scaf_00001	transdecoder	exon	3559360	3559458	.	-	.	transcript_id "MSTRG.43.2.p2"; gene_id "MSTRG.43";
scaf_00001	transdecoder	exon	3562557	3562694	.	-	.	transcript_id "MSTRG.43.2.p2"; gene_id "MSTRG.43";
scaf_00001	transdecoder	exon	3584236	3584352	.	-	.	transcript_id "MSTRG.43.2.p2"; gene_id "MSTRG.43";
scaf_00001	transdecoder	exon	3590465	3590705	.	-	.	transcript_id "MSTRG.43.2.p2"; gene_id "MSTRG.43";
scaf_00001	transdecoder	exon	3591443	3591621	.	-	.	transcript_id "MSTRG.43.2.p2"; gene_id "MSTRG.43";
scaf_00001	transdecoder	exon	3605857	3606020	.	-	.	transcript_id "MSTRG.43.2.p2"; gene_id "MSTRG.43";
scaf_00001	transdecoder	exon	3606984	3607131	.	-	.	transcript_id "MSTRG.43.2.p2"; gene_id "MSTRG.43";
scaf_00001	transdecoder	exon	3607953	3608041	.	-	.	transcript_id "MSTRG.43.2.p2"; gene_id "MSTRG.43";
scaf_00001	transdecoder	exon	3610076	3610329	.	-	.	transcript_id "MSTRG.43.2.p2"; gene_id "MSTRG.43";
scaf_00001	transdecoder	exon	3612438	3612578	.	-	.	transcript_id "MSTRG.43.2.p2"; gene_id "MSTRG.43";
scaf_00001	transdecoder	exon	3613199	3613497	.	-	.	transcript_id "MSTRG.43.2.p2"; gene_id "MSTRG.43";
scaf_00001	transdecoder	exon	3614865	3615016	.	-	.	transcript_id "MSTRG.43.2.p2"; gene_id "MSTRG.43";
scaf_00001	transdecoder	exon	3616462	3616627	.	-	.	transcript_id "MSTRG.43.2.p2"; gene_id "MSTRG.43";
scaf_00001	transdecoder	exon	3617820	3617999	.	-	.	transcript_id "MSTRG.43.2.p2"; gene_id "MSTRG.43";
scaf_00001	transdecoder	exon	3618519	3618683	.	-	.	transcript_id "MSTRG.43.2.p2"; gene_id "MSTRG.43";
scaf_00001	transdecoder	exon	3619325	3619502	.	-	.	transcript_id "MSTRG.43.2.p2"; gene_id "MSTRG.43";
scaf_00001	transdecoder	exon	3619891	3619989	.	-	.	transcript_id "MSTRG.43.2.p2"; gene_id "MSTRG.43";
scaf_00001	transdecoder	exon	3621840	3621938	.	-	.	transcript_id "MSTRG.43.2.p2"; gene_id "MSTRG.43";
scaf_00001	transdecoder	exon	3623530	3623628	.	-	.	transcript_id "MSTRG.43.2.p2"; gene_id "MSTRG.43";
scaf_00001	transdecoder	exon	3624996	3625192	.	-	.	transcript_id "MSTRG.43.2.p2"; gene_id "MSTRG.43";
scaf_00001	transdecoder	exon	3625821	3625919	.	-	.	transcript_id "MSTRG.43.2.p2"; gene_id "MSTRG.43";
scaf_00001	transdecoder	exon	3626744	3626842	.	-	.	transcript_id "MSTRG.43.2.p2"; gene_id "MSTRG.43";
scaf_00001	transdecoder	exon	3627244	3627324	.	-	.	transcript_id "MSTRG.43.2.p2"; gene_id "MSTRG.43";
scaf_00001	transdecoder	CDS	3608029	3608041	.	-	1	transcript_id "MSTRG.43.2.p2"; gene_id "MSTRG.43";
scaf_00001	transdecoder	CDS	3610076	3610329	.	-	0	transcript_id "MSTRG.43.2.p2"; gene_id "MSTRG.43";
scaf_00001	transdecoder	CDS	3612438	3612578	.	-	0	transcript_id "MSTRG.43.2.p2"; gene_id "MSTRG.43";
scaf_00001	transdecoder	CDS	3613199	3613497	.	-	2	transcript_id "MSTRG.43.2.p2"; gene_id "MSTRG.43";
scaf_00001	transdecoder	CDS	3614865	3615016	.	-	1	transcript_id "MSTRG.43.2.p2"; gene_id "MSTRG.43";
scaf_00001	transdecoder	CDS	3616462	3616627	.	-	2	transcript_id "MSTRG.43.2.p2"; gene_id "MSTRG.43";
scaf_00001	transdecoder	CDS	3617820	3617999	.	-	2	transcript_id "MSTRG.43.2.p2"; gene_id "MSTRG.43";
scaf_00001	transdecoder	CDS	3618519	3618683	.	-	2	transcript_id "MSTRG.43.2.p2"; gene_id "MSTRG.43";
scaf_00001	transdecoder	CDS	3619325	3619502	.	-	0	transcript_id "MSTRG.43.2.p2"; gene_id "MSTRG.43";
scaf_00001	transdecoder	CDS	3619891	3619956	.	-	0	transcript_id "MSTRG.43.2.p2"; gene_id "MSTRG.43";
scaf_00001	transdecoder	exon	3547515	3554360	.	-	.	transcript_id "MSTRG.43.3.p2"; gene_id "MSTRG.43";
scaf_00001	transdecoder	exon	3555274	3555474	.	-	.	transcript_id "MSTRG.43.3.p2"; gene_id "MSTRG.43";
scaf_00001	transdecoder	exon	3558057	3558334	.	-	.	transcript_id "MSTRG.43.3.p2"; gene_id "MSTRG.43";
scaf_00001	transdecoder	exon	3559360	3559458	.	-	.	transcript_id "MSTRG.43.3.p2"; gene_id "MSTRG.43";
scaf_00001	transdecoder	exon	3562557	3562694	.	-	.	transcript_id "MSTRG.43.3.p2"; gene_id "MSTRG.43";
scaf_00001	transdecoder	exon	3566216	3566248	.	-	.	transcript_id "MSTRG.43.3.p2"; gene_id "MSTRG.43";
scaf_00001	transdecoder	exon	3590465	3590705	.	-	.	transcript_id "MSTRG.43.3.p2"; gene_id "MSTRG.43";
scaf_00001	transdecoder	exon	3591443	3591621	.	-	.	transcript_id "MSTRG.43.3.p2"; gene_id "MSTRG.43";
scaf_00001	transdecoder	exon	3605857	3606020	.	-	.	transcript_id "MSTRG.43.3.p2"; gene_id "MSTRG.43";
scaf_00001	transdecoder	exon	3606984	3607131	.	-	.	transcript_id "MSTRG.43.3.p2"; gene_id "MSTRG.43";
scaf_00001	transdecoder	exon	3607953	3608041	.	-	.	transcript_id "MSTRG.43.3.p2"; gene_id "MSTRG.43";
scaf_00001	transdecoder	exon	3610076	3610329	.	-	.	transcript_id "MSTRG.43.3.p2"; gene_id "MSTRG.43";
scaf_00001	transdecoder	exon	3612438	3612578	.	-	.	transcript_id "MSTRG.43.3.p2"; gene_id "MSTRG.43";
scaf_00001	transdecoder	exon	3613199	3613497	.	-	.	transcript_id "MSTRG.43.3.p2"; gene_id "MSTRG.43";
scaf_00001	transdecoder	exon	3614865	3615016	.	-	.	transcript_id "MSTRG.43.3.p2"; gene_id "MSTRG.43";
scaf_00001	transdecoder	exon	3616462	3616627	.	-	.	transcript_id "MSTRG.43.3.p2"; gene_id "MSTRG.43";
scaf_00001	transdecoder	exon	3617820	3617999	.	-	.	transcript_id "MSTRG.43.3.p2"; gene_id "MSTRG.43";
scaf_00001	transdecoder	exon	3618519	3618683	.	-	.	transcript_id "MSTRG.43.3.p2"; gene_id "MSTRG.43";
scaf_00001	transdecoder	exon	3619325	3619502	.	-	.	transcript_id "MSTRG.43.3.p2"; gene_id "MSTRG.43";
scaf_00001	transdecoder	exon	3619891	3619989	.	-	.	transcript_id "MSTRG.43.3.p2"; gene_id "MSTRG.43";
scaf_00001	transdecoder	exon	3621840	3621938	.	-	.	transcript_id "MSTRG.43.3.p2"; gene_id "MSTRG.43";
scaf_00001	transdecoder	exon	3623530	3623628	.	-	.	transcript_id "MSTRG.43.3.p2"; gene_id "MSTRG.43";
scaf_00001	transdecoder	exon	3624996	3625192	.	-	.	transcript_id "MSTRG.43.3.p2"; gene_id "MSTRG.43";
scaf_00001	transdecoder	exon	3625821	3625919	.	-	.	transcript_id "MSTRG.43.3.p2"; gene_id "MSTRG.43";
scaf_00001	transdecoder	exon	3626744	3626842	.	-	.	transcript_id "MSTRG.43.3.p2"; gene_id "MSTRG.43";
scaf_00001	transdecoder	exon	3627244	3627362	.	-	.	transcript_id "MSTRG.43.3.p2"; gene_id "MSTRG.43";
scaf_00001	transdecoder	CDS	3608029	3608041	.	-	1	transcript_id "MSTRG.43.3.p2"; gene_id "MSTRG.43";
scaf_00001	transdecoder	CDS	3610076	3610329	.	-	0	transcript_id "MSTRG.43.3.p2"; gene_id "MSTRG.43";
scaf_00001	transdecoder	CDS	3612438	3612578	.	-	0	transcript_id "MSTRG.43.3.p2"; gene_id "MSTRG.43";
scaf_00001	transdecoder	CDS	3613199	3613497	.	-	2	transcript_id "MSTRG.43.3.p2"; gene_id "MSTRG.43";
scaf_00001	transdecoder	CDS	3614865	3615016	.	-	1	transcript_id "MSTRG.43.3.p2"; gene_id "MSTRG.43";
scaf_00001	transdecoder	CDS	3616462	3616627	.	-	2	transcript_id "MSTRG.43.3.p2"; gene_id "MSTRG.43";
scaf_00001	transdecoder	CDS	3617820	3617999	.	-	2	transcript_id "MSTRG.43.3.p2"; gene_id "MSTRG.43";
scaf_00001	transdecoder	CDS	3618519	3618683	.	-	2	transcript_id "MSTRG.43.3.p2"; gene_id "MSTRG.43";
scaf_00001	transdecoder	CDS	3619325	3619502	.	-	0	transcript_id "MSTRG.43.3.p2"; gene_id "MSTRG.43";
scaf_00001	transdecoder	CDS	3619891	3619956	.	-	0	transcript_id "MSTRG.43.3.p2"; gene_id "MSTRG.43";
scaf_00001	transdecoder	exon	3554055	3554360	.	-	.	transcript_id "PMZ_0021180-RA.p1"; gene_id "MSTRG.43";
scaf_00001	transdecoder	exon	3555274	3555474	.	-	.	transcript_id "PMZ_0021180-RA.p1"; gene_id "MSTRG.43";
scaf_00001	transdecoder	exon	3558057	3558334	.	-	.	transcript_id "PMZ_0021180-RA.p1"; gene_id "MSTRG.43";
scaf_00001	transdecoder	exon	3559360	3559458	.	-	.	transcript_id "PMZ_0021180-RA.p1"; gene_id "MSTRG.43";
scaf_00001	transdecoder	exon	3562557	3562694	.	-	.	transcript_id "PMZ_0021180-RA.p1"; gene_id "MSTRG.43";
scaf_00001	transdecoder	exon	3584236	3584352	.	-	.	transcript_id "PMZ_0021180-RA.p1"; gene_id "MSTRG.43";
scaf_00001	transdecoder	exon	3590465	3590705	.	-	.	transcript_id "PMZ_0021180-RA.p1"; gene_id "MSTRG.43";
scaf_00001	transdecoder	exon	3591443	3591621	.	-	.	transcript_id "PMZ_0021180-RA.p1"; gene_id "MSTRG.43";
scaf_00001	transdecoder	exon	3605857	3606020	.	-	.	transcript_id "PMZ_0021180-RA.p1"; gene_id "MSTRG.43";
scaf_00001	transdecoder	exon	3606984	3607131	.	-	.	transcript_id "PMZ_0021180-RA.p1"; gene_id "MSTRG.43";
scaf_00001	transdecoder	exon	3607953	3608041	.	-	.	transcript_id "PMZ_0021180-RA.p1"; gene_id "MSTRG.43";
scaf_00001	transdecoder	exon	3610076	3610329	.	-	.	transcript_id "PMZ_0021180-RA.p1"; gene_id "MSTRG.43";
scaf_00001	transdecoder	exon	3612438	3612578	.	-	.	transcript_id "PMZ_0021180-RA.p1"; gene_id "MSTRG.43";
scaf_00001	transdecoder	exon	3613199	3613497	.	-	.	transcript_id "PMZ_0021180-RA.p1"; gene_id "MSTRG.43";
scaf_00001	transdecoder	exon	3614865	3615016	.	-	.	transcript_id "PMZ_0021180-RA.p1"; gene_id "MSTRG.43";
scaf_00001	transdecoder	exon	3616462	3616627	.	-	.	transcript_id "PMZ_0021180-RA.p1"; gene_id "MSTRG.43";
scaf_00001	transdecoder	exon	3617820	3617999	.	-	.	transcript_id "PMZ_0021180-RA.p1"; gene_id "MSTRG.43";
scaf_00001	transdecoder	exon	3618519	3618683	.	-	.	transcript_id "PMZ_0021180-RA.p1"; gene_id "MSTRG.43";
scaf_00001	transdecoder	exon	3619325	3619502	.	-	.	transcript_id "PMZ_0021180-RA.p1"; gene_id "MSTRG.43";
scaf_00001	transdecoder	exon	3619891	3619989	.	-	.	transcript_id "PMZ_0021180-RA.p1"; gene_id "MSTRG.43";
scaf_00001	transdecoder	exon	3621840	3621938	.	-	.	transcript_id "PMZ_0021180-RA.p1"; gene_id "MSTRG.43";
scaf_00001	transdecoder	exon	3623530	3623628	.	-	.	transcript_id "PMZ_0021180-RA.p1"; gene_id "MSTRG.43";
scaf_00001	transdecoder	exon	3624996	3625192	.	-	.	transcript_id "PMZ_0021180-RA.p1"; gene_id "MSTRG.43";
scaf_00001	transdecoder	exon	3625821	3625919	.	-	.	transcript_id "PMZ_0021180-RA.p1"; gene_id "MSTRG.43";
scaf_00001	transdecoder	exon	3626823	3626842	.	-	.	transcript_id "PMZ_0021180-RA.p1"; gene_id "MSTRG.43";
scaf_00001	transdecoder	exon	3627244	3627424	.	-	.	transcript_id "PMZ_0021180-RA.p1"; gene_id "MSTRG.43";
scaf_00001	transdecoder	CDS	3608029	3608041	.	-	1	transcript_id "PMZ_0021180-RA.p1"; gene_id "MSTRG.43";
scaf_00001	transdecoder	CDS	3610076	3610329	.	-	0	transcript_id "PMZ_0021180-RA.p1"; gene_id "MSTRG.43";
scaf_00001	transdecoder	CDS	3612438	3612578	.	-	0	transcript_id "PMZ_0021180-RA.p1"; gene_id "MSTRG.43";
scaf_00001	transdecoder	CDS	3613199	3613497	.	-	2	transcript_id "PMZ_0021180-RA.p1"; gene_id "MSTRG.43";
scaf_00001	transdecoder	CDS	3614865	3615016	.	-	1	transcript_id "PMZ_0021180-RA.p1"; gene_id "MSTRG.43";
scaf_00001	transdecoder	CDS	3616462	3616627	.	-	2	transcript_id "PMZ_0021180-RA.p1"; gene_id "MSTRG.43";
scaf_00001	transdecoder	CDS	3617820	3617999	.	-	2	transcript_id "PMZ_0021180-RA.p1"; gene_id "MSTRG.43";
scaf_00001	transdecoder	CDS	3618519	3618683	.	-	2	transcript_id "PMZ_0021180-RA.p1"; gene_id "MSTRG.43";
scaf_00001	transdecoder	CDS	3619325	3619502	.	-	0	transcript_id "PMZ_0021180-RA.p1"; gene_id "MSTRG.43";
scaf_00001	transdecoder	CDS	3619891	3619956	.	-	0	transcript_id "PMZ_0021180-RA.p1"; gene_id "MSTRG.43";
scaf_00001	transdecoder	exon	3645096	3659773	.	-	.	transcript_id "MSTRG.44.1.p1"; gene_id "MSTRG.44";
scaf_00001	transdecoder	exon	3661554	3661705	.	-	.	transcript_id "MSTRG.44.1.p1"; gene_id "MSTRG.44";
scaf_00001	transdecoder	exon	3664461	3664593	.	-	.	transcript_id "MSTRG.44.1.p1"; gene_id "MSTRG.44";
scaf_00001	transdecoder	exon	3665242	3665306	.	-	.	transcript_id "MSTRG.44.1.p1"; gene_id "MSTRG.44";
scaf_00001	transdecoder	exon	3667306	3667409	.	-	.	transcript_id "MSTRG.44.1.p1"; gene_id "MSTRG.44";
scaf_00001	transdecoder	exon	3669370	3669562	.	-	.	transcript_id "MSTRG.44.1.p1"; gene_id "MSTRG.44";
scaf_00001	transdecoder	exon	3676040	3676265	.	-	.	transcript_id "MSTRG.44.1.p1"; gene_id "MSTRG.44";
scaf_00001	transdecoder	exon	3676764	3676818	.	-	.	transcript_id "MSTRG.44.1.p1"; gene_id "MSTRG.44";
scaf_00001	transdecoder	exon	3677906	3677961	.	-	.	transcript_id "MSTRG.44.1.p1"; gene_id "MSTRG.44";
scaf_00001	transdecoder	exon	3679014	3679106	.	-	.	transcript_id "MSTRG.44.1.p1"; gene_id "MSTRG.44";
scaf_00001	transdecoder	exon	3692945	3693022	.	-	.	transcript_id "MSTRG.44.1.p1"; gene_id "MSTRG.44";
scaf_00001	transdecoder	exon	3704590	3704735	.	-	.	transcript_id "MSTRG.44.1.p1"; gene_id "MSTRG.44";
scaf_00001	transdecoder	exon	3742179	3742239	.	-	.	transcript_id "MSTRG.44.1.p1"; gene_id "MSTRG.44";
scaf_00001	transdecoder	CDS	3659641	3659773	.	-	1	transcript_id "MSTRG.44.1.p1"; gene_id "MSTRG.44";
scaf_00001	transdecoder	CDS	3661554	3661705	.	-	0	transcript_id "MSTRG.44.1.p1"; gene_id "MSTRG.44";
scaf_00001	transdecoder	CDS	3664461	3664593	.	-	1	transcript_id "MSTRG.44.1.p1"; gene_id "MSTRG.44";
scaf_00001	transdecoder	CDS	3665242	3665306	.	-	0	transcript_id "MSTRG.44.1.p1"; gene_id "MSTRG.44";
scaf_00001	transdecoder	CDS	3667306	3667409	.	-	2	transcript_id "MSTRG.44.1.p1"; gene_id "MSTRG.44";
scaf_00001	transdecoder	CDS	3669370	3669562	.	-	0	transcript_id "MSTRG.44.1.p1"; gene_id "MSTRG.44";
scaf_00001	transdecoder	CDS	3676040	3676265	.	-	1	transcript_id "MSTRG.44.1.p1"; gene_id "MSTRG.44";
scaf_00001	transdecoder	CDS	3676764	3676818	.	-	2	transcript_id "MSTRG.44.1.p1"; gene_id "MSTRG.44";
scaf_00001	transdecoder	CDS	3677906	3677961	.	-	1	transcript_id "MSTRG.44.1.p1"; gene_id "MSTRG.44";
scaf_00001	transdecoder	CDS	3679014	3679106	.	-	1	transcript_id "MSTRG.44.1.p1"; gene_id "MSTRG.44";
scaf_00001	transdecoder	CDS	3692945	3693022	.	-	1	transcript_id "MSTRG.44.1.p1"; gene_id "MSTRG.44";
scaf_00001	transdecoder	CDS	3704590	3704735	.	-	0	transcript_id "MSTRG.44.1.p1"; gene_id "MSTRG.44";
scaf_00001	transdecoder	CDS	3742179	3742238	.	-	0	transcript_id "MSTRG.44.1.p1"; gene_id "MSTRG.44";
scaf_00001	transdecoder	exon	3659522	3659773	.	-	.	transcript_id "PMZ_0041014-RA.p1"; gene_id "MSTRG.44";
scaf_00001	transdecoder	exon	3661554	3661705	.	-	.	transcript_id "PMZ_0041014-RA.p1"; gene_id "MSTRG.44";
scaf_00001	transdecoder	exon	3664461	3664593	.	-	.	transcript_id "PMZ_0041014-RA.p1"; gene_id "MSTRG.44";
scaf_00001	transdecoder	exon	3665242	3665306	.	-	.	transcript_id "PMZ_0041014-RA.p1"; gene_id "MSTRG.44";
scaf_00001	transdecoder	exon	3667306	3667409	.	-	.	transcript_id "PMZ_0041014-RA.p1"; gene_id "MSTRG.44";
scaf_00001	transdecoder	exon	3675973	3676265	.	-	.	transcript_id "PMZ_0041014-RA.p1"; gene_id "MSTRG.44";
scaf_00001	transdecoder	exon	3676764	3676818	.	-	.	transcript_id "PMZ_0041014-RA.p1"; gene_id "MSTRG.44";
scaf_00001	transdecoder	exon	3677906	3677961	.	-	.	transcript_id "PMZ_0041014-RA.p1"; gene_id "MSTRG.44";
scaf_00001	transdecoder	exon	3679014	3679106	.	-	.	transcript_id "PMZ_0041014-RA.p1"; gene_id "MSTRG.44";
scaf_00001	transdecoder	exon	3687453	3687536	.	-	.	transcript_id "PMZ_0041014-RA.p1"; gene_id "MSTRG.44";
scaf_00001	transdecoder	exon	3692945	3693022	.	-	.	transcript_id "PMZ_0041014-RA.p1"; gene_id "MSTRG.44";
scaf_00001	transdecoder	exon	3704590	3704735	.	-	.	transcript_id "PMZ_0041014-RA.p1"; gene_id "MSTRG.44";
scaf_00001	transdecoder	exon	3705278	3705307	.	-	.	transcript_id "PMZ_0041014-RA.p1"; gene_id "MSTRG.44";
scaf_00001	transdecoder	CDS	3659641	3659773	.	-	1	transcript_id "PMZ_0041014-RA.p1"; gene_id "MSTRG.44";
scaf_00001	transdecoder	CDS	3661554	3661705	.	-	0	transcript_id "PMZ_0041014-RA.p1"; gene_id "MSTRG.44";
scaf_00001	transdecoder	CDS	3664461	3664593	.	-	1	transcript_id "PMZ_0041014-RA.p1"; gene_id "MSTRG.44";
scaf_00001	transdecoder	CDS	3665242	3665306	.	-	0	transcript_id "PMZ_0041014-RA.p1"; gene_id "MSTRG.44";
scaf_00001	transdecoder	CDS	3667306	3667409	.	-	2	transcript_id "PMZ_0041014-RA.p1"; gene_id "MSTRG.44";
scaf_00001	transdecoder	CDS	3675973	3676265	.	-	1	transcript_id "PMZ_0041014-RA.p1"; gene_id "MSTRG.44";
scaf_00001	transdecoder	CDS	3676764	3676818	.	-	2	transcript_id "PMZ_0041014-RA.p1"; gene_id "MSTRG.44";
scaf_00001	transdecoder	CDS	3677906	3677961	.	-	1	transcript_id "PMZ_0041014-RA.p1"; gene_id "MSTRG.44";
scaf_00001	transdecoder	CDS	3679014	3679106	.	-	1	transcript_id "PMZ_0041014-RA.p1"; gene_id "MSTRG.44";
scaf_00001	transdecoder	CDS	3687453	3687536	.	-	1	transcript_id "PMZ_0041014-RA.p1"; gene_id "MSTRG.44";
scaf_00001	transdecoder	CDS	3692945	3693022	.	-	1	transcript_id "PMZ_0041014-RA.p1"; gene_id "MSTRG.44";
scaf_00001	transdecoder	CDS	3704590	3704735	.	-	0	transcript_id "PMZ_0041014-RA.p1"; gene_id "MSTRG.44";
scaf_00001	transdecoder	CDS	3705278	3705307	.	-	0	transcript_id "PMZ_0041014-RA.p1"; gene_id "MSTRG.44";
scaf_00001	transdecoder	exon	3756966	3757525	.	-	.	transcript_id "PMZ_0041015-RA.p1"; gene_id "PMZ_0041015";
scaf_00001	transdecoder	exon	3764481	3764670	.	-	.	transcript_id "PMZ_0041015-RA.p1"; gene_id "PMZ_0041015";
scaf_00001	transdecoder	exon	3765698	3765740	.	-	.	transcript_id "PMZ_0041015-RA.p1"; gene_id "PMZ_0041015";
scaf_00001	transdecoder	exon	3767699	3767761	.	-	.	transcript_id "PMZ_0041015-RA.p1"; gene_id "PMZ_0041015";
scaf_00001	transdecoder	exon	3769694	3769870	.	-	.	transcript_id "PMZ_0041015-RA.p1"; gene_id "PMZ_0041015";
scaf_00001	transdecoder	CDS	3757162	3757525	.	-	1	transcript_id "PMZ_0041015-RA.p1"; gene_id "PMZ_0041015";
scaf_00001	transdecoder	CDS	3764481	3764670	.	-	2	transcript_id "PMZ_0041015-RA.p1"; gene_id "PMZ_0041015";
scaf_00001	transdecoder	CDS	3765698	3765740	.	-	0	transcript_id "PMZ_0041015-RA.p1"; gene_id "PMZ_0041015";
scaf_00001	transdecoder	CDS	3767699	3767761	.	-	0	transcript_id "PMZ_0041015-RA.p1"; gene_id "PMZ_0041015";
scaf_00001	transdecoder	CDS	3769694	3769870	.	-	0	transcript_id "PMZ_0041015-RA.p1"; gene_id "PMZ_0041015";
scaf_00001	transdecoder	exon	3807656	3808073	.	-	.	transcript_id "PMZ_0031535-RA.p1"; gene_id "PMZ_0031535";
scaf_00001	transdecoder	exon	3808733	3808820	.	-	.	transcript_id "PMZ_0031535-RA.p1"; gene_id "PMZ_0031535";
scaf_00001	transdecoder	exon	3811773	3811837	.	-	.	transcript_id "PMZ_0031535-RA.p1"; gene_id "PMZ_0031535";
scaf_00001	transdecoder	exon	3814126	3814301	.	-	.	transcript_id "PMZ_0031535-RA.p1"; gene_id "PMZ_0031535";
scaf_00001	transdecoder	exon	3814799	3814958	.	-	.	transcript_id "PMZ_0031535-RA.p1"; gene_id "PMZ_0031535";
scaf_00001	transdecoder	exon	3820466	3820709	.	-	.	transcript_id "PMZ_0031535-RA.p1"; gene_id "PMZ_0031535";
scaf_00001	transdecoder	exon	3820879	3820916	.	-	.	transcript_id "PMZ_0031535-RA.p1"; gene_id "PMZ_0031535";
scaf_00001	transdecoder	exon	3823200	3823381	.	-	.	transcript_id "PMZ_0031535-RA.p1"; gene_id "PMZ_0031535";
scaf_00001	transdecoder	CDS	3807656	3808073	.	-	1	transcript_id "PMZ_0031535-RA.p1"; gene_id "PMZ_0031535";
scaf_00001	transdecoder	CDS	3808733	3808820	.	-	2	transcript_id "PMZ_0031535-RA.p1"; gene_id "PMZ_0031535";
scaf_00001	transdecoder	CDS	3811773	3811837	.	-	1	transcript_id "PMZ_0031535-RA.p1"; gene_id "PMZ_0031535";
scaf_00001	transdecoder	CDS	3814126	3814301	.	-	0	transcript_id "PMZ_0031535-RA.p1"; gene_id "PMZ_0031535";
scaf_00001	transdecoder	CDS	3814799	3814958	.	-	1	transcript_id "PMZ_0031535-RA.p1"; gene_id "PMZ_0031535";
scaf_00001	transdecoder	CDS	3820466	3820709	.	-	2	transcript_id "PMZ_0031535-RA.p1"; gene_id "PMZ_0031535";
scaf_00001	transdecoder	CDS	3820879	3820916	.	-	1	transcript_id "PMZ_0031535-RA.p1"; gene_id "PMZ_0031535";
scaf_00001	transdecoder	CDS	3823200	3823381	.	-	0	transcript_id "PMZ_0031535-RA.p1"; gene_id "PMZ_0031535";
scaf_00001	transdecoder	exon	3881369	3884562	.	-	.	transcript_id "MSTRG.45.1.p1"; gene_id "MSTRG.45";
scaf_00001	transdecoder	exon	3885585	3885724	.	-	.	transcript_id "MSTRG.45.1.p1"; gene_id "MSTRG.45";
scaf_00001	transdecoder	exon	3887528	3887651	.	-	.	transcript_id "MSTRG.45.1.p1"; gene_id "MSTRG.45";
scaf_00001	transdecoder	exon	3888386	3888506	.	-	.	transcript_id "MSTRG.45.1.p1"; gene_id "MSTRG.45";
scaf_00001	transdecoder	exon	3890736	3891210	.	-	.	transcript_id "MSTRG.45.1.p1"; gene_id "MSTRG.45";
scaf_00001	transdecoder	CDS	3884421	3884562	.	-	1	transcript_id "MSTRG.45.1.p1"; gene_id "MSTRG.45";
scaf_00001	transdecoder	CDS	3885585	3885724	.	-	0	transcript_id "MSTRG.45.1.p1"; gene_id "MSTRG.45";
scaf_00001	transdecoder	CDS	3887528	3887651	.	-	1	transcript_id "MSTRG.45.1.p1"; gene_id "MSTRG.45";
scaf_00001	transdecoder	CDS	3888386	3888506	.	-	2	transcript_id "MSTRG.45.1.p1"; gene_id "MSTRG.45";
scaf_00001	transdecoder	CDS	3890736	3891210	.	-	0	transcript_id "MSTRG.45.1.p1"; gene_id "MSTRG.45";
scaf_00001	transdecoder	exon	3885581	3885631	.	-	.	transcript_id "PMZ_0041016-RA.p1"; gene_id "MSTRG.45";
scaf_00001	transdecoder	exon	3887567	3887651	.	-	.	transcript_id "PMZ_0041016-RA.p1"; gene_id "MSTRG.45";
scaf_00001	transdecoder	exon	3888386	3888506	.	-	.	transcript_id "PMZ_0041016-RA.p1"; gene_id "MSTRG.45";
scaf_00001	transdecoder	exon	3890778	3890949	.	-	.	transcript_id "PMZ_0041016-RA.p1"; gene_id "MSTRG.45";
scaf_00001	transdecoder	CDS	3885581	3885631	.	-	0	transcript_id "PMZ_0041016-RA.p1"; gene_id "MSTRG.45";
scaf_00001	transdecoder	CDS	3887567	3887651	.	-	1	transcript_id "PMZ_0041016-RA.p1"; gene_id "MSTRG.45";
scaf_00001	transdecoder	CDS	3888386	3888506	.	-	2	transcript_id "PMZ_0041016-RA.p1"; gene_id "MSTRG.45";
scaf_00001	transdecoder	CDS	3890778	3890949	.	-	0	transcript_id "PMZ_0041016-RA.p1"; gene_id "MSTRG.45";
scaf_00001	transdecoder	exon	3893298	3893575	.	+	.	transcript_id "PMZ_0016334-RA.p1"; gene_id "MSTRG.46";
scaf_00001	transdecoder	exon	3894947	3894978	.	+	.	transcript_id "PMZ_0016334-RA.p1"; gene_id "MSTRG.46";
scaf_00001	transdecoder	exon	3895651	3895738	.	+	.	transcript_id "PMZ_0016334-RA.p1"; gene_id "MSTRG.46";
scaf_00001	transdecoder	exon	3896475	3896600	.	+	.	transcript_id "PMZ_0016334-RA.p1"; gene_id "MSTRG.46";
scaf_00001	transdecoder	exon	3897270	3897381	.	+	.	transcript_id "PMZ_0016334-RA.p1"; gene_id "MSTRG.46";
scaf_00001	transdecoder	exon	3897535	3897633	.	+	.	transcript_id "PMZ_0016334-RA.p1"; gene_id "MSTRG.46";
scaf_00001	transdecoder	exon	3899214	3899315	.	+	.	transcript_id "PMZ_0016334-RA.p1"; gene_id "MSTRG.46";
scaf_00001	transdecoder	exon	3900163	3900232	.	+	.	transcript_id "PMZ_0016334-RA.p1"; gene_id "MSTRG.46";
scaf_00001	transdecoder	exon	3900748	3900860	.	+	.	transcript_id "PMZ_0016334-RA.p1"; gene_id "MSTRG.46";
scaf_00001	transdecoder	exon	3902015	3902110	.	+	.	transcript_id "PMZ_0016334-RA.p1"; gene_id "MSTRG.46";
scaf_00001	transdecoder	exon	3907854	3908057	.	+	.	transcript_id "PMZ_0016334-RA.p1"; gene_id "MSTRG.46";
scaf_00001	transdecoder	exon	3909356	3909499	.	+	.	transcript_id "PMZ_0016334-RA.p1"; gene_id "MSTRG.46";
scaf_00001	transdecoder	exon	3909863	3910023	.	+	.	transcript_id "PMZ_0016334-RA.p1"; gene_id "MSTRG.46";
scaf_00001	transdecoder	exon	3910870	3911115	.	+	.	transcript_id "PMZ_0016334-RA.p1"; gene_id "MSTRG.46";
scaf_00001	transdecoder	exon	3911796	3911938	.	+	.	transcript_id "PMZ_0016334-RA.p1"; gene_id "MSTRG.46";
scaf_00001	transdecoder	exon	3912721	3912885	.	+	.	transcript_id "PMZ_0016334-RA.p1"; gene_id "MSTRG.46";
scaf_00001	transdecoder	exon	3916092	3916249	.	+	.	transcript_id "PMZ_0016334-RA.p1"; gene_id "MSTRG.46";
scaf_00001	transdecoder	exon	3917258	3917463	.	+	.	transcript_id "PMZ_0016334-RA.p1"; gene_id "MSTRG.46";
scaf_00001	transdecoder	exon	3918014	3918194	.	+	.	transcript_id "PMZ_0016334-RA.p1"; gene_id "MSTRG.46";
scaf_00001	transdecoder	exon	3918738	3918839	.	+	.	transcript_id "PMZ_0016334-RA.p1"; gene_id "MSTRG.46";
scaf_00001	transdecoder	exon	3919296	3919752	.	+	.	transcript_id "PMZ_0016334-RA.p1"; gene_id "MSTRG.46";
scaf_00001	transdecoder	exon	3920080	3920351	.	+	.	transcript_id "PMZ_0016334-RA.p1"; gene_id "MSTRG.46";
scaf_00001	transdecoder	exon	3921339	3921490	.	+	.	transcript_id "PMZ_0016334-RA.p1"; gene_id "MSTRG.46";
scaf_00001	transdecoder	exon	3922232	3922324	.	+	.	transcript_id "PMZ_0016334-RA.p1"; gene_id "MSTRG.46";
scaf_00001	transdecoder	exon	3923659	3923823	.	+	.	transcript_id "PMZ_0016334-RA.p1"; gene_id "MSTRG.46";
scaf_00001	transdecoder	exon	3925016	3925136	.	+	.	transcript_id "PMZ_0016334-RA.p1"; gene_id "MSTRG.46";
scaf_00001	transdecoder	exon	3927156	3927287	.	+	.	transcript_id "PMZ_0016334-RA.p1"; gene_id "MSTRG.46";
scaf_00001	transdecoder	exon	3928907	3929227	.	+	.	transcript_id "PMZ_0016334-RA.p1"; gene_id "MSTRG.46";
scaf_00001	transdecoder	CDS	3899220	3899315	.	+	0	transcript_id "PMZ_0016334-RA.p1"; gene_id "MSTRG.46";
scaf_00001	transdecoder	CDS	3900163	3900232	.	+	0	transcript_id "PMZ_0016334-RA.p1"; gene_id "MSTRG.46";
scaf_00001	transdecoder	CDS	3900748	3900860	.	+	2	transcript_id "PMZ_0016334-RA.p1"; gene_id "MSTRG.46";
scaf_00001	transdecoder	CDS	3902015	3902110	.	+	0	transcript_id "PMZ_0016334-RA.p1"; gene_id "MSTRG.46";
scaf_00001	transdecoder	CDS	3907854	3908057	.	+	0	transcript_id "PMZ_0016334-RA.p1"; gene_id "MSTRG.46";
scaf_00001	transdecoder	CDS	3909356	3909499	.	+	0	transcript_id "PMZ_0016334-RA.p1"; gene_id "MSTRG.46";
scaf_00001	transdecoder	CDS	3909863	3910023	.	+	0	transcript_id "PMZ_0016334-RA.p1"; gene_id "MSTRG.46";
scaf_00001	transdecoder	CDS	3910870	3911115	.	+	1	transcript_id "PMZ_0016334-RA.p1"; gene_id "MSTRG.46";
scaf_00001	transdecoder	CDS	3911796	3911938	.	+	1	transcript_id "PMZ_0016334-RA.p1"; gene_id "MSTRG.46";
scaf_00001	transdecoder	CDS	3912721	3912885	.	+	2	transcript_id "PMZ_0016334-RA.p1"; gene_id "MSTRG.46";
scaf_00001	transdecoder	CDS	3916092	3916249	.	+	2	transcript_id "PMZ_0016334-RA.p1"; gene_id "MSTRG.46";
scaf_00001	transdecoder	CDS	3917258	3917463	.	+	0	transcript_id "PMZ_0016334-RA.p1"; gene_id "MSTRG.46";
scaf_00001	transdecoder	CDS	3918014	3918194	.	+	1	transcript_id "PMZ_0016334-RA.p1"; gene_id "MSTRG.46";
scaf_00001	transdecoder	CDS	3918738	3918839	.	+	0	transcript_id "PMZ_0016334-RA.p1"; gene_id "MSTRG.46";
scaf_00001	transdecoder	CDS	3919296	3919562	.	+	0	transcript_id "PMZ_0016334-RA.p1"; gene_id "MSTRG.46";
scaf_00001	transdecoder	exon	3893315	3893575	.	+	.	transcript_id "MSTRG.46.2.p1"; gene_id "MSTRG.46";
scaf_00001	transdecoder	exon	3894947	3894978	.	+	.	transcript_id "MSTRG.46.2.p1"; gene_id "MSTRG.46";
scaf_00001	transdecoder	exon	3895651	3895738	.	+	.	transcript_id "MSTRG.46.2.p1"; gene_id "MSTRG.46";
scaf_00001	transdecoder	exon	3896475	3896600	.	+	.	transcript_id "MSTRG.46.2.p1"; gene_id "MSTRG.46";
scaf_00001	transdecoder	exon	3897270	3897381	.	+	.	transcript_id "MSTRG.46.2.p1"; gene_id "MSTRG.46";
scaf_00001	transdecoder	exon	3897535	3897633	.	+	.	transcript_id "MSTRG.46.2.p1"; gene_id "MSTRG.46";
scaf_00001	transdecoder	exon	3899214	3899315	.	+	.	transcript_id "MSTRG.46.2.p1"; gene_id "MSTRG.46";
scaf_00001	transdecoder	exon	3900163	3900232	.	+	.	transcript_id "MSTRG.46.2.p1"; gene_id "MSTRG.46";
scaf_00001	transdecoder	exon	3900748	3900860	.	+	.	transcript_id "MSTRG.46.2.p1"; gene_id "MSTRG.46";
scaf_00001	transdecoder	exon	3902015	3902110	.	+	.	transcript_id "MSTRG.46.2.p1"; gene_id "MSTRG.46";
scaf_00001	transdecoder	exon	3907854	3908057	.	+	.	transcript_id "MSTRG.46.2.p1"; gene_id "MSTRG.46";
scaf_00001	transdecoder	exon	3909356	3909499	.	+	.	transcript_id "MSTRG.46.2.p1"; gene_id "MSTRG.46";
scaf_00001	transdecoder	exon	3909878	3910023	.	+	.	transcript_id "MSTRG.46.2.p1"; gene_id "MSTRG.46";
scaf_00001	transdecoder	exon	3910870	3911115	.	+	.	transcript_id "MSTRG.46.2.p1"; gene_id "MSTRG.46";
scaf_00001	transdecoder	exon	3911796	3911938	.	+	.	transcript_id "MSTRG.46.2.p1"; gene_id "MSTRG.46";
scaf_00001	transdecoder	exon	3912339	3912513	.	+	.	transcript_id "MSTRG.46.2.p1"; gene_id "MSTRG.46";
scaf_00001	transdecoder	exon	3912721	3912885	.	+	.	transcript_id "MSTRG.46.2.p1"; gene_id "MSTRG.46";
scaf_00001	transdecoder	exon	3916092	3916223	.	+	.	transcript_id "MSTRG.46.2.p1"; gene_id "MSTRG.46";
scaf_00001	transdecoder	exon	3917258	3917463	.	+	.	transcript_id "MSTRG.46.2.p1"; gene_id "MSTRG.46";
scaf_00001	transdecoder	exon	3918014	3918194	.	+	.	transcript_id "MSTRG.46.2.p1"; gene_id "MSTRG.46";
scaf_00001	transdecoder	exon	3918738	3918908	.	+	.	transcript_id "MSTRG.46.2.p1"; gene_id "MSTRG.46";
scaf_00001	transdecoder	exon	3919296	3919515	.	+	.	transcript_id "MSTRG.46.2.p1"; gene_id "MSTRG.46";
scaf_00001	transdecoder	exon	3920080	3920304	.	+	.	transcript_id "MSTRG.46.2.p1"; gene_id "MSTRG.46";
scaf_00001	transdecoder	exon	3921325	3921490	.	+	.	transcript_id "MSTRG.46.2.p1"; gene_id "MSTRG.46";
scaf_00001	transdecoder	exon	3922232	3922304	.	+	.	transcript_id "MSTRG.46.2.p1"; gene_id "MSTRG.46";
scaf_00001	transdecoder	exon	3923609	3923823	.	+	.	transcript_id "MSTRG.46.2.p1"; gene_id "MSTRG.46";
scaf_00001	transdecoder	exon	3925016	3925136	.	+	.	transcript_id "MSTRG.46.2.p1"; gene_id "MSTRG.46";
scaf_00001	transdecoder	exon	3927156	3927287	.	+	.	transcript_id "MSTRG.46.2.p1"; gene_id "MSTRG.46";
scaf_00001	transdecoder	exon	3928907	3932449	.	+	.	transcript_id "MSTRG.46.2.p1"; gene_id "MSTRG.46";
scaf_00001	transdecoder	CDS	3917345	3917463	.	+	0	transcript_id "MSTRG.46.2.p1"; gene_id "MSTRG.46";
scaf_00001	transdecoder	CDS	3918014	3918194	.	+	1	transcript_id "MSTRG.46.2.p1"; gene_id "MSTRG.46";
scaf_00001	transdecoder	CDS	3918738	3918908	.	+	0	transcript_id "MSTRG.46.2.p1"; gene_id "MSTRG.46";
scaf_00001	transdecoder	CDS	3919296	3919515	.	+	0	transcript_id "MSTRG.46.2.p1"; gene_id "MSTRG.46";
scaf_00001	transdecoder	CDS	3920080	3920304	.	+	2	transcript_id "MSTRG.46.2.p1"; gene_id "MSTRG.46";
scaf_00001	transdecoder	CDS	3921325	3921490	.	+	2	transcript_id "MSTRG.46.2.p1"; gene_id "MSTRG.46";
scaf_00001	transdecoder	CDS	3922232	3922304	.	+	1	transcript_id "MSTRG.46.2.p1"; gene_id "MSTRG.46";
scaf_00001	transdecoder	CDS	3923609	3923823	.	+	0	transcript_id "MSTRG.46.2.p1"; gene_id "MSTRG.46";
scaf_00001	transdecoder	CDS	3925016	3925136	.	+	1	transcript_id "MSTRG.46.2.p1"; gene_id "MSTRG.46";
scaf_00001	transdecoder	CDS	3927156	3927287	.	+	0	transcript_id "MSTRG.46.2.p1"; gene_id "MSTRG.46";
scaf_00001	transdecoder	CDS	3928907	3929227	.	+	0	transcript_id "MSTRG.46.2.p1"; gene_id "MSTRG.46";
scaf_00001	transdecoder	exon	3893324	3893575	.	+	.	transcript_id "MSTRG.46.3.p2"; gene_id "MSTRG.46";
scaf_00001	transdecoder	exon	3894947	3894978	.	+	.	transcript_id "MSTRG.46.3.p2"; gene_id "MSTRG.46";
scaf_00001	transdecoder	exon	3895651	3895738	.	+	.	transcript_id "MSTRG.46.3.p2"; gene_id "MSTRG.46";
scaf_00001	transdecoder	exon	3896475	3896600	.	+	.	transcript_id "MSTRG.46.3.p2"; gene_id "MSTRG.46";
scaf_00001	transdecoder	exon	3897270	3897381	.	+	.	transcript_id "MSTRG.46.3.p2"; gene_id "MSTRG.46";
scaf_00001	transdecoder	exon	3897535	3897633	.	+	.	transcript_id "MSTRG.46.3.p2"; gene_id "MSTRG.46";
scaf_00001	transdecoder	exon	3899214	3899315	.	+	.	transcript_id "MSTRG.46.3.p2"; gene_id "MSTRG.46";
scaf_00001	transdecoder	exon	3900163	3900232	.	+	.	transcript_id "MSTRG.46.3.p2"; gene_id "MSTRG.46";
scaf_00001	transdecoder	exon	3900748	3900860	.	+	.	transcript_id "MSTRG.46.3.p2"; gene_id "MSTRG.46";
scaf_00001	transdecoder	exon	3902015	3902110	.	+	.	transcript_id "MSTRG.46.3.p2"; gene_id "MSTRG.46";
scaf_00001	transdecoder	exon	3907854	3908057	.	+	.	transcript_id "MSTRG.46.3.p2"; gene_id "MSTRG.46";
scaf_00001	transdecoder	exon	3909356	3909499	.	+	.	transcript_id "MSTRG.46.3.p2"; gene_id "MSTRG.46";
scaf_00001	transdecoder	exon	3909878	3910023	.	+	.	transcript_id "MSTRG.46.3.p2"; gene_id "MSTRG.46";
scaf_00001	transdecoder	exon	3910870	3911115	.	+	.	transcript_id "MSTRG.46.3.p2"; gene_id "MSTRG.46";
scaf_00001	transdecoder	exon	3911796	3911938	.	+	.	transcript_id "MSTRG.46.3.p2"; gene_id "MSTRG.46";
scaf_00001	transdecoder	exon	3912339	3912513	.	+	.	transcript_id "MSTRG.46.3.p2"; gene_id "MSTRG.46";
scaf_00001	transdecoder	exon	3912721	3912885	.	+	.	transcript_id "MSTRG.46.3.p2"; gene_id "MSTRG.46";
scaf_00001	transdecoder	exon	3916092	3916223	.	+	.	transcript_id "MSTRG.46.3.p2"; gene_id "MSTRG.46";
scaf_00001	transdecoder	exon	3917258	3917463	.	+	.	transcript_id "MSTRG.46.3.p2"; gene_id "MSTRG.46";
scaf_00001	transdecoder	exon	3918014	3918194	.	+	.	transcript_id "MSTRG.46.3.p2"; gene_id "MSTRG.46";
scaf_00001	transdecoder	exon	3918738	3918908	.	+	.	transcript_id "MSTRG.46.3.p2"; gene_id "MSTRG.46";
scaf_00001	transdecoder	exon	3919296	3919515	.	+	.	transcript_id "MSTRG.46.3.p2"; gene_id "MSTRG.46";
scaf_00001	transdecoder	exon	3920080	3920304	.	+	.	transcript_id "MSTRG.46.3.p2"; gene_id "MSTRG.46";
scaf_00001	transdecoder	exon	3921325	3921490	.	+	.	transcript_id "MSTRG.46.3.p2"; gene_id "MSTRG.46";
scaf_00001	transdecoder	exon	3922232	3922304	.	+	.	transcript_id "MSTRG.46.3.p2"; gene_id "MSTRG.46";
scaf_00001	transdecoder	exon	3923609	3923823	.	+	.	transcript_id "MSTRG.46.3.p2"; gene_id "MSTRG.46";
scaf_00001	transdecoder	exon	3925016	3925136	.	+	.	transcript_id "MSTRG.46.3.p2"; gene_id "MSTRG.46";
scaf_00001	transdecoder	exon	3927156	3927287	.	+	.	transcript_id "MSTRG.46.3.p2"; gene_id "MSTRG.46";
scaf_00001	transdecoder	exon	3938581	3938943	.	+	.	transcript_id "MSTRG.46.3.p2"; gene_id "MSTRG.46";
scaf_00001	transdecoder	CDS	3917345	3917463	.	+	0	transcript_id "MSTRG.46.3.p2"; gene_id "MSTRG.46";
scaf_00001	transdecoder	CDS	3918014	3918194	.	+	1	transcript_id "MSTRG.46.3.p2"; gene_id "MSTRG.46";
scaf_00001	transdecoder	CDS	3918738	3918908	.	+	0	transcript_id "MSTRG.46.3.p2"; gene_id "MSTRG.46";
scaf_00001	transdecoder	CDS	3919296	3919515	.	+	0	transcript_id "MSTRG.46.3.p2"; gene_id "MSTRG.46";
scaf_00001	transdecoder	CDS	3920080	3920304	.	+	2	transcript_id "MSTRG.46.3.p2"; gene_id "MSTRG.46";
scaf_00001	transdecoder	CDS	3921325	3921490	.	+	2	transcript_id "MSTRG.46.3.p2"; gene_id "MSTRG.46";
scaf_00001	transdecoder	CDS	3922232	3922304	.	+	1	transcript_id "MSTRG.46.3.p2"; gene_id "MSTRG.46";
scaf_00001	transdecoder	CDS	3923609	3923823	.	+	0	transcript_id "MSTRG.46.3.p2"; gene_id "MSTRG.46";
scaf_00001	transdecoder	CDS	3925016	3925136	.	+	1	transcript_id "MSTRG.46.3.p2"; gene_id "MSTRG.46";
scaf_00001	transdecoder	CDS	3927156	3927287	.	+	0	transcript_id "MSTRG.46.3.p2"; gene_id "MSTRG.46";
scaf_00001	transdecoder	CDS	3938581	3938613	.	+	0	transcript_id "MSTRG.46.3.p2"; gene_id "MSTRG.46";
scaf_00001	transdecoder	exon	3893327	3893575	.	+	.	transcript_id "MSTRG.46.4.p1"; gene_id "MSTRG.46";
scaf_00001	transdecoder	exon	3894947	3894978	.	+	.	transcript_id "MSTRG.46.4.p1"; gene_id "MSTRG.46";
scaf_00001	transdecoder	exon	3895651	3895738	.	+	.	transcript_id "MSTRG.46.4.p1"; gene_id "MSTRG.46";
scaf_00001	transdecoder	exon	3896475	3896600	.	+	.	transcript_id "MSTRG.46.4.p1"; gene_id "MSTRG.46";
scaf_00001	transdecoder	exon	3897270	3897381	.	+	.	transcript_id "MSTRG.46.4.p1"; gene_id "MSTRG.46";
scaf_00001	transdecoder	exon	3897535	3897633	.	+	.	transcript_id "MSTRG.46.4.p1"; gene_id "MSTRG.46";
scaf_00001	transdecoder	exon	3899214	3899315	.	+	.	transcript_id "MSTRG.46.4.p1"; gene_id "MSTRG.46";
scaf_00001	transdecoder	exon	3900163	3900232	.	+	.	transcript_id "MSTRG.46.4.p1"; gene_id "MSTRG.46";
scaf_00001	transdecoder	exon	3900748	3900860	.	+	.	transcript_id "MSTRG.46.4.p1"; gene_id "MSTRG.46";
scaf_00001	transdecoder	exon	3902015	3902110	.	+	.	transcript_id "MSTRG.46.4.p1"; gene_id "MSTRG.46";
scaf_00001	transdecoder	exon	3907854	3908057	.	+	.	transcript_id "MSTRG.46.4.p1"; gene_id "MSTRG.46";
scaf_00001	transdecoder	exon	3909356	3909499	.	+	.	transcript_id "MSTRG.46.4.p1"; gene_id "MSTRG.46";
scaf_00001	transdecoder	exon	3909863	3910023	.	+	.	transcript_id "MSTRG.46.4.p1"; gene_id "MSTRG.46";
scaf_00001	transdecoder	exon	3910870	3911115	.	+	.	transcript_id "MSTRG.46.4.p1"; gene_id "MSTRG.46";
scaf_00001	transdecoder	exon	3911796	3911938	.	+	.	transcript_id "MSTRG.46.4.p1"; gene_id "MSTRG.46";
scaf_00001	transdecoder	exon	3912339	3912513	.	+	.	transcript_id "MSTRG.46.4.p1"; gene_id "MSTRG.46";
scaf_00001	transdecoder	exon	3912721	3912885	.	+	.	transcript_id "MSTRG.46.4.p1"; gene_id "MSTRG.46";
scaf_00001	transdecoder	exon	3916092	3916223	.	+	.	transcript_id "MSTRG.46.4.p1"; gene_id "MSTRG.46";
scaf_00001	transdecoder	exon	3917258	3917463	.	+	.	transcript_id "MSTRG.46.4.p1"; gene_id "MSTRG.46";
scaf_00001	transdecoder	exon	3918014	3918194	.	+	.	transcript_id "MSTRG.46.4.p1"; gene_id "MSTRG.46";
scaf_00001	transdecoder	exon	3918738	3918908	.	+	.	transcript_id "MSTRG.46.4.p1"; gene_id "MSTRG.46";
scaf_00001	transdecoder	exon	3919296	3919515	.	+	.	transcript_id "MSTRG.46.4.p1"; gene_id "MSTRG.46";
scaf_00001	transdecoder	exon	3920080	3920304	.	+	.	transcript_id "MSTRG.46.4.p1"; gene_id "MSTRG.46";
scaf_00001	transdecoder	exon	3921325	3921490	.	+	.	transcript_id "MSTRG.46.4.p1"; gene_id "MSTRG.46";
scaf_00001	transdecoder	exon	3922232	3922304	.	+	.	transcript_id "MSTRG.46.4.p1"; gene_id "MSTRG.46";
scaf_00001	transdecoder	exon	3923609	3923823	.	+	.	transcript_id "MSTRG.46.4.p1"; gene_id "MSTRG.46";
scaf_00001	transdecoder	exon	3925016	3925136	.	+	.	transcript_id "MSTRG.46.4.p1"; gene_id "MSTRG.46";
scaf_00001	transdecoder	exon	3927156	3927287	.	+	.	transcript_id "MSTRG.46.4.p1"; gene_id "MSTRG.46";
scaf_00001	transdecoder	exon	3928907	3932548	.	+	.	transcript_id "MSTRG.46.4.p1"; gene_id "MSTRG.46";
scaf_00001	transdecoder	CDS	3917345	3917463	.	+	0	transcript_id "MSTRG.46.4.p1"; gene_id "MSTRG.46";
scaf_00001	transdecoder	CDS	3918014	3918194	.	+	1	transcript_id "MSTRG.46.4.p1"; gene_id "MSTRG.46";
scaf_00001	transdecoder	CDS	3918738	3918908	.	+	0	transcript_id "MSTRG.46.4.p1"; gene_id "MSTRG.46";
scaf_00001	transdecoder	CDS	3919296	3919515	.	+	0	transcript_id "MSTRG.46.4.p1"; gene_id "MSTRG.46";
scaf_00001	transdecoder	CDS	3920080	3920304	.	+	2	transcript_id "MSTRG.46.4.p1"; gene_id "MSTRG.46";
scaf_00001	transdecoder	CDS	3921325	3921490	.	+	2	transcript_id "MSTRG.46.4.p1"; gene_id "MSTRG.46";
scaf_00001	transdecoder	CDS	3922232	3922304	.	+	1	transcript_id "MSTRG.46.4.p1"; gene_id "MSTRG.46";
scaf_00001	transdecoder	CDS	3923609	3923823	.	+	0	transcript_id "MSTRG.46.4.p1"; gene_id "MSTRG.46";
scaf_00001	transdecoder	CDS	3925016	3925136	.	+	1	transcript_id "MSTRG.46.4.p1"; gene_id "MSTRG.46";
scaf_00001	transdecoder	CDS	3927156	3927287	.	+	0	transcript_id "MSTRG.46.4.p1"; gene_id "MSTRG.46";
scaf_00001	transdecoder	CDS	3928907	3929227	.	+	0	transcript_id "MSTRG.46.4.p1"; gene_id "MSTRG.46";
scaf_00001	transdecoder	exon	3950896	3951363	.	+	.	transcript_id "MSTRG.47.1.p1"; gene_id "MSTRG.47";
scaf_00001	transdecoder	exon	3959073	3959249	.	+	.	transcript_id "MSTRG.47.1.p1"; gene_id "MSTRG.47";
scaf_00001	transdecoder	exon	3961491	3961554	.	+	.	transcript_id "MSTRG.47.1.p1"; gene_id "MSTRG.47";
scaf_00001	transdecoder	exon	4049447	4049547	.	+	.	transcript_id "MSTRG.47.1.p1"; gene_id "MSTRG.47";
scaf_00001	transdecoder	exon	4051940	4052007	.	+	.	transcript_id "MSTRG.47.1.p1"; gene_id "MSTRG.47";
scaf_00001	transdecoder	exon	4062802	4062890	.	+	.	transcript_id "MSTRG.47.1.p1"; gene_id "MSTRG.47";
scaf_00001	transdecoder	exon	4072967	4073040	.	+	.	transcript_id "MSTRG.47.1.p1"; gene_id "MSTRG.47";
scaf_00001	transdecoder	exon	4151855	4151980	.	+	.	transcript_id "MSTRG.47.1.p1"; gene_id "MSTRG.47";
scaf_00001	transdecoder	exon	4163118	4163270	.	+	.	transcript_id "MSTRG.47.1.p1"; gene_id "MSTRG.47";
scaf_00001	transdecoder	exon	4196321	4196385	.	+	.	transcript_id "MSTRG.47.1.p1"; gene_id "MSTRG.47";
scaf_00001	transdecoder	exon	4197784	4197886	.	+	.	transcript_id "MSTRG.47.1.p1"; gene_id "MSTRG.47";
scaf_00001	transdecoder	exon	4212581	4212685	.	+	.	transcript_id "MSTRG.47.1.p1"; gene_id "MSTRG.47";
scaf_00001	transdecoder	exon	4235649	4235792	.	+	.	transcript_id "MSTRG.47.1.p1"; gene_id "MSTRG.47";
scaf_00001	transdecoder	exon	4245411	4245495	.	+	.	transcript_id "MSTRG.47.1.p1"; gene_id "MSTRG.47";
scaf_00001	transdecoder	exon	4277097	4277188	.	+	.	transcript_id "MSTRG.47.1.p1"; gene_id "MSTRG.47";
scaf_00001	transdecoder	exon	4289987	4299211	.	+	.	transcript_id "MSTRG.47.1.p1"; gene_id "MSTRG.47";
scaf_00001	transdecoder	exon	4305076	4305250	.	+	.	transcript_id "MSTRG.47.1.p1"; gene_id "MSTRG.47";
scaf_00001	transdecoder	exon	4307834	4307969	.	+	.	transcript_id "MSTRG.47.1.p1"; gene_id "MSTRG.47";
scaf_00001	transdecoder	CDS	3951295	3951363	.	+	0	transcript_id "MSTRG.47.1.p1"; gene_id "MSTRG.47";
scaf_00001	transdecoder	CDS	3959073	3959249	.	+	0	transcript_id "MSTRG.47.1.p1"; gene_id "MSTRG.47";
scaf_00001	transdecoder	CDS	3961491	3961554	.	+	0	transcript_id "MSTRG.47.1.p1"; gene_id "MSTRG.47";
scaf_00001	transdecoder	CDS	4049447	4049547	.	+	2	transcript_id "MSTRG.47.1.p1"; gene_id "MSTRG.47";
scaf_00001	transdecoder	CDS	4051940	4052007	.	+	0	transcript_id "MSTRG.47.1.p1"; gene_id "MSTRG.47";
scaf_00001	transdecoder	CDS	4062802	4062890	.	+	1	transcript_id "MSTRG.47.1.p1"; gene_id "MSTRG.47";
scaf_00001	transdecoder	CDS	4072967	4073040	.	+	2	transcript_id "MSTRG.47.1.p1"; gene_id "MSTRG.47";
scaf_00001	transdecoder	CDS	4151855	4151980	.	+	0	transcript_id "MSTRG.47.1.p1"; gene_id "MSTRG.47";
scaf_00001	transdecoder	CDS	4163118	4163270	.	+	0	transcript_id "MSTRG.47.1.p1"; gene_id "MSTRG.47";
scaf_00001	transdecoder	CDS	4196321	4196385	.	+	0	transcript_id "MSTRG.47.1.p1"; gene_id "MSTRG.47";
scaf_00001	transdecoder	CDS	4197784	4197886	.	+	1	transcript_id "MSTRG.47.1.p1"; gene_id "MSTRG.47";
scaf_00001	transdecoder	CDS	4212581	4212685	.	+	0	transcript_id "MSTRG.47.1.p1"; gene_id "MSTRG.47";
scaf_00001	transdecoder	CDS	4235649	4235792	.	+	0	transcript_id "MSTRG.47.1.p1"; gene_id "MSTRG.47";
scaf_00001	transdecoder	CDS	4245411	4245495	.	+	0	transcript_id "MSTRG.47.1.p1"; gene_id "MSTRG.47";
scaf_00001	transdecoder	CDS	4277097	4277188	.	+	2	transcript_id "MSTRG.47.1.p1"; gene_id "MSTRG.47";
scaf_00001	transdecoder	CDS	4289987	4290100	.	+	0	transcript_id "MSTRG.47.1.p1"; gene_id "MSTRG.47";
scaf_00001	transdecoder	exon	4151839	4151980	.	+	.	transcript_id "PMZ_0011198-RA.p1"; gene_id "MSTRG.47";
scaf_00001	transdecoder	exon	4163118	4163270	.	+	.	transcript_id "PMZ_0011198-RA.p1"; gene_id "MSTRG.47";
scaf_00001	transdecoder	exon	4196321	4196385	.	+	.	transcript_id "PMZ_0011198-RA.p1"; gene_id "MSTRG.47";
scaf_00001	transdecoder	exon	4197784	4197886	.	+	.	transcript_id "PMZ_0011198-RA.p1"; gene_id "MSTRG.47";
scaf_00001	transdecoder	exon	4212581	4212685	.	+	.	transcript_id "PMZ_0011198-RA.p1"; gene_id "MSTRG.47";
scaf_00001	transdecoder	exon	4235649	4235792	.	+	.	transcript_id "PMZ_0011198-RA.p1"; gene_id "MSTRG.47";
scaf_00001	transdecoder	exon	4245411	4245495	.	+	.	transcript_id "PMZ_0011198-RA.p1"; gene_id "MSTRG.47";
scaf_00001	transdecoder	exon	4277097	4277188	.	+	.	transcript_id "PMZ_0011198-RA.p1"; gene_id "MSTRG.47";
scaf_00001	transdecoder	exon	4286833	4286948	.	+	.	transcript_id "PMZ_0011198-RA.p1"; gene_id "MSTRG.47";
scaf_00001	transdecoder	exon	4290022	4290100	.	+	.	transcript_id "PMZ_0011198-RA.p1"; gene_id "MSTRG.47";
scaf_00001	transdecoder	CDS	4151840	4151980	.	+	0	transcript_id "PMZ_0011198-RA.p1"; gene_id "MSTRG.47";
scaf_00001	transdecoder	CDS	4163118	4163270	.	+	0	transcript_id "PMZ_0011198-RA.p1"; gene_id "MSTRG.47";
scaf_00001	transdecoder	CDS	4196321	4196385	.	+	0	transcript_id "PMZ_0011198-RA.p1"; gene_id "MSTRG.47";
scaf_00001	transdecoder	CDS	4197784	4197886	.	+	1	transcript_id "PMZ_0011198-RA.p1"; gene_id "MSTRG.47";
scaf_00001	transdecoder	CDS	4212581	4212685	.	+	0	transcript_id "PMZ_0011198-RA.p1"; gene_id "MSTRG.47";
scaf_00001	transdecoder	CDS	4235649	4235792	.	+	0	transcript_id "PMZ_0011198-RA.p1"; gene_id "MSTRG.47";
scaf_00001	transdecoder	CDS	4245411	4245495	.	+	0	transcript_id "PMZ_0011198-RA.p1"; gene_id "MSTRG.47";
scaf_00001	transdecoder	CDS	4277097	4277188	.	+	2	transcript_id "PMZ_0011198-RA.p1"; gene_id "MSTRG.47";
scaf_00001	transdecoder	CDS	4286833	4286948	.	+	0	transcript_id "PMZ_0011198-RA.p1"; gene_id "MSTRG.47";
scaf_00001	transdecoder	CDS	4290022	4290100	.	+	1	transcript_id "PMZ_0011198-RA.p1"; gene_id "MSTRG.47";
scaf_00001	transdecoder	exon	4298962	4299211	.	+	.	transcript_id "PMZ_0032436-RA.p1"; gene_id "MSTRG.47";
scaf_00001	transdecoder	exon	4305076	4305250	.	+	.	transcript_id "PMZ_0032436-RA.p1"; gene_id "MSTRG.47";
scaf_00001	transdecoder	exon	4307834	4307969	.	+	.	transcript_id "PMZ_0032436-RA.p1"; gene_id "MSTRG.47";
scaf_00001	transdecoder	CDS	4298962	4299211	.	+	0	transcript_id "PMZ_0032436-RA.p1"; gene_id "MSTRG.47";
scaf_00001	transdecoder	CDS	4305076	4305250	.	+	2	transcript_id "PMZ_0032436-RA.p1"; gene_id "MSTRG.47";
scaf_00001	transdecoder	CDS	4307834	4307942	.	+	1	transcript_id "PMZ_0032436-RA.p1"; gene_id "MSTRG.47";
scaf_00001	transdecoder	exon	4313668	4322217	.	-	.	transcript_id "MSTRG.49.1.p1"; gene_id "MSTRG.49";
scaf_00001	transdecoder	exon	4325164	4325226	.	-	.	transcript_id "MSTRG.49.1.p1"; gene_id "MSTRG.49";
scaf_00001	transdecoder	exon	4333640	4333744	.	-	.	transcript_id "MSTRG.49.1.p1"; gene_id "MSTRG.49";
scaf_00001	transdecoder	exon	4337165	4337200	.	-	.	transcript_id "MSTRG.49.1.p1"; gene_id "MSTRG.49";
scaf_00001	transdecoder	exon	4338813	4338956	.	-	.	transcript_id "MSTRG.49.1.p1"; gene_id "MSTRG.49";
scaf_00001	transdecoder	CDS	4322020	4322217	.	-	0	transcript_id "MSTRG.49.1.p1"; gene_id "MSTRG.49";
scaf_00001	transdecoder	CDS	4325164	4325226	.	-	0	transcript_id "MSTRG.49.1.p1"; gene_id "MSTRG.49";
scaf_00001	transdecoder	CDS	4333640	4333744	.	-	0	transcript_id "MSTRG.49.1.p1"; gene_id "MSTRG.49";
scaf_00001	transdecoder	CDS	4337165	4337200	.	-	0	transcript_id "MSTRG.49.1.p1"; gene_id "MSTRG.49";
scaf_00001	transdecoder	CDS	4338813	4338956	.	-	0	transcript_id "MSTRG.49.1.p1"; gene_id "MSTRG.49";
scaf_00001	transdecoder	exon	4321943	4322217	.	-	.	transcript_id "PMZ_0041017-RA.p1"; gene_id "MSTRG.49";
scaf_00001	transdecoder	exon	4325164	4325226	.	-	.	transcript_id "PMZ_0041017-RA.p1"; gene_id "MSTRG.49";
scaf_00001	transdecoder	exon	4333640	4333744	.	-	.	transcript_id "PMZ_0041017-RA.p1"; gene_id "MSTRG.49";
scaf_00001	transdecoder	exon	4338813	4339703	.	-	.	transcript_id "PMZ_0041017-RA.p1"; gene_id "MSTRG.49";
scaf_00001	transdecoder	CDS	4322020	4322217	.	-	0	transcript_id "PMZ_0041017-RA.p1"; gene_id "MSTRG.49";
scaf_00001	transdecoder	CDS	4325164	4325226	.	-	0	transcript_id "PMZ_0041017-RA.p1"; gene_id "MSTRG.49";
scaf_00001	transdecoder	CDS	4333640	4333744	.	-	0	transcript_id "PMZ_0041017-RA.p1"; gene_id "MSTRG.49";
scaf_00001	transdecoder	CDS	4338813	4339703	.	-	0	transcript_id "PMZ_0041017-RA.p1"; gene_id "MSTRG.49";
scaf_00001	transdecoder	exon	4321943	4322217	.	-	.	transcript_id "MSTRG.49.2.p2"; gene_id "MSTRG.49";
scaf_00001	transdecoder	exon	4325164	4325226	.	-	.	transcript_id "MSTRG.49.2.p2"; gene_id "MSTRG.49";
scaf_00001	transdecoder	exon	4333640	4333744	.	-	.	transcript_id "MSTRG.49.2.p2"; gene_id "MSTRG.49";
scaf_00001	transdecoder	exon	4338813	4339807	.	-	.	transcript_id "MSTRG.49.2.p2"; gene_id "MSTRG.49";
scaf_00001	transdecoder	exon	4341544	4341583	.	-	.	transcript_id "MSTRG.49.2.p2"; gene_id "MSTRG.49";
scaf_00001	transdecoder	exon	4342237	4342326	.	-	.	transcript_id "MSTRG.49.2.p2"; gene_id "MSTRG.49";
scaf_00001	transdecoder	exon	4346098	4346269	.	-	.	transcript_id "MSTRG.49.2.p2"; gene_id "MSTRG.49";
scaf_00001	transdecoder	exon	4352278	4352363	.	-	.	transcript_id "MSTRG.49.2.p2"; gene_id "MSTRG.49";
scaf_00001	transdecoder	exon	4352848	4352914	.	-	.	transcript_id "MSTRG.49.2.p2"; gene_id "MSTRG.49";
scaf_00001	transdecoder	exon	4361345	4361414	.	-	.	transcript_id "MSTRG.49.2.p2"; gene_id "MSTRG.49";
scaf_00001	transdecoder	exon	4368062	4368212	.	-	.	transcript_id "MSTRG.49.2.p2"; gene_id "MSTRG.49";
scaf_00001	transdecoder	exon	4368764	4368866	.	-	.	transcript_id "MSTRG.49.2.p2"; gene_id "MSTRG.49";
scaf_00001	transdecoder	exon	4369990	4370093	.	-	.	transcript_id "MSTRG.49.2.p2"; gene_id "MSTRG.49";
scaf_00001	transdecoder	exon	4372385	4372512	.	-	.	transcript_id "MSTRG.49.2.p2"; gene_id "MSTRG.49";
scaf_00001	transdecoder	exon	4375824	4375864	.	-	.	transcript_id "MSTRG.49.2.p2"; gene_id "MSTRG.49";
scaf_00001	transdecoder	exon	4381374	4381479	.	-	.	transcript_id "MSTRG.49.2.p2"; gene_id "MSTRG.49";
scaf_00001	transdecoder	exon	4382310	4382382	.	-	.	transcript_id "MSTRG.49.2.p2"; gene_id "MSTRG.49";
scaf_00001	transdecoder	exon	4383377	4383523	.	-	.	transcript_id "MSTRG.49.2.p2"; gene_id "MSTRG.49";
scaf_00001	transdecoder	exon	4394433	4394541	.	-	.	transcript_id "MSTRG.49.2.p2"; gene_id "MSTRG.49";
scaf_00001	transdecoder	exon	4397162	4397230	.	-	.	transcript_id "MSTRG.49.2.p2"; gene_id "MSTRG.49";
scaf_00001	transdecoder	exon	4398207	4398395	.	-	.	transcript_id "MSTRG.49.2.p2"; gene_id "MSTRG.49";
scaf_00001	transdecoder	exon	4400314	4400420	.	-	.	transcript_id "MSTRG.49.2.p2"; gene_id "MSTRG.49";
scaf_00001	transdecoder	exon	4402980	4403081	.	-	.	transcript_id "MSTRG.49.2.p2"; gene_id "MSTRG.49";
scaf_00001	transdecoder	exon	4412774	4412938	.	-	.	transcript_id "MSTRG.49.2.p2"; gene_id "MSTRG.49";
scaf_00001	transdecoder	exon	4419421	4419585	.	-	.	transcript_id "MSTRG.49.2.p2"; gene_id "MSTRG.49";
scaf_00001	transdecoder	exon	4428011	4428175	.	-	.	transcript_id "MSTRG.49.2.p2"; gene_id "MSTRG.49";
scaf_00001	transdecoder	exon	4441460	4441633	.	-	.	transcript_id "MSTRG.49.2.p2"; gene_id "MSTRG.49";
scaf_00001	transdecoder	exon	4453605	4453712	.	-	.	transcript_id "MSTRG.49.2.p2"; gene_id "MSTRG.49";
scaf_00001	transdecoder	exon	4471670	4472487	.	-	.	transcript_id "MSTRG.49.2.p2"; gene_id "MSTRG.49";
scaf_00001	transdecoder	exon	4487135	4488299	.	-	.	transcript_id "MSTRG.49.2.p2"; gene_id "MSTRG.49";
scaf_00001	transdecoder	CDS	4322020	4322217	.	-	0	transcript_id "MSTRG.49.2.p2"; gene_id "MSTRG.49";
scaf_00001	transdecoder	CDS	4325164	4325226	.	-	0	transcript_id "MSTRG.49.2.p2"; gene_id "MSTRG.49";
scaf_00001	transdecoder	CDS	4333640	4333744	.	-	0	transcript_id "MSTRG.49.2.p2"; gene_id "MSTRG.49";
scaf_00001	transdecoder	CDS	4338813	4339807	.	-	2	transcript_id "MSTRG.49.2.p2"; gene_id "MSTRG.49";
scaf_00001	transdecoder	CDS	4341544	4341583	.	-	0	transcript_id "MSTRG.49.2.p2"; gene_id "MSTRG.49";
scaf_00001	transdecoder	CDS	4342237	4342326	.	-	0	transcript_id "MSTRG.49.2.p2"; gene_id "MSTRG.49";
scaf_00001	transdecoder	CDS	4346098	4346269	.	-	1	transcript_id "MSTRG.49.2.p2"; gene_id "MSTRG.49";
scaf_00001	transdecoder	CDS	4352278	4352363	.	-	0	transcript_id "MSTRG.49.2.p2"; gene_id "MSTRG.49";
scaf_00001	transdecoder	CDS	4352848	4352914	.	-	1	transcript_id "MSTRG.49.2.p2"; gene_id "MSTRG.49";
scaf_00001	transdecoder	CDS	4361345	4361414	.	-	2	transcript_id "MSTRG.49.2.p2"; gene_id "MSTRG.49";
scaf_00001	transdecoder	CDS	4368062	4368212	.	-	0	transcript_id "MSTRG.49.2.p2"; gene_id "MSTRG.49";
scaf_00001	transdecoder	CDS	4368764	4368866	.	-	1	transcript_id "MSTRG.49.2.p2"; gene_id "MSTRG.49";
scaf_00001	transdecoder	CDS	4369990	4370093	.	-	0	transcript_id "MSTRG.49.2.p2"; gene_id "MSTRG.49";
scaf_00001	transdecoder	CDS	4372385	4372512	.	-	2	transcript_id "MSTRG.49.2.p2"; gene_id "MSTRG.49";
scaf_00001	transdecoder	CDS	4375824	4375864	.	-	1	transcript_id "MSTRG.49.2.p2"; gene_id "MSTRG.49";
scaf_00001	transdecoder	CDS	4381374	4381375	.	-	0	transcript_id "MSTRG.49.2.p2"; gene_id "MSTRG.49";
scaf_00001	transdecoder	exon	4366795	4366952	.	-	.	transcript_id "PMZ_0041018-RA.p1"; gene_id "MSTRG.49";
scaf_00001	transdecoder	exon	4368062	4368212	.	-	.	transcript_id "PMZ_0041018-RA.p1"; gene_id "MSTRG.49";
scaf_00001	transdecoder	exon	4368764	4368866	.	-	.	transcript_id "PMZ_0041018-RA.p1"; gene_id "MSTRG.49";
scaf_00001	transdecoder	exon	4375824	4375864	.	-	.	transcript_id "PMZ_0041018-RA.p1"; gene_id "MSTRG.49";
scaf_00001	transdecoder	exon	4381374	4381479	.	-	.	transcript_id "PMZ_0041018-RA.p1"; gene_id "MSTRG.49";
scaf_00001	transdecoder	exon	4382310	4382382	.	-	.	transcript_id "PMZ_0041018-RA.p1"; gene_id "MSTRG.49";
scaf_00001	transdecoder	exon	4383377	4383449	.	-	.	transcript_id "PMZ_0041018-RA.p1"; gene_id "MSTRG.49";
scaf_00001	transdecoder	CDS	4366795	4366952	.	-	2	transcript_id "PMZ_0041018-RA.p1"; gene_id "MSTRG.49";
scaf_00001	transdecoder	CDS	4368062	4368212	.	-	0	transcript_id "PMZ_0041018-RA.p1"; gene_id "MSTRG.49";
scaf_00001	transdecoder	CDS	4368764	4368866	.	-	1	transcript_id "PMZ_0041018-RA.p1"; gene_id "MSTRG.49";
scaf_00001	transdecoder	CDS	4375824	4375864	.	-	0	transcript_id "PMZ_0041018-RA.p1"; gene_id "MSTRG.49";
scaf_00001	transdecoder	CDS	4381374	4381479	.	-	1	transcript_id "PMZ_0041018-RA.p1"; gene_id "MSTRG.49";
scaf_00001	transdecoder	CDS	4382310	4382382	.	-	2	transcript_id "PMZ_0041018-RA.p1"; gene_id "MSTRG.49";
scaf_00001	transdecoder	CDS	4383377	4383449	.	-	0	transcript_id "PMZ_0041018-RA.p1"; gene_id "MSTRG.49";
scaf_00001	transdecoder	exon	4386973	4387007	.	-	.	transcript_id "PMZ_0027380-RA.p1"; gene_id "MSTRG.49";
scaf_00001	transdecoder	exon	4394433	4394541	.	-	.	transcript_id "PMZ_0027380-RA.p1"; gene_id "MSTRG.49";
scaf_00001	transdecoder	exon	4398273	4398395	.	-	.	transcript_id "PMZ_0027380-RA.p1"; gene_id "MSTRG.49";
scaf_00001	transdecoder	exon	4400314	4400420	.	-	.	transcript_id "PMZ_0027380-RA.p1"; gene_id "MSTRG.49";
scaf_00001	transdecoder	exon	4402980	4403081	.	-	.	transcript_id "PMZ_0027380-RA.p1"; gene_id "MSTRG.49";
scaf_00001	transdecoder	exon	4412879	4412938	.	-	.	transcript_id "PMZ_0027380-RA.p1"; gene_id "MSTRG.49";
scaf_00001	transdecoder	exon	4428011	4428175	.	-	.	transcript_id "PMZ_0027380-RA.p1"; gene_id "MSTRG.49";
scaf_00001	transdecoder	exon	4441460	4441595	.	-	.	transcript_id "PMZ_0027380-RA.p1"; gene_id "MSTRG.49";
scaf_00001	transdecoder	exon	4443744	4443749	.	-	.	transcript_id "PMZ_0027380-RA.p1"; gene_id "MSTRG.49";
scaf_00001	transdecoder	CDS	4386973	4387007	.	-	2	transcript_id "PMZ_0027380-RA.p1"; gene_id "MSTRG.49";
scaf_00001	transdecoder	CDS	4394433	4394541	.	-	0	transcript_id "PMZ_0027380-RA.p1"; gene_id "MSTRG.49";
scaf_00001	transdecoder	CDS	4398273	4398395	.	-	0	transcript_id "PMZ_0027380-RA.p1"; gene_id "MSTRG.49";
scaf_00001	transdecoder	CDS	4400314	4400420	.	-	2	transcript_id "PMZ_0027380-RA.p1"; gene_id "MSTRG.49";
scaf_00001	transdecoder	CDS	4402980	4403081	.	-	2	transcript_id "PMZ_0027380-RA.p1"; gene_id "MSTRG.49";
scaf_00001	transdecoder	CDS	4412879	4412938	.	-	2	transcript_id "PMZ_0027380-RA.p1"; gene_id "MSTRG.49";
scaf_00001	transdecoder	CDS	4428011	4428175	.	-	2	transcript_id "PMZ_0027380-RA.p1"; gene_id "MSTRG.49";
scaf_00001	transdecoder	CDS	4441460	4441595	.	-	0	transcript_id "PMZ_0027380-RA.p1"; gene_id "MSTRG.49";
scaf_00001	transdecoder	CDS	4443744	4443749	.	-	0	transcript_id "PMZ_0027380-RA.p1"; gene_id "MSTRG.49";
scaf_00001	transdecoder	exon	4705514	4707316	.	-	.	transcript_id "MSTRG.53.1.p1"; gene_id "MSTRG.53";
scaf_00001	transdecoder	exon	4711504	4711665	.	-	.	transcript_id "MSTRG.53.1.p1"; gene_id "MSTRG.53";
scaf_00001	transdecoder	exon	4712726	4712901	.	-	.	transcript_id "MSTRG.53.1.p1"; gene_id "MSTRG.53";
scaf_00001	transdecoder	exon	4713507	4713672	.	-	.	transcript_id "MSTRG.53.1.p1"; gene_id "MSTRG.53";
scaf_00001	transdecoder	exon	4717779	4717923	.	-	.	transcript_id "MSTRG.53.1.p1"; gene_id "MSTRG.53";
scaf_00001	transdecoder	exon	4724846	4725012	.	-	.	transcript_id "MSTRG.53.1.p1"; gene_id "MSTRG.53";
scaf_00001	transdecoder	exon	4735101	4735283	.	-	.	transcript_id "MSTRG.53.1.p1"; gene_id "MSTRG.53";
scaf_00001	transdecoder	exon	4742759	4742949	.	-	.	transcript_id "MSTRG.53.1.p1"; gene_id "MSTRG.53";
scaf_00001	transdecoder	exon	4748614	4748822	.	-	.	transcript_id "MSTRG.53.1.p1"; gene_id "MSTRG.53";
scaf_00001	transdecoder	exon	4760429	4760543	.	-	.	transcript_id "MSTRG.53.1.p1"; gene_id "MSTRG.53";
scaf_00001	transdecoder	CDS	4706106	4707316	.	-	2	transcript_id "MSTRG.53.1.p1"; gene_id "MSTRG.53";
scaf_00001	transdecoder	CDS	4711504	4711665	.	-	2	transcript_id "MSTRG.53.1.p1"; gene_id "MSTRG.53";
scaf_00001	transdecoder	CDS	4712726	4712901	.	-	1	transcript_id "MSTRG.53.1.p1"; gene_id "MSTRG.53";
scaf_00001	transdecoder	CDS	4713507	4713672	.	-	2	transcript_id "MSTRG.53.1.p1"; gene_id "MSTRG.53";
scaf_00001	transdecoder	CDS	4717779	4717923	.	-	0	transcript_id "MSTRG.53.1.p1"; gene_id "MSTRG.53";
scaf_00001	transdecoder	CDS	4724846	4725012	.	-	2	transcript_id "MSTRG.53.1.p1"; gene_id "MSTRG.53";
scaf_00001	transdecoder	CDS	4735101	4735283	.	-	2	transcript_id "MSTRG.53.1.p1"; gene_id "MSTRG.53";
scaf_00001	transdecoder	CDS	4742759	4742949	.	-	1	transcript_id "MSTRG.53.1.p1"; gene_id "MSTRG.53";
scaf_00001	transdecoder	CDS	4748614	4748822	.	-	0	transcript_id "MSTRG.53.1.p1"; gene_id "MSTRG.53";
scaf_00001	transdecoder	CDS	4760429	4760542	.	-	0	transcript_id "MSTRG.53.1.p1"; gene_id "MSTRG.53";
scaf_00001	transdecoder	exon	4706106	4707316	.	-	.	transcript_id "PMZ_0001384-RA.p1"; gene_id "MSTRG.53";
scaf_00001	transdecoder	exon	4711504	4711665	.	-	.	transcript_id "PMZ_0001384-RA.p1"; gene_id "MSTRG.53";
scaf_00001	transdecoder	exon	4712796	4712868	.	-	.	transcript_id "PMZ_0001384-RA.p1"; gene_id "MSTRG.53";
scaf_00001	transdecoder	CDS	4706106	4707316	.	-	2	transcript_id "PMZ_0001384-RA.p1"; gene_id "MSTRG.53";
scaf_00001	transdecoder	CDS	4711504	4711665	.	-	2	transcript_id "PMZ_0001384-RA.p1"; gene_id "MSTRG.53";
scaf_00001	transdecoder	CDS	4712796	4712868	.	-	0	transcript_id "PMZ_0001384-RA.p1"; gene_id "MSTRG.53";
scaf_00001	transdecoder	exon	4713506	4713672	.	-	.	transcript_id "PMZ_0041019-RA.p1"; gene_id "MSTRG.53";
scaf_00001	transdecoder	exon	4717779	4717923	.	-	.	transcript_id "PMZ_0041019-RA.p1"; gene_id "MSTRG.53";
scaf_00001	transdecoder	exon	4724912	4725012	.	-	.	transcript_id "PMZ_0041019-RA.p1"; gene_id "MSTRG.53";
scaf_00001	transdecoder	exon	4732153	4732221	.	-	.	transcript_id "PMZ_0041019-RA.p1"; gene_id "MSTRG.53";
scaf_00001	transdecoder	exon	4735101	4735283	.	-	.	transcript_id "PMZ_0041019-RA.p1"; gene_id "MSTRG.53";
scaf_00001	transdecoder	exon	4742759	4742949	.	-	.	transcript_id "PMZ_0041019-RA.p1"; gene_id "MSTRG.53";
scaf_00001	transdecoder	exon	4748614	4748870	.	-	.	transcript_id "PMZ_0041019-RA.p1"; gene_id "MSTRG.53";
scaf_00001	transdecoder	CDS	4713506	4713672	.	-	2	transcript_id "PMZ_0041019-RA.p1"; gene_id "MSTRG.53";
scaf_00001	transdecoder	CDS	4717779	4717923	.	-	0	transcript_id "PMZ_0041019-RA.p1"; gene_id "MSTRG.53";
scaf_00001	transdecoder	CDS	4724912	4725012	.	-	2	transcript_id "PMZ_0041019-RA.p1"; gene_id "MSTRG.53";
scaf_00001	transdecoder	CDS	4732153	4732221	.	-	2	transcript_id "PMZ_0041019-RA.p1"; gene_id "MSTRG.53";
scaf_00001	transdecoder	CDS	4735101	4735283	.	-	2	transcript_id "PMZ_0041019-RA.p1"; gene_id "MSTRG.53";
scaf_00001	transdecoder	CDS	4742759	4742949	.	-	1	transcript_id "PMZ_0041019-RA.p1"; gene_id "MSTRG.53";
scaf_00001	transdecoder	CDS	4748614	4748870	.	-	0	transcript_id "PMZ_0041019-RA.p1"; gene_id "MSTRG.53";
scaf_00001	transdecoder	exon	4786439	4786636	.	-	.	transcript_id "MSTRG.50.1.p1"; gene_id "MSTRG.50";
scaf_00001	transdecoder	exon	4798128	4799087	.	-	.	transcript_id "MSTRG.50.1.p1"; gene_id "MSTRG.50";
scaf_00001	transdecoder	exon	4800131	4800255	.	-	.	transcript_id "MSTRG.50.1.p1"; gene_id "MSTRG.50";
scaf_00001	transdecoder	exon	4802720	4802844	.	-	.	transcript_id "MSTRG.50.1.p1"; gene_id "MSTRG.50";
scaf_00001	transdecoder	exon	4810211	4810413	.	-	.	transcript_id "MSTRG.50.1.p1"; gene_id "MSTRG.50";
scaf_00001	transdecoder	exon	4814951	4815029	.	-	.	transcript_id "MSTRG.50.1.p1"; gene_id "MSTRG.50";
scaf_00001	transdecoder	exon	4817601	4817778	.	-	.	transcript_id "MSTRG.50.1.p1"; gene_id "MSTRG.50";
scaf_00001	transdecoder	exon	4842858	4843003	.	-	.	transcript_id "MSTRG.50.1.p1"; gene_id "MSTRG.50";
scaf_00001	transdecoder	exon	4843918	4844025	.	-	.	transcript_id "MSTRG.50.1.p1"; gene_id "MSTRG.50";
scaf_00001	transdecoder	exon	4845600	4845696	.	-	.	transcript_id "MSTRG.50.1.p1"; gene_id "MSTRG.50";
scaf_00001	transdecoder	exon	4852224	4852483	.	-	.	transcript_id "MSTRG.50.1.p1"; gene_id "MSTRG.50";
scaf_00001	transdecoder	exon	4853009	4853130	.	-	.	transcript_id "MSTRG.50.1.p1"; gene_id "MSTRG.50";
scaf_00001	transdecoder	exon	4858946	4859067	.	-	.	transcript_id "MSTRG.50.1.p1"; gene_id "MSTRG.50";
scaf_00001	transdecoder	exon	4872413	4872610	.	-	.	transcript_id "MSTRG.50.1.p1"; gene_id "MSTRG.50";
scaf_00001	transdecoder	exon	4875752	4875851	.	-	.	transcript_id "MSTRG.50.1.p1"; gene_id "MSTRG.50";
scaf_00001	transdecoder	CDS	4798377	4799087	.	-	0	transcript_id "MSTRG.50.1.p1"; gene_id "MSTRG.50";
scaf_00001	transdecoder	CDS	4800131	4800255	.	-	2	transcript_id "MSTRG.50.1.p1"; gene_id "MSTRG.50";
scaf_00001	transdecoder	CDS	4802720	4802844	.	-	1	transcript_id "MSTRG.50.1.p1"; gene_id "MSTRG.50";
scaf_00001	transdecoder	CDS	4810211	4810413	.	-	0	transcript_id "MSTRG.50.1.p1"; gene_id "MSTRG.50";
scaf_00001	transdecoder	CDS	4814951	4815029	.	-	1	transcript_id "MSTRG.50.1.p1"; gene_id "MSTRG.50";
scaf_00001	transdecoder	CDS	4817601	4817778	.	-	2	transcript_id "MSTRG.50.1.p1"; gene_id "MSTRG.50";
scaf_00001	transdecoder	CDS	4842858	4843003	.	-	1	transcript_id "MSTRG.50.1.p1"; gene_id "MSTRG.50";
scaf_00001	transdecoder	CDS	4843918	4844025	.	-	1	transcript_id "MSTRG.50.1.p1"; gene_id "MSTRG.50";
scaf_00001	transdecoder	CDS	4845600	4845696	.	-	2	transcript_id "MSTRG.50.1.p1"; gene_id "MSTRG.50";
scaf_00001	transdecoder	CDS	4852224	4852483	.	-	1	transcript_id "MSTRG.50.1.p1"; gene_id "MSTRG.50";
scaf_00001	transdecoder	CDS	4853009	4853130	.	-	0	transcript_id "MSTRG.50.1.p1"; gene_id "MSTRG.50";
scaf_00001	transdecoder	CDS	4858946	4859067	.	-	2	transcript_id "MSTRG.50.1.p1"; gene_id "MSTRG.50";
scaf_00001	transdecoder	CDS	4872413	4872610	.	-	2	transcript_id "MSTRG.50.1.p1"; gene_id "MSTRG.50";
scaf_00001	transdecoder	CDS	4875752	4875851	.	-	0	transcript_id "MSTRG.50.1.p1"; gene_id "MSTRG.50";
scaf_00001	transdecoder	exon	4810259	4810382	.	-	.	transcript_id "PMZ_0041020-RA.p1"; gene_id "MSTRG.50";
scaf_00001	transdecoder	exon	4817601	4817778	.	-	.	transcript_id "PMZ_0041020-RA.p1"; gene_id "MSTRG.50";
scaf_00001	transdecoder	exon	4821641	4821665	.	-	.	transcript_id "PMZ_0041020-RA.p1"; gene_id "MSTRG.50";
scaf_00001	transdecoder	CDS	4810259	4810382	.	-	1	transcript_id "PMZ_0041020-RA.p1"; gene_id "MSTRG.50";
scaf_00001	transdecoder	CDS	4817601	4817778	.	-	2	transcript_id "PMZ_0041020-RA.p1"; gene_id "MSTRG.50";
scaf_00001	transdecoder	CDS	4821641	4821665	.	-	0	transcript_id "PMZ_0041020-RA.p1"; gene_id "MSTRG.50";
scaf_00001	transdecoder	exon	4872405	4872610	.	-	.	transcript_id "PMZ_0041021-RA.p1"; gene_id "MSTRG.50";
scaf_00001	transdecoder	exon	4875752	4875851	.	-	.	transcript_id "PMZ_0041021-RA.p1"; gene_id "MSTRG.50";
scaf_00001	transdecoder	CDS	4872405	4872610	.	-	2	transcript_id "PMZ_0041021-RA.p1"; gene_id "MSTRG.50";
scaf_00001	transdecoder	CDS	4875752	4875851	.	-	0	transcript_id "PMZ_0041021-RA.p1"; gene_id "MSTRG.50";
scaf_00001	transdecoder	exon	4888088	4888199	.	-	.	transcript_id "MSTRG.51.1.p1"; gene_id "MSTRG.51";
scaf_00001	transdecoder	exon	4899679	4899783	.	-	.	transcript_id "MSTRG.51.1.p1"; gene_id "MSTRG.51";
scaf_00001	transdecoder	exon	4904162	4904275	.	-	.	transcript_id "MSTRG.51.1.p1"; gene_id "MSTRG.51";
scaf_00001	transdecoder	exon	4905921	4906960	.	-	.	transcript_id "MSTRG.51.1.p1"; gene_id "MSTRG.51";
scaf_00001	transdecoder	CDS	4888090	4888199	.	-	2	transcript_id "MSTRG.51.1.p1"; gene_id "MSTRG.51";
scaf_00001	transdecoder	CDS	4899679	4899783	.	-	2	transcript_id "MSTRG.51.1.p1"; gene_id "MSTRG.51";
scaf_00001	transdecoder	CDS	4904162	4904275	.	-	2	transcript_id "MSTRG.51.1.p1"; gene_id "MSTRG.51";
scaf_00001	transdecoder	CDS	4905921	4906752	.	-	0	transcript_id "MSTRG.51.1.p1"; gene_id "MSTRG.51";
scaf_00001	transdecoder	exon	4901886	4901928	.	-	.	transcript_id "PMZ_0028011-RA.p1"; gene_id "MSTRG.51";
scaf_00001	transdecoder	exon	4905947	4906437	.	-	.	transcript_id "PMZ_0028011-RA.p1"; gene_id "MSTRG.51";
scaf_00001	transdecoder	CDS	4901886	4901928	.	-	1	transcript_id "PMZ_0028011-RA.p1"; gene_id "MSTRG.51";
scaf_00001	transdecoder	CDS	4905947	4906437	.	-	0	transcript_id "PMZ_0028011-RA.p1"; gene_id "MSTRG.51";
scaf_00001	transdecoder	exon	5176233	5176821	.	+	.	transcript_id "MSTRG.52.1.p1"; gene_id "MSTRG.52";
scaf_00001	transdecoder	exon	5187155	5188105	.	+	.	transcript_id "MSTRG.52.1.p1"; gene_id "MSTRG.52";
scaf_00001	transdecoder	exon	5188805	5188897	.	+	.	transcript_id "MSTRG.52.1.p1"; gene_id "MSTRG.52";
scaf_00001	transdecoder	exon	5199315	5199445	.	+	.	transcript_id "MSTRG.52.1.p1"; gene_id "MSTRG.52";
scaf_00001	transdecoder	exon	5205442	5205516	.	+	.	transcript_id "MSTRG.52.1.p1"; gene_id "MSTRG.52";
scaf_00001	transdecoder	exon	5207583	5210812	.	+	.	transcript_id "MSTRG.52.1.p1"; gene_id "MSTRG.52";
scaf_00001	transdecoder	CDS	5188001	5188105	.	+	0	transcript_id "MSTRG.52.1.p1"; gene_id "MSTRG.52";
scaf_00001	transdecoder	CDS	5188805	5188897	.	+	0	transcript_id "MSTRG.52.1.p1"; gene_id "MSTRG.52";
scaf_00001	transdecoder	CDS	5199315	5199445	.	+	0	transcript_id "MSTRG.52.1.p1"; gene_id "MSTRG.52";
scaf_00001	transdecoder	CDS	5205442	5205516	.	+	1	transcript_id "MSTRG.52.1.p1"; gene_id "MSTRG.52";
scaf_00001	transdecoder	CDS	5207583	5207700	.	+	1	transcript_id "MSTRG.52.1.p1"; gene_id "MSTRG.52";
scaf_00001	transdecoder	exon	5181911	5181985	.	+	.	transcript_id "PMZ_0031654-RA.p1"; gene_id "MSTRG.52";
scaf_00001	transdecoder	exon	5188805	5188897	.	+	.	transcript_id "PMZ_0031654-RA.p1"; gene_id "MSTRG.52";
scaf_00001	transdecoder	exon	5199315	5199445	.	+	.	transcript_id "PMZ_0031654-RA.p1"; gene_id "MSTRG.52";
scaf_00001	transdecoder	exon	5205442	5205516	.	+	.	transcript_id "PMZ_0031654-RA.p1"; gene_id "MSTRG.52";
scaf_00001	transdecoder	exon	5207607	5207700	.	+	.	transcript_id "PMZ_0031654-RA.p1"; gene_id "MSTRG.52";
scaf_00001	transdecoder	CDS	5181911	5181985	.	+	0	transcript_id "PMZ_0031654-RA.p1"; gene_id "MSTRG.52";
scaf_00001	transdecoder	CDS	5188805	5188897	.	+	0	transcript_id "PMZ_0031654-RA.p1"; gene_id "MSTRG.52";
scaf_00001	transdecoder	CDS	5199315	5199445	.	+	0	transcript_id "PMZ_0031654-RA.p1"; gene_id "MSTRG.52";
scaf_00001	transdecoder	CDS	5205442	5205516	.	+	1	transcript_id "PMZ_0031654-RA.p1"; gene_id "MSTRG.52";
scaf_00001	transdecoder	CDS	5207607	5207700	.	+	1	transcript_id "PMZ_0031654-RA.p1"; gene_id "MSTRG.52";
scaf_00001	transdecoder	exon	5181944	5182279	.	+	.	transcript_id "MSTRG.52.3.p1"; gene_id "MSTRG.52";
scaf_00001	transdecoder	exon	5187155	5188105	.	+	.	transcript_id "MSTRG.52.3.p1"; gene_id "MSTRG.52";
scaf_00001	transdecoder	exon	5188805	5188897	.	+	.	transcript_id "MSTRG.52.3.p1"; gene_id "MSTRG.52";
scaf_00001	transdecoder	exon	5199315	5199445	.	+	.	transcript_id "MSTRG.52.3.p1"; gene_id "MSTRG.52";
scaf_00001	transdecoder	exon	5205442	5205516	.	+	.	transcript_id "MSTRG.52.3.p1"; gene_id "MSTRG.52";
scaf_00001	transdecoder	exon	5207583	5210864	.	+	.	transcript_id "MSTRG.52.3.p1"; gene_id "MSTRG.52";
scaf_00001	transdecoder	CDS	5188001	5188105	.	+	0	transcript_id "MSTRG.52.3.p1"; gene_id "MSTRG.52";
scaf_00001	transdecoder	CDS	5188805	5188897	.	+	0	transcript_id "MSTRG.52.3.p1"; gene_id "MSTRG.52";
scaf_00001	transdecoder	CDS	5199315	5199445	.	+	0	transcript_id "MSTRG.52.3.p1"; gene_id "MSTRG.52";
scaf_00001	transdecoder	CDS	5205442	5205516	.	+	1	transcript_id "MSTRG.52.3.p1"; gene_id "MSTRG.52";
scaf_00001	transdecoder	CDS	5207583	5207700	.	+	1	transcript_id "MSTRG.52.3.p1"; gene_id "MSTRG.52";
scaf_00001	transdecoder	exon	5226511	5227491	.	-	.	transcript_id "MSTRG.54.1.p1"; gene_id "MSTRG.54";
scaf_00001	transdecoder	exon	5228183	5230781	.	-	.	transcript_id "MSTRG.54.1.p1"; gene_id "MSTRG.54";
scaf_00001	transdecoder	exon	5234264	5234525	.	-	.	transcript_id "MSTRG.54.1.p1"; gene_id "MSTRG.54";
scaf_00001	transdecoder	CDS	5226593	5227342	.	-	0	transcript_id "MSTRG.54.1.p1"; gene_id "MSTRG.54";
scaf_00001	transdecoder	exon	5226568	5227491	.	-	.	transcript_id "MSTRG.54.2.p1"; gene_id "MSTRG.54";
[truncated: 837,031 more rows]
