# Supplementary material for: A lamprey neural cell type atlas illuminates the origins of the vertebrate brain
Source: Nat Ecol Evol. 2023 Sep 14;7(10):1714–28. doi: 10.1038/s41559-023-02170-1 (PMC10555824; doi:10.1038/s41559-023-02170-1)
Supplement: Supplementary file 6 — In situ images produced in this study. [file 41559_2023_2170_MOESM6_ESM.zip]

Archive with 196 entries (191 files):
- smFISH/
- smFISH/Hulu_zfp704.jpg
- smFISH/Hulu_sspo.jpg
- __MACOSX/
- __MACOSX/smFISH/
- __MACOSX/smFISH/._Hulu_sspo.jpg
- smFISH/Hulu_vat_gnrh1a.jpg
- __MACOSX/smFISH/._Hulu_vat_gnrh1a.jpg
- ISS/
- ISS/MSTRG.8275.jpg
- __MACOSX/ISS/
- __MACOSX/ISS/._MSTRG.8275.jpg
- ISS/MSTRG.4895.jpg
- __MACOSX/ISS/._MSTRG.4895.jpg
- ISS/MSTRG.1319.jpg
- __MACOSX/ISS/._MSTRG.1319.jpg
- ISS/MSTRG.6852.jpg
- __MACOSX/ISS/._MSTRG.6852.jpg
- ISS/MSTRG.17344.jpg
- __MACOSX/ISS/._MSTRG.17344.jpg
- ISS/MSTRG.1871.jpg
- __MACOSX/ISS/._MSTRG.1871.jpg
- ISS/MSTRG.7780.jpg
- __MACOSX/ISS/._MSTRG.7780.jpg
- ISS/MSTRG.7030.jpg
- __MACOSX/ISS/._MSTRG.7030.jpg
- ISS/MSTRG.4061.jpg
- __MACOSX/ISS/._MSTRG.4061.jpg
- ISS/MSTRG.621.jpg
- __MACOSX/ISS/._MSTRG.621.jpg
- ISS/MSTRG.6070.jpg
- __MACOSX/ISS/._MSTRG.6070.jpg
- ISS/MSTRG.2004.jpg
- __MACOSX/ISS/._MSTRG.2004.jpg
- ISS/MSTRG.1257.jpg
- __MACOSX/ISS/._MSTRG.1257.jpg
- ISS/MSTRG.13735.jpg
- __MACOSX/ISS/._MSTRG.13735.jpg
- ISS/MSTRG.6115.jpg
- __MACOSX/ISS/._MSTRG.6115.jpg
- ISS/MSTRG.9839.jpg
- __MACOSX/ISS/._MSTRG.9839.jpg
- ISS/MSTRG.19810.jpg
- __MACOSX/ISS/._MSTRG.19810.jpg
- ISS/MSTRG.1268.jpg
- __MACOSX/ISS/._MSTRG.1268.jpg
- ISS/MSTRG.8489.jpg
- __MACOSX/ISS/._MSTRG.8489.jpg
- ISS/MSTRG.9797.jpg
- __MACOSX/ISS/._MSTRG.9797.jpg
- ISS/MSTRG.419.jpg
- __MACOSX/ISS/._MSTRG.419.jpg
- ISS/MSTRG.18138.jpg
- __MACOSX/ISS/._MSTRG.18138.jpg
- ISS/MSTRG.10404.jpg
- __MACOSX/ISS/._MSTRG.10404.jpg
- ISS/MSTRG.2984.jpg
- __MACOSX/ISS/._MSTRG.2984.jpg
- ISS/MSTRG.2012.jpg
- __MACOSX/ISS/._MSTRG.2012.jpg
- ISS/MSTRG.3380.jpg
- __MACOSX/ISS/._MSTRG.3380.jpg
- ISS/MSTRG.6549.jpg
- __MACOSX/ISS/._MSTRG.6549.jpg
- ISS/MSTRG.2263.jpg
- __MACOSX/ISS/._MSTRG.2263.jpg
- ISS/MSTRG.9450.jpg
- __MACOSX/ISS/._MSTRG.9450.jpg
- ISS/MSTRG.5690.jpg
- __MACOSX/ISS/._MSTRG.5690.jpg
- ISS/MSTRG.17441.jpg
- __MACOSX/ISS/._MSTRG.17441.jpg
- ISS/MSTRG.6365.jpg
- __MACOSX/ISS/._MSTRG.6365.jpg
- ISS/MSTRG.4994.jpg
- __MACOSX/ISS/._MSTRG.4994.jpg
- ISS/MSTRG.939.jpg
- __MACOSX/ISS/._MSTRG.939.jpg
- ISS/MSTRG.911.jpg
- __MACOSX/ISS/._MSTRG.911.jpg
- ISS/MSTRG.6588.jpg
- __MACOSX/ISS/._MSTRG.6588.jpg
- ISS/MSTRG.1234.jpg
- __MACOSX/ISS/._MSTRG.1234.jpg
- ISS/MSTRG.7309.jpg
- __MACOSX/ISS/._MSTRG.7309.jpg
- ISS/MSTRG.322.jpg
- __MACOSX/ISS/._MSTRG.322.jpg
- ISS/MSTRG.4985.jpg
- __MACOSX/ISS/._MSTRG.4985.jpg
- ISS/MSTRG.2258.jpg
- __MACOSX/ISS/._MSTRG.2258.jpg
- ISS/MSTRG.6758.jpg
- __MACOSX/ISS/._MSTRG.6758.jpg
- ISS/MSTRG.13621.jpg
- __MACOSX/ISS/._MSTRG.13621.jpg
- ISS/MSTRG.6835.jpg
- __MACOSX/ISS/._MSTRG.6835.jpg
- ISS/MSTRG.16163.jpg
- __MACOSX/ISS/._MSTRG.16163.jpg
- ISS/MSTRG.1633.jpg
- __MACOSX/ISS/._MSTRG.1633.jpg
- ISS/MSTRG.8398.jpg
- __MACOSX/ISS/._MSTRG.8398.jpg
- ISS/MSTRG.6410.jpg
- __MACOSX/ISS/._MSTRG.6410.jpg
- ISS/MSTRG.5332.jpg
- __MACOSX/ISS/._MSTRG.5332.jpg
- ISS/MSTRG.3757.jpg
- __MACOSX/ISS/._MSTRG.3757.jpg
- ISS/MSTRG.23085.jpg
- __MACOSX/ISS/._MSTRG.23085.jpg
- ISS/MSTRG.8560.jpg
- __MACOSX/ISS/._MSTRG.8560.jpg
- ISS/MSTRG.14371.jpg
- __MACOSX/ISS/._MSTRG.14371.jpg
- ISS/MSTRG.12094.jpg
- __MACOSX/ISS/._MSTRG.12094.jpg
- ISS/MSTRG.5128.jpg
- __MACOSX/ISS/._MSTRG.5128.jpg
- ISS/MSTRG.4578.jpg
- __MACOSX/ISS/._MSTRG.4578.jpg
- ISS/MSTRG.6637.jpg
- __MACOSX/ISS/._MSTRG.6637.jpg
- ISS/MSTRG.6582.jpg
- __MACOSX/ISS/._MSTRG.6582.jpg
- ISS/MSTRG.5329.jpg
- __MACOSX/ISS/._MSTRG.5329.jpg
- ISS/MSTRG.850.jpg
- __MACOSX/ISS/._MSTRG.850.jpg
- ISS/MSTRG.9098.jpg
- __MACOSX/ISS/._MSTRG.9098.jpg
- ISS/MSTRG.11404.jpg
- __MACOSX/ISS/._MSTRG.11404.jpg
- ISS/MSTRG.11808.jpg
- __MACOSX/ISS/._MSTRG.11808.jpg
- ISS/MSTRG.20425.jpg
- __MACOSX/ISS/._MSTRG.20425.jpg
- ISS/MSTRG.3946.jpg
- __MACOSX/ISS/._MSTRG.3946.jpg
- ISS/MSTRG.4350.jpg
- __MACOSX/ISS/._MSTRG.4350.jpg
- ISS/MSTRG.857.jpg
- __MACOSX/ISS/._MSTRG.857.jpg
- ISS/MSTRG.7934.jpg
- __MACOSX/ISS/._MSTRG.7934.jpg
- ISS/MSTRG.5689.jpg
- __MACOSX/ISS/._MSTRG.5689.jpg
- ISS/MSTRG.16433.jpg
- __MACOSX/ISS/._MSTRG.16433.jpg
- ISS/MSTRG.11994.jpg
- __MACOSX/ISS/._MSTRG.11994.jpg
- ISS/MSTRG.616.jpg
- __MACOSX/ISS/._MSTRG.616.jpg
- ISS/MSTRG.8862.jpg
- __MACOSX/ISS/._MSTRG.8862.jpg
- ISS/MSTRG.10634.jpg
- __MACOSX/ISS/._MSTRG.10634.jpg
- ISS/MSTRG.5559.jpg
- __MACOSX/ISS/._MSTRG.5559.jpg
- ISS/MSTRG.17402.jpg
- __MACOSX/ISS/._MSTRG.17402.jpg
- ISS/MSTRG.5979.jpg
- __MACOSX/ISS/._MSTRG.5979.jpg
- ISS/MSTRG.18084.jpg
- __MACOSX/ISS/._MSTRG.18084.jpg
- ISS/MSTRG.5560.jpg
- __MACOSX/ISS/._MSTRG.5560.jpg
- ISS/MSTRG.6109.jpg
- __MACOSX/ISS/._MSTRG.6109.jpg
- ISS/MSTRG.16491.jpg
- __MACOSX/ISS/._MSTRG.16491.jpg
- ISS/MSTRG.12608.jpg
- __MACOSX/ISS/._MSTRG.12608.jpg
- ISS/MSTRG.5367.jpg
- __MACOSX/ISS/._MSTRG.5367.jpg
- ISS/MSTRG.6108.jpg
- __MACOSX/ISS/._MSTRG.6108.jpg
- ISS/MSTRG.5777.jpg
- __MACOSX/ISS/._MSTRG.5777.jpg
- ISS/MSTRG.14454.jpg
- __MACOSX/ISS/._MSTRG.14454.jpg
- ISS/MSTRG.2032.jpg
- __MACOSX/ISS/._MSTRG.2032.jpg
- ISS/MSTRG.6042.jpg
- __MACOSX/ISS/._MSTRG.6042.jpg
- ISS/MSTRG.3884.jpg
- __MACOSX/ISS/._MSTRG.3884.jpg
- ISS/MSTRG.4669.jpg
- __MACOSX/ISS/._MSTRG.4669.jpg
- ISS/MSTRG.149.jpg
- __MACOSX/ISS/._MSTRG.149.jpg
- ISS/MSTRG.5760.jpg
- __MACOSX/ISS/._MSTRG.5760.jpg
- ISS/MSTRG.4456.jpg
- __MACOSX/ISS/._MSTRG.4456.jpg
